# Supplementary material for: Long-term serial position effects in cue-based inference
Source: PLoS One. 2018 Jul 18;13(7):e0200821. doi: 10.1371/journal.pone.0200821 (PMC6051659; doi:10.1371/journal.pone.0200821)
Supplement: S1 File — (CSV) [file pone.0200821.s001.csv]

Participant	D2Criterion	Case	D1Criterion	D1C1	D1C2	D1C3	D1C4	D1C5	D2C2	D2C1	D2C5	D2C4	D2C3	Order	Block	n	CompSelected_mean	CompSelected_raw	CompSelected_std	Correct_mean	Correct_raw	Correct_std	order	TrainTrial
1	87.39698246	5	7.280613839	0	0	1	0	1	0	0	0	0	1	1	3	1	1	1	0	0	0	0	0	1
1	99.57248405	1	4.746335739	0	0	1	0	0	1	0	1	1	1	1	3	1	1	1	0	0	0	0	1	2
1	97.59792844	2	22.46707083	0	0	0	0	0	0	1	1	1	1	1	3	1	2	2	0	1	1	0	2	3
1	46.35867525	4	82.33195332	1	1	0	1	0	0	0	0	0	0	1	3	1	1	1	0	1	1	0	3	4
1	8.158452162	3	75.49090581	1	0	0	1	0	0	0	0	0	1	1	3	1	1	1	0	1	1	0	4	5
1	66.855591	8	48.20876822	0	1	0	0	0	0	0	1	1	1	2	3	1	2	2	0	1	1	0	5	6
1	12.60352786	10	74.8292457	0	0	1	0	0	0	0	0	0	0	2	3	1	2	2	0	0	0	0	6	7
1	60.59065975	9	32.28342434	0	0	1	1	1	1	1	0	1	0	2	3	1	2	2	0	1	1	0	7	8
1	93.4357086	7	13.2445702	0	1	0	0	0	1	1	0	1	1	2	3	1	2	2	0	1	1	0	8	9
1	19.96611028	6	54.74243172	1	0	1	1	0	0	0	0	1	0	2	3	1	1	1	0	1	1	0	9	10
1	92.09788271	15	7.64748573	0	0	0	1	1	1	1	1	0	0	3	3	1	2	2	0	1	1	0	10	11
1	87.58448291	11	45.87695377	0	0	0	0	0	1	0	1	1	1	3	3	1	2	2	0	1	1	0	11	12
1	93.79567535	14	46.8313429	0	0	0	0	0	1	0	1	0	0	3	3	1	2	2	0	1	1	0	12	13
1	23.29857382	12	83.87165709	1	1	1	0	0	0	0	1	0	1	3	3	1	1	1	0	1	1	0	13	14
1	87.53092688	13	3.142726627	0	0	1	1	0	1	0	0	0	0	3	3	1	1	1	0	0	0	0	14	15
1	81.23393467	4	24.19977384	0	0	0	0	0	0	0	0	1	0	1	5	1	2	2	0	1	1	0	0	16
1	44.95939899	1	79.73820581	1	1	0	1	1	0	0	1	0	0	1	5	1	1	1	0	1	1	0	1	17
1	75.52583157	3	10.56955176	0	0	0	0	0	0	1	0	1	1	1	5	1	2	2	0	1	1	0	2	18
1	18.36984614	5	54.93013438	0	0	1	0	0	0	0	0	1	0	1	5	1	2	2	0	0	0	0	3	19
1	36.8968901	2	51.26408742	1	0	1	1	0	0	0	0	0	0	1	5	1	1	1	0	1	1	0	4	20
1	17.66266247	6	63.2252188	0	1	1	1	1	0	0	0	0	0	2	5	1	1	1	0	1	1	0	5	21
1	92.20569694	9	46.17360724	0	0	1	0	0	0	1	1	0	0	2	5	1	1	1	0	0	0	0	6	22
1	57.79692956	8	4.259146044	0	0	0	1	0	0	1	1	0	1	2	5	1	2	2	0	1	1	0	7	23
1	54.89616799	7	15.93842591	0	1	0	0	1	0	1	1	0	1	2	5	1	2	2	0	1	1	0	8	24
1	93.20683049	10	33.44315779	0	0	1	0	1	0	0	0	0	0	2	5	1	1	1	0	0	0	0	9	25
1	67.16392984	13	20.24424705	1	0	1	0	0	1	0	1	0	1	3	5	1	2	2	0	1	1	0	10	26
1	51.25726353	12	34.988827	0	0	1	0	1	1	1	1	0	1	3	5	1	2	2	0	1	1	0	11	27
1	94.72671527	14	11.13144781	0	0	0	1	1	1	0	1	1	0	3	5	1	2	2	0	1	1	0	12	28
1	56.76902605	11	0.581961979	1	0	0	0	1	1	1	0	1	0	3	5	1	2	2	0	1	1	0	13	29
1	33.25043965	15	92.56099387	1	1	0	0	1	0	0	0	0	1	3	5	1	1	1	0	1	1	0	14	30
1	0.446301291	3	73.89210303	1	0	1	1	1	0	0	0	0	0	1	2	1	1	1	0	1	1	0	0	31
1	8.895443237	1	69.09867493	0	1	1	1	0	0	1	1	0	0	1	2	1	1	1	0	1	1	0	1	32
1	52.04602876	5	41.87861051	1	1	0	1	0	0	1	0	0	0	1	2	1	1	1	0	0	0	0	2	33
1	40.27830244	4	56.19386629	0	0	0	1	0	0	0	0	0	1	1	2	1	1	1	0	1	1	0	3	34
1	11.4752932	2	66.03838905	1	1	0	1	0	0	0	1	0	0	1	2	1	1	1	0	1	1	0	4	35
1	76.71870062	7	9.238803164	0	0	1	0	1	0	1	1	0	1	2	2	1	1	1	0	0	0	0	5	36
1	83.61521103	6	32.25636513	0	0	0	0	0	1	1	0	1	1	2	2	1	2	2	0	1	1	0	6	37
1	12.64034278	8	80.31715172	1	0	0	0	0	0	0	0	1	0	2	2	1	2	2	0	0	0	0	7	38
1	12.34624909	9	91.76919687	1	1	1	0	1	1	0	1	1	0	2	2	1	1	1	0	1	1	0	8	39
1	88.79940149	10	5.98752079	1	1	0	1	0	1	1	1	1	0	2	2	1	2	2	0	1	1	0	9	40
1	52.04850853	12	0.425388318	0	0	0	0	1	1	1	0	0	1	3	2	1	2	2	0	1	1	0	10	41
1	10.34419	11	78.38037251	1	1	0	1	0	0	0	0	0	0	3	2	1	1	1	0	1	1	0	11	42
1	55.75843332	13	37.25995306	1	0	1	0	1	1	1	0	0	0	3	2	1	1	1	0	0	0	0	12	43
1	32.89566483	15	51.37085504	0	1	1	1	1	0	0	0	1	0	3	2	1	1	1	0	1	1	0	13	44
1	11.34629526	14	56.84575748	0	1	1	0	0	0	0	1	0	0	3	2	1	1	1	0	1	1	0	14	45
1	71.36055909	2	33.85279367	0	0	0	0	0	0	1	0	1	1	1	1	1	2	2	0	1	1	0	0	46
1	26.01854187	5	83.76183624	0	1	0	1	0	0	0	1	0	0	1	1	1	1	1	0	1	1	0	1	47
1	22.85250231	1	54.15618944	1	1	1	1	1	0	0	0	0	1	1	1	1	1	1	0	1	1	0	2	48
1	25.21698136	3	93.36992243	1	0	1	1	1	0	0	0	0	1	1	1	1	1	1	0	1	1	0	3	49
1	35.36723904	4	77.31852953	1	0	0	0	0	0	1	1	0	1	1	1	1	2	2	0	0	0	0	4	50
1	7.627483539	7	82.91354261	0	0	0	1	1	0	0	0	1	0	2	1	1	1	1	0	1	1	0	5	51
1	64.69515144	10	17.37459259	0	0	1	0	1	0	1	1	0	0	2	1	1	1	1	0	0	0	0	6	52
1	32.60128235	8	62.86824478	0	0	1	0	1	0	0	0	0	0	2	1	1	2	2	0	0	0	0	7	53
1	94.03332117	9	28.15186988	0	0	1	0	0	0	1	0	0	1	2	1	1	2	2	0	1	1	0	8	54
1	82.43291525	6	23.45465694	0	0	0	0	0	1	1	1	1	1	2	1	1	2	2	0	1	1	0	9	55
1	45.83132407	11	56.99807422	1	1	1	0	1	0	0	1	1	1	3	1	1	2	2	0	0	0	0	10	56
1	85.72269279	12	4.168220491	0	0	0	0	0	1	1	0	0	1	3	1	1	2	2	0	1	1	0	11	57
1	21.70358833	14	94.75121547	0	1	1	1	0	0	1	0	0	0	3	1	1	1	1	0	1	1	0	12	58
1	43.09718334	15	67.7446616	0	1	1	0	1	0	0	1	1	0	3	1	1	1	1	0	1	1	0	13	59
1	47.87817734	13	62.38552933	0	1	0	0	0	0	0	1	1	1	3	1	1	2	2	0	0	0	0	14	60
1	55.12603252	5	10.47684649	0	1	0	1	1	0	0	0	0	0	1	4	1	1	1	0	0	0	0	0	61
1	2.244380185	3	63.17289679	1	0	1	1	0	0	0	0	0	0	1	4	1	1	1	0	1	1	0	1	62
1	37.54377018	2	59.70076342	0	0	1	1	1	0	0	1	0	0	1	4	1	1	1	0	1	1	0	2	63
1	12.63523816	4	58.01481881	1	0	1	1	0	0	0	0	0	0	1	4	1	1	1	0	1	1	0	3	64
1	4.935450848	1	71.63624837	1	1	0	1	1	0	0	0	0	0	1	4	1	1	1	0	1	1	0	4	65
1	35.38971804	9	78.26394145	1	0	0	0	1	1	0	1	0	0	2	4	1	1	1	0	1	1	0	5	66
1	81.11380147	7	5.86135243	0	0	1	0	0	1	1	1	0	0	2	4	1	2	2	0	1	1	0	6	67
1	30.64722162	10	81.19544255	0	0	1	1	1	0	0	0	1	1	2	4	1	1	1	0	1	1	0	7	68
1	93.91593312	6	48.57838004	0	0	0	0	1	1	0	0	1	1	2	4	1	2	2	0	1	1	0	8	69
1	0.806916323	8	89.95134852	1	0	1	0	0	0	0	1	0	0	2	4	1	1	1	0	1	1	0	9	70
1	93.21564211	12	46.64311346	1	0	0	1	1	1	0	1	0	0	3	4	1	1	1	0	0	0	0	10	71
1	17.8988131	13	83.5086371	0	1	1	0	1	0	0	1	0	1	3	4	1	1	1	0	1	1	0	11	72
1	2.700081784	15	88.50864742	1	1	0	1	1	0	0	0	1	0	3	4	1	1	1	0	1	1	0	12	73
1	28.86557952	14	68.99403188	1	1	1	0	1	0	0	1	1	0	3	4	1	1	1	0	1	1	0	13	74
1	79.31741088	11	28.8354814	0	0	1	0	1	1	0	1	1	0	3	4	1	2	2	0	1	1	0	14	75
3	55.12603252	5	10.47684649	0	1	0	1	1	0	0	0	0	0	1	4	1	1	1	0	0	0	0	0	1
3	2.244380185	3	63.17289679	1	0	1	1	0	0	0	0	0	0	1	4	1	2	2	0	0	0	0	1	2
3	12.63523816	4	58.01481881	1	0	1	1	0	0	0	0	0	0	1	4	1	2	2	0	0	0	0	2	3
3	4.935450848	1	71.63624837	1	1	0	1	1	0	0	0	0	0	1	4	1	1	1	0	1	1	0	3	4
3	37.54377018	2	59.70076342	0	0	1	1	1	0	0	1	0	0	1	4	1	2	2	0	0	0	0	4	5
3	0.806916323	8	89.95134852	1	0	1	0	0	0	0	1	0	0	2	4	1	2	2	0	0	0	0	5	6
3	93.91593312	6	48.57838004	0	0	0	0	1	1	0	0	1	1	2	4	1	2	2	0	1	1	0	6	7
3	81.11380147	7	5.86135243	0	0	1	0	0	1	1	1	0	0	2	4	1	1	1	0	0	0	0	7	8
3	35.38971804	9	78.26394145	1	0	0	0	1	1	0	1	0	0	2	4	1	1	1	0	1	1	0	8	9
3	30.64722162	10	81.19544255	0	0	1	1	1	0	0	0	1	1	2	4	1	1	1	0	1	1	0	9	10
3	17.8988131	13	83.5086371	0	1	1	0	1	0	0	1	0	1	3	4	1	1	1	0	1	1	0	10	11
3	93.21564211	12	46.64311346	1	0	0	1	1	1	0	1	0	0	3	4	1	1	1	0	0	0	0	11	12
3	2.700081784	15	88.50864742	1	1	0	1	1	0	0	0	1	0	3	4	1	1	1	0	1	1	0	12	13
3	79.31741088	11	28.8354814	0	0	1	0	1	1	0	1	1	0	3	4	1	2	2	0	1	1	0	13	14
3	28.86557952	14	68.99403188	1	1	1	0	1	0	0	1	1	0	3	4	1	1	1	0	1	1	0	14	15
3	35.36723904	4	77.31852953	1	0	0	0	0	0	1	1	0	1	1	1	1	2	2	0	0	0	0	0	16
3	26.01854187	5	83.76183624	0	1	0	1	0	0	0	1	0	0	1	1	1	1	1	0	1	1	0	1	17
3	22.85250231	1	54.15618944	1	1	1	1	1	0	0	0	0	1	1	1	1	1	1	0	1	1	0	2	18
3	71.36055909	2	33.85279367	0	0	0	0	0	0	1	0	1	1	1	1	1	2	2	0	1	1	0	3	19
3	25.21698136	3	93.36992243	1	0	1	1	1	0	0	0	0	1	1	1	1	1	1	0	1	1	0	4	20
3	64.69515144	10	17.37459259	0	0	1	0	1	0	1	1	0	0	2	1	1	2	2	0	1	1	0	5	21
3	82.43291525	6	23.45465694	0	0	0	0	0	1	1	1	1	1	2	1	1	2	2	0	1	1	0	6	22
3	7.627483539	7	82.91354261	0	0	0	1	1	0	0	0	1	0	2	1	1	2	2	0	0	0	0	7	23
3	94.03332117	9	28.15186988	0	0	1	0	0	0	1	0	0	1	2	1	1	2	2	0	1	1	0	8	24
3	32.60128235	8	62.86824478	0	0	1	0	1	0	0	0	0	0	2	1	1	1	1	0	1	1	0	9	25
3	21.70358833	14	94.75121547	0	1	1	1	0	0	1	0	0	0	3	1	1	2	2	0	0	0	0	10	26
3	85.72269279	12	4.168220491	0	0	0	0	0	1	1	0	0	1	3	1	1	2	2	0	1	1	0	11	27
3	47.87817734	13	62.38552933	0	1	0	0	0	0	0	1	1	1	3	1	1	2	2	0	0	0	0	12	28
3	45.83132407	11	56.99807422	1	1	1	0	1	0	0	1	1	1	3	1	1	1	1	0	1	1	0	13	29
3	43.09718334	15	67.7446616	0	1	1	0	1	0	0	1	1	0	3	1	1	1	1	0	1	1	0	14	30
3	87.39698246	5	7.280613839	0	0	1	0	1	0	0	0	0	1	1	3	1	1	1	0	0	0	0	0	31
3	99.57248405	1	4.746335739	0	0	1	0	0	1	0	1	1	1	1	3	1	2	2	0	1	1	0	1	32
3	46.35867525	4	82.33195332	1	1	0	1	0	0	0	0	0	0	1	3	1	1	1	0	1	1	0	2	33
3	8.158452162	3	75.49090581	1	0	0	1	0	0	0	0	0	1	1	3	1	1	1	0	1	1	0	3	34
3	97.59792844	2	22.46707083	0	0	0	0	0	0	1	1	1	1	1	3	1	2	2	0	1	1	0	4	35
3	12.60352786	10	74.8292457	0	0	1	0	0	0	0	0	0	0	2	3	1	1	1	0	1	1	0	5	36
3	19.96611028	6	54.74243172	1	0	1	1	0	0	0	0	1	0	2	3	1	1	1	0	1	1	0	6	37
3	93.4357086	7	13.2445702	0	1	0	0	0	1	1	0	1	1	2	3	1	2	2	0	1	1	0	7	38
3	60.59065975	9	32.28342434	0	0	1	1	1	1	1	0	1	0	2	3	1	2	2	0	1	1	0	8	39
3	66.855591	8	48.20876822	0	1	0	0	0	0	0	1	1	1	2	3	1	1	1	0	0	0	0	9	40
3	92.09788271	15	7.64748573	0	0	0	1	1	1	1	1	0	0	3	3	1	2	2	0	1	1	0	10	41
3	23.29857382	12	83.87165709	1	1	1	0	0	0	0	1	0	1	3	3	1	1	1	0	1	1	0	11	42
3	87.53092688	13	3.142726627	0	0	1	1	0	1	0	0	0	0	3	3	1	1	1	0	0	0	0	12	43
3	87.58448291	11	45.87695377	0	0	0	0	0	1	0	1	1	1	3	3	1	2	2	0	1	1	0	13	44
3	93.79567535	14	46.8313429	0	0	0	0	0	1	0	1	0	0	3	3	1	2	2	0	1	1	0	14	45
3	75.52583157	3	10.56955176	0	0	0	0	0	0	1	0	1	1	1	5	1	2	2	0	1	1	0	0	46
3	36.8968901	2	51.26408742	1	0	1	1	0	0	0	0	0	0	1	5	1	1	1	0	1	1	0	1	47
3	81.23393467	4	24.19977384	0	0	0	0	0	0	0	0	1	0	1	5	1	2	2	0	1	1	0	2	48
3	18.36984614	5	54.93013438	0	0	1	0	0	0	0	0	1	0	1	5	1	2	2	0	0	0	0	3	49
3	44.95939899	1	79.73820581	1	1	0	1	1	0	0	1	0	0	1	5	1	1	1	0	1	1	0	4	50
3	93.20683049	10	33.44315779	0	0	1	0	1	0	0	0	0	0	2	5	1	1	1	0	0	0	0	5	51
3	17.66266247	6	63.2252188	0	1	1	1	1	0	0	0	0	0	2	5	1	1	1	0	1	1	0	6	52
3	92.20569694	9	46.17360724	0	0	1	0	0	0	1	1	0	0	2	5	1	1	1	0	0	0	0	7	53
3	54.89616799	7	15.93842591	0	1	0	0	1	0	1	1	0	1	2	5	1	2	2	0	1	1	0	8	54
3	57.79692956	8	4.259146044	0	0	0	1	0	0	1	1	0	1	2	5	1	2	2	0	1	1	0	9	55
3	33.25043965	15	92.56099387	1	1	0	0	1	0	0	0	0	1	3	5	1	1	1	0	1	1	0	10	56
3	94.72671527	14	11.13144781	0	0	0	1	1	1	0	1	1	0	3	5	1	2	2	0	1	1	0	11	57
3	56.76902605	11	0.581961979	1	0	0	0	1	1	1	0	1	0	3	5	1	2	2	0	1	1	0	12	58
3	67.16392984	13	20.24424705	1	0	1	0	0	1	0	1	0	1	3	5	1	1	1	0	0	0	0	13	59
3	51.25726353	12	34.988827	0	0	1	0	1	1	1	1	0	1	3	5	1	2	2	0	1	1	0	14	60
3	40.27830244	4	56.19386629	0	0	0	1	0	0	0	0	0	1	1	2	1	1	1	0	1	1	0	0	61
3	11.4752932	2	66.03838905	1	1	0	1	0	0	0	1	0	0	1	2	1	1	1	0	1	1	0	1	62
3	52.04602876	5	41.87861051	1	1	0	1	0	0	1	0	0	0	1	2	1	1	1	0	0	0	0	2	63
3	0.446301291	3	73.89210303	1	0	1	1	1	0	0	0	0	0	1	2	1	1	1	0	1	1	0	3	64
3	8.895443237	1	69.09867493	0	1	1	1	0	0	1	1	0	0	1	2	1	1	1	0	1	1	0	4	65
3	12.64034278	8	80.31715172	1	0	0	0	0	0	0	0	1	0	2	2	1	1	1	0	1	1	0	5	66
3	12.34624909	9	91.76919687	1	1	1	0	1	1	0	1	1	0	2	2	1	1	1	0	1	1	0	6	67
3	88.79940149	10	5.98752079	1	1	0	1	0	1	1	1	1	0	2	2	1	2	2	0	1	1	0	7	68
3	83.61521103	6	32.25636513	0	0	0	0	0	1	1	0	1	1	2	2	1	2	2	0	1	1	0	8	69
3	76.71870062	7	9.238803164	0	0	1	0	1	0	1	1	0	1	2	2	1	2	2	0	1	1	0	9	70
3	11.34629526	14	56.84575748	0	1	1	0	0	0	0	1	0	0	3	2	1	1	1	0	1	1	0	10	71
3	55.75843332	13	37.25995306	1	0	1	0	1	1	1	0	0	0	3	2	1	2	2	0	1	1	0	11	72
3	52.04850853	12	0.425388318	0	0	0	0	1	1	1	0	0	1	3	2	1	2	2	0	1	1	0	12	73
3	10.34419	11	78.38037251	1	1	0	1	0	0	0	0	0	0	3	2	1	1	1	0	1	1	0	13	74
3	32.89566483	15	51.37085504	0	1	1	1	1	0	0	0	1	0	3	2	1	1	1	0	1	1	0	14	75
4	75.52583157	3	10.56955176	0	0	0	0	0	0	1	0	1	1	1	5	1	2	2	0	1	1	0	0	1
4	36.8968901	2	51.26408742	1	0	1	1	0	0	0	0	0	0	1	5	1	1	1	0	1	1	0	1	2
4	81.23393467	4	24.19977384	0	0	0	0	0	0	0	0	1	0	1	5	1	1	1	0	0	0	0	2	3
4	18.36984614	5	54.93013438	0	0	1	0	0	0	0	0	1	0	1	5	1	1	1	0	1	1	0	3	4
4	44.95939899	1	79.73820581	1	1	0	1	1	0	0	1	0	0	1	5	1	1	1	0	1	1	0	4	5
4	93.20683049	10	33.44315779	0	0	1	0	1	0	0	0	0	0	2	5	1	1	1	0	0	0	0	5	6
4	92.20569694	9	46.17360724	0	0	1	0	0	0	1	1	0	0	2	5	1	2	2	0	1	1	0	6	7
4	57.79692956	8	4.259146044	0	0	0	1	0	0	1	1	0	1	2	5	1	2	2	0	1	1	0	7	8
4	54.89616799	7	15.93842591	0	1	0	0	1	0	1	1	0	1	2	5	1	2	2	0	1	1	0	8	9
4	17.66266247	6	63.2252188	0	1	1	1	1	0	0	0	0	0	2	5	1	1	1	0	1	1	0	9	10
4	33.25043965	15	92.56099387	1	1	0	0	1	0	0	0	0	1	3	5	1	1	1	0	1	1	0	10	11
4	56.76902605	11	0.581961979	1	0	0	0	1	1	1	0	1	0	3	5	1	2	2	0	1	1	0	11	12
4	67.16392984	13	20.24424705	1	0	1	0	0	1	0	1	0	1	3	5	1	2	2	0	1	1	0	12	13
4	94.72671527	14	11.13144781	0	0	0	1	1	1	0	1	1	0	3	5	1	2	2	0	1	1	0	13	14
4	51.25726353	12	34.988827	0	0	1	0	1	1	1	1	0	1	3	5	1	2	2	0	1	1	0	14	15
4	46.35867525	4	82.33195332	1	1	0	1	0	0	0	0	0	0	1	3	1	1	1	0	1	1	0	0	16
4	8.158452162	3	75.49090581	1	0	0	1	0	0	0	0	0	1	1	3	1	1	1	0	1	1	0	1	17
4	87.39698246	5	7.280613839	0	0	1	0	1	0	0	0	0	1	1	3	1	2	2	0	1	1	0	2	18
4	97.59792844	2	22.46707083	0	0	0	0	0	0	1	1	1	1	1	3	1	2	2	0	1	1	0	3	19
4	99.57248405	1	4.746335739	0	0	1	0	0	1	0	1	1	1	1	3	1	2	2	0	1	1	0	4	20
4	12.60352786	10	74.8292457	0	0	1	0	0	0	0	0	0	0	2	3	1	1	1	0	1	1	0	5	21
4	19.96611028	6	54.74243172	1	0	1	1	0	0	0	0	1	0	2	3	1	1	1	0	1	1	0	6	22
4	66.855591	8	48.20876822	0	1	0	0	0	0	0	1	1	1	2	3	1	2	2	0	1	1	0	7	23
4	93.4357086	7	13.2445702	0	1	0	0	0	1	1	0	1	1	2	3	1	2	2	0	1	1	0	8	24
4	60.59065975	9	32.28342434	0	0	1	1	1	1	1	0	1	0	2	3	1	2	2	0	1	1	0	9	25
4	87.58448291	11	45.87695377	0	0	0	0	0	1	0	1	1	1	3	3	1	2	2	0	1	1	0	10	26
4	87.53092688	13	3.142726627	0	0	1	1	0	1	0	0	0	0	3	3	1	1	1	0	0	0	0	11	27
4	93.79567535	14	46.8313429	0	0	0	0	0	1	0	1	0	0	3	3	1	2	2	0	1	1	0	12	28
4	92.09788271	15	7.64748573	0	0	0	1	1	1	1	1	0	0	3	3	1	2	2	0	1	1	0	13	29
4	23.29857382	12	83.87165709	1	1	1	0	0	0	0	1	0	1	3	3	1	2	2	0	0	0	0	14	30
4	0.446301291	3	73.89210303	1	0	1	1	1	0	0	0	0	0	1	2	1	1	1	0	1	1	0	0	31
4	40.27830244	4	56.19386629	0	0	0	1	0	0	0	0	0	1	1	2	1	1	1	0	1	1	0	1	32
4	52.04602876	5	41.87861051	1	1	0	1	0	0	1	0	0	0	1	2	1	1	1	0	0	0	0	2	33
4	8.895443237	1	69.09867493	0	1	1	1	0	0	1	1	0	0	1	2	1	1	1	0	1	1	0	3	34
4	11.4752932	2	66.03838905	1	1	0	1	0	0	0	1	0	0	1	2	1	1	1	0	1	1	0	4	35
4	12.34624909	9	91.76919687	1	1	1	0	1	1	0	1	1	0	2	2	1	1	1	0	1	1	0	5	36
4	83.61521103	6	32.25636513	0	0	0	0	0	1	1	0	1	1	2	2	1	2	2	0	1	1	0	6	37
4	76.71870062	7	9.238803164	0	0	1	0	1	0	1	1	0	1	2	2	1	2	2	0	1	1	0	7	38
4	88.79940149	10	5.98752079	1	1	0	1	0	1	1	1	1	0	2	2	1	1	1	0	0	0	0	8	39
4	12.64034278	8	80.31715172	1	0	0	0	0	0	0	0	1	0	2	2	1	1	1	0	1	1	0	9	40
4	55.75843332	13	37.25995306	1	0	1	0	1	1	1	0	0	0	3	2	1	2	2	0	1	1	0	10	41
4	32.89566483	15	51.37085504	0	1	1	1	1	0	0	0	1	0	3	2	1	1	1	0	1	1	0	11	42
4	10.34419	11	78.38037251	1	1	0	1	0	0	0	0	0	0	3	2	1	1	1	0	1	1	0	12	43
4	11.34629526	14	56.84575748	0	1	1	0	0	0	0	1	0	0	3	2	1	1	1	0	1	1	0	13	44
4	52.04850853	12	0.425388318	0	0	0	0	1	1	1	0	0	1	3	2	1	2	2	0	1	1	0	14	45
4	4.935450848	1	71.63624837	1	1	0	1	1	0	0	0	0	0	1	4	1	1	1	0	1	1	0	0	46
4	12.63523816	4	58.01481881	1	0	1	1	0	0	0	0	0	0	1	4	1	1	1	0	1	1	0	1	47
4	55.12603252	5	10.47684649	0	1	0	1	1	0	0	0	0	0	1	4	1	1	1	0	0	0	0	2	48
4	37.54377018	2	59.70076342	0	0	1	1	1	0	0	1	0	0	1	4	1	1	1	0	1	1	0	3	49
4	2.244380185	3	63.17289679	1	0	1	1	0	0	0	0	0	0	1	4	1	1	1	0	1	1	0	4	50
4	81.11380147	7	5.86135243	0	0	1	0	0	1	1	1	0	0	2	4	1	2	2	0	1	1	0	5	51
4	30.64722162	10	81.19544255	0	0	1	1	1	0	0	0	1	1	2	4	1	1	1	0	1	1	0	6	52
4	93.91593312	6	48.57838004	0	0	0	0	1	1	0	0	1	1	2	4	1	2	2	0	1	1	0	7	53
4	35.38971804	9	78.26394145	1	0	0	0	1	1	0	1	0	0	2	4	1	2	2	0	0	0	0	8	54
4	0.806916323	8	89.95134852	1	0	1	0	0	0	0	1	0	0	2	4	1	1	1	0	1	1	0	9	55
4	79.31741088	11	28.8354814	0	0	1	0	1	1	0	1	1	0	3	4	1	2	2	0	1	1	0	10	56
4	17.8988131	13	83.5086371	0	1	1	0	1	0	0	1	0	1	3	4	1	1	1	0	1	1	0	11	57
4	28.86557952	14	68.99403188	1	1	1	0	1	0	0	1	1	0	3	4	1	1	1	0	1	1	0	12	58
4	93.21564211	12	46.64311346	1	0	0	1	1	1	0	1	0	0	3	4	1	1	1	0	0	0	0	13	59
4	2.700081784	15	88.50864742	1	1	0	1	1	0	0	0	1	0	3	4	1	1	1	0	1	1	0	14	60
4	35.36723904	4	77.31852953	1	0	0	0	0	0	1	1	0	1	1	1	1	2	2	0	0	0	0	0	61
4	25.21698136	3	93.36992243	1	0	1	1	1	0	0	0	0	1	1	1	1	1	1	0	1	1	0	1	62
4	71.36055909	2	33.85279367	0	0	0	0	0	0	1	0	1	1	1	1	1	2	2	0	1	1	0	2	63
4	26.01854187	5	83.76183624	0	1	0	1	0	0	0	1	0	0	1	1	1	1	1	0	1	1	0	3	64
4	22.85250231	1	54.15618944	1	1	1	1	1	0	0	0	0	1	1	1	1	1	1	0	1	1	0	4	65
4	64.69515144	10	17.37459259	0	0	1	0	1	0	1	1	0	0	2	1	1	1	1	0	0	0	0	5	66
4	82.43291525	6	23.45465694	0	0	0	0	0	1	1	1	1	1	2	1	1	2	2	0	1	1	0	6	67
4	94.03332117	9	28.15186988	0	0	1	0	0	0	1	0	0	1	2	1	1	2	2	0	1	1	0	7	68
4	7.627483539	7	82.91354261	0	0	0	1	1	0	0	0	1	0	2	1	1	2	2	0	0	0	0	8	69
4	32.60128235	8	62.86824478	0	0	1	0	1	0	0	0	0	0	2	1	1	1	1	0	1	1	0	9	70
4	43.09718334	15	67.7446616	0	1	1	0	1	0	0	1	1	0	3	1	1	2	2	0	0	0	0	10	71
4	45.83132407	11	56.99807422	1	1	1	0	1	0	0	1	1	1	3	1	1	1	1	0	1	1	0	11	72
4	85.72269279	12	4.168220491	0	0	0	0	0	1	1	0	0	1	3	1	1	2	2	0	1	1	0	12	73
4	21.70358833	14	94.75121547	0	1	1	1	0	0	1	0	0	0	3	1	1	1	1	0	1	1	0	13	74
4	47.87817734	13	62.38552933	0	1	0	0	0	0	0	1	1	1	3	1	1	2	2	0	0	0	0	14	75
5	71.36055909	2	33.85279367	0	0	0	0	0	0	1	0	1	1	1	1	1	2	2	0	1	1	0	0	1
5	25.21698136	3	93.36992243	1	0	1	1	1	0	0	0	0	1	1	1	1	1	1	0	1	1	0	1	2
5	26.01854187	5	83.76183624	0	1	0	1	0	0	0	1	0	0	1	1	1	1	1	0	1	1	0	2	3
5	22.85250231	1	54.15618944	1	1	1	1	1	0	0	0	0	1	1	1	1	1	1	0	1	1	0	3	4
5	35.36723904	4	77.31852953	1	0	0	0	0	0	1	1	0	1	1	1	1	2	2	0	0	0	0	4	5
5	7.627483539	7	82.91354261	0	0	0	1	1	0	0	0	1	0	2	1	1	1	1	0	1	1	0	5	6
5	82.43291525	6	23.45465694	0	0	0	0	0	1	1	1	1	1	2	1	1	2	2	0	1	1	0	6	7
5	32.60128235	8	62.86824478	0	0	1	0	1	0	0	0	0	0	2	1	1	1	1	0	1	1	0	7	8
5	64.69515144	10	17.37459259	0	0	1	0	1	0	1	1	0	0	2	1	1	2	2	0	1	1	0	8	9
5	94.03332117	9	28.15186988	0	0	1	0	0	0	1	0	0	1	2	1	1	2	2	0	1	1	0	9	10
5	45.83132407	11	56.99807422	1	1	1	0	1	0	0	1	1	1	3	1	1	1	1	0	1	1	0	10	11
5	21.70358833	14	94.75121547	0	1	1	1	0	0	1	0	0	0	3	1	1	2	2	0	0	0	0	11	12
5	85.72269279	12	4.168220491	0	0	0	0	0	1	1	0	0	1	3	1	1	2	2	0	1	1	0	12	13
5	43.09718334	15	67.7446616	0	1	1	0	1	0	0	1	1	0	3	1	1	1	1	0	1	1	0	13	14
5	47.87817734	13	62.38552933	0	1	0	0	0	0	0	1	1	1	3	1	1	2	2	0	0	0	0	14	15
5	75.52583157	3	10.56955176	0	0	0	0	0	0	1	0	1	1	1	5	1	2	2	0	1	1	0	0	16
5	81.23393467	4	24.19977384	0	0	0	0	0	0	0	0	1	0	1	5	1	1	1	0	0	0	0	1	17
5	36.8968901	2	51.26408742	1	0	1	1	0	0	0	0	0	0	1	5	1	1	1	0	1	1	0	2	18
5	18.36984614	5	54.93013438	0	0	1	0	0	0	0	0	1	0	1	5	1	2	2	0	0	0	0	3	19
5	44.95939899	1	79.73820581	1	1	0	1	1	0	0	1	0	0	1	5	1	1	1	0	1	1	0	4	20
5	17.66266247	6	63.2252188	0	1	1	1	1	0	0	0	0	0	2	5	1	1	1	0	1	1	0	5	21
5	57.79692956	8	4.259146044	0	0	0	1	0	0	1	1	0	1	2	5	1	2	2	0	1	1	0	6	22
5	54.89616799	7	15.93842591	0	1	0	0	1	0	1	1	0	1	2	5	1	2	2	0	1	1	0	7	23
5	92.20569694	9	46.17360724	0	0	1	0	0	0	1	1	0	0	2	5	1	2	2	0	1	1	0	8	24
5	93.20683049	10	33.44315779	0	0	1	0	1	0	0	0	0	0	2	5	1	1	1	0	0	0	0	9	25
5	56.76902605	11	0.581961979	1	0	0	0	1	1	1	0	1	0	3	5	1	1	1	0	0	0	0	10	26
5	94.72671527	14	11.13144781	0	0	0	1	1	1	0	1	1	0	3	5	1	2	2	0	1	1	0	11	27
5	51.25726353	12	34.988827	0	0	1	0	1	1	1	1	0	1	3	5	1	2	2	0	1	1	0	12	28
5	33.25043965	15	92.56099387	1	1	0	0	1	0	0	0	0	1	3	5	1	1	1	0	1	1	0	13	29
5	67.16392984	13	20.24424705	1	0	1	0	0	1	0	1	0	1	3	5	1	2	2	0	1	1	0	14	30
5	97.59792844	2	22.46707083	0	0	0	0	0	0	1	1	1	1	1	3	1	2	2	0	1	1	0	0	31
5	8.158452162	3	75.49090581	1	0	0	1	0	0	0	0	0	1	1	3	1	1	1	0	1	1	0	1	32
5	46.35867525	4	82.33195332	1	1	0	1	0	0	0	0	0	0	1	3	1	1	1	0	1	1	0	2	33
5	87.39698246	5	7.280613839	0	0	1	0	1	0	0	0	0	1	1	3	1	1	1	0	0	0	0	3	34
5	99.57248405	1	4.746335739	0	0	1	0	0	1	0	1	1	1	1	3	1	1	1	0	0	0	0	4	35
5	60.59065975	9	32.28342434	0	0	1	1	1	1	1	0	1	0	2	3	1	2	2	0	1	1	0	5	36
5	19.96611028	6	54.74243172	1	0	1	1	0	0	0	0	1	0	2	3	1	1	1	0	1	1	0	6	37
5	66.855591	8	48.20876822	0	1	0	0	0	0	0	1	1	1	2	3	1	1	1	0	0	0	0	7	38
5	93.4357086	7	13.2445702	0	1	0	0	0	1	1	0	1	1	2	3	1	2	2	0	1	1	0	8	39
5	12.60352786	10	74.8292457	0	0	1	0	0	0	0	0	0	0	2	3	1	1	1	0	1	1	0	9	40
5	23.29857382	12	83.87165709	1	1	1	0	0	0	0	1	0	1	3	3	1	1	1	0	1	1	0	10	41
5	93.79567535	14	46.8313429	0	0	0	0	0	1	0	1	0	0	3	3	1	1	1	0	0	0	0	11	42
5	87.53092688	13	3.142726627	0	0	1	1	0	1	0	0	0	0	3	3	1	1	1	0	0	0	0	12	43
5	92.09788271	15	7.64748573	0	0	0	1	1	1	1	1	0	0	3	3	1	2	2	0	1	1	0	13	44
5	87.58448291	11	45.87695377	0	0	0	0	0	1	0	1	1	1	3	3	1	2	2	0	1	1	0	14	45
5	55.12603252	5	10.47684649	0	1	0	1	1	0	0	0	0	0	1	4	1	1	1	0	0	0	0	0	46
5	12.63523816	4	58.01481881	1	0	1	1	0	0	0	0	0	0	1	4	1	2	2	0	0	0	0	1	47
5	4.935450848	1	71.63624837	1	1	0	1	1	0	0	0	0	0	1	4	1	1	1	0	1	1	0	2	48
5	2.244380185	3	63.17289679	1	0	1	1	0	0	0	0	0	0	1	4	1	1	1	0	1	1	0	3	49
5	37.54377018	2	59.70076342	0	0	1	1	1	0	0	1	0	0	1	4	1	2	2	0	0	0	0	4	50
5	0.806916323	8	89.95134852	1	0	1	0	0	0	0	1	0	0	2	4	1	1	1	0	1	1	0	5	51
5	93.91593312	6	48.57838004	0	0	0	0	1	1	0	0	1	1	2	4	1	2	2	0	1	1	0	6	52
5	81.11380147	7	5.86135243	0	0	1	0	0	1	1	1	0	0	2	4	1	1	1	0	0	0	0	7	53
5	30.64722162	10	81.19544255	0	0	1	1	1	0	0	0	1	1	2	4	1	1	1	0	1	1	0	8	54
5	35.38971804	9	78.26394145	1	0	0	0	1	1	0	1	0	0	2	4	1	1	1	0	1	1	0	9	55
5	2.700081784	15	88.50864742	1	1	0	1	1	0	0	0	1	0	3	4	1	1	1	0	1	1	0	10	56
5	17.8988131	13	83.5086371	0	1	1	0	1	0	0	1	0	1	3	4	1	1	1	0	1	1	0	11	57
5	28.86557952	14	68.99403188	1	1	1	0	1	0	0	1	1	0	3	4	1	1	1	0	1	1	0	12	58
5	93.21564211	12	46.64311346	1	0	0	1	1	1	0	1	0	0	3	4	1	1	1	0	0	0	0	13	59
5	79.31741088	11	28.8354814	0	0	1	0	1	1	0	1	1	0	3	4	1	2	2	0	1	1	0	14	60
5	52.04602876	5	41.87861051	1	1	0	1	0	0	1	0	0	0	1	2	1	1	1	0	0	0	0	0	61
5	40.27830244	4	56.19386629	0	0	0	1	0	0	0	0	0	1	1	2	1	1	1	0	1	1	0	1	62
5	0.446301291	3	73.89210303	1	0	1	1	1	0	0	0	0	0	1	2	1	2	2	0	0	0	0	2	63
5	8.895443237	1	69.09867493	0	1	1	1	0	0	1	1	0	0	1	2	1	1	1	0	1	1	0	3	64
5	11.4752932	2	66.03838905	1	1	0	1	0	0	0	1	0	0	1	2	1	1	1	0	1	1	0	4	65
5	83.61521103	6	32.25636513	0	0	0	0	0	1	1	0	1	1	2	2	1	2	2	0	1	1	0	5	66
5	76.71870062	7	9.238803164	0	0	1	0	1	0	1	1	0	1	2	2	1	2	2	0	1	1	0	6	67
5	12.34624909	9	91.76919687	1	1	1	0	1	1	0	1	1	0	2	2	1	1	1	0	1	1	0	7	68
5	12.64034278	8	80.31715172	1	0	0	0	0	0	0	0	1	0	2	2	1	1	1	0	1	1	0	8	69
5	88.79940149	10	5.98752079	1	1	0	1	0	1	1	1	1	0	2	2	1	2	2	0	1	1	0	9	70
5	52.04850853	12	0.425388318	0	0	0	0	1	1	1	0	0	1	3	2	1	2	2	0	1	1	0	10	71
5	10.34419	11	78.38037251	1	1	0	1	0	0	0	0	0	0	3	2	1	1	1	0	1	1	0	11	72
5	11.34629526	14	56.84575748	0	1	1	0	0	0	0	1	0	0	3	2	1	1	1	0	1	1	0	12	73
5	32.89566483	15	51.37085504	0	1	1	1	1	0	0	0	1	0	3	2	1	1	1	0	1	1	0	13	74
5	55.75843332	13	37.25995306	1	0	1	0	1	1	1	0	0	0	3	2	1	1	1	0	0	0	0	14	75
6	4.935450848	1	71.63624837	1	1	0	1	1	0	0	0	0	0	1	4	1	1	1	0	1	1	0	0	1
6	37.54377018	2	59.70076342	0	0	1	1	1	0	0	1	0	0	1	4	1	1	1	0	1	1	0	1	2
6	55.12603252	5	10.47684649	0	1	0	1	1	0	0	0	0	0	1	4	1	1	1	0	0	0	0	2	3
6	12.63523816	4	58.01481881	1	0	1	1	0	0	0	0	0	0	1	4	1	1	1	0	1	1	0	3	4
6	2.244380185	3	63.17289679	1	0	1	1	0	0	0	0	0	0	1	4	1	1	1	0	1	1	0	4	5
6	35.38971804	9	78.26394145	1	0	0	0	1	1	0	1	0	0	2	4	1	1	1	0	1	1	0	5	6
6	93.91593312	6	48.57838004	0	0	0	0	1	1	0	0	1	1	2	4	1	2	2	0	1	1	0	6	7
6	0.806916323	8	89.95134852	1	0	1	0	0	0	0	1	0	0	2	4	1	1	1	0	1	1	0	7	8
6	81.11380147	7	5.86135243	0	0	1	0	0	1	1	1	0	0	2	4	1	2	2	0	1	1	0	8	9
6	30.64722162	10	81.19544255	0	0	1	1	1	0	0	0	1	1	2	4	1	1	1	0	1	1	0	9	10
6	93.21564211	12	46.64311346	1	0	0	1	1	1	0	1	0	0	3	4	1	1	1	0	0	0	0	10	11
6	28.86557952	14	68.99403188	1	1	1	0	1	0	0	1	1	0	3	4	1	1	1	0	1	1	0	11	12
6	2.700081784	15	88.50864742	1	1	0	1	1	0	0	0	1	0	3	4	1	1	1	0	1	1	0	12	13
6	17.8988131	13	83.5086371	0	1	1	0	1	0	0	1	0	1	3	4	1	1	1	0	1	1	0	13	14
6	79.31741088	11	28.8354814	0	0	1	0	1	1	0	1	1	0	3	4	1	2	2	0	1	1	0	14	15
6	71.36055909	2	33.85279367	0	0	0	0	0	0	1	0	1	1	1	1	1	2	2	0	1	1	0	0	16
6	22.85250231	1	54.15618944	1	1	1	1	1	0	0	0	0	1	1	1	1	1	1	0	1	1	0	1	17
6	25.21698136	3	93.36992243	1	0	1	1	1	0	0	0	0	1	1	1	1	1	1	0	1	1	0	2	18
6	35.36723904	4	77.31852953	1	0	0	0	0	0	1	1	0	1	1	1	1	2	2	0	0	0	0	3	19
6	26.01854187	5	83.76183624	0	1	0	1	0	0	0	1	0	0	1	1	1	1	1	0	1	1	0	4	20
6	64.69515144	10	17.37459259	0	0	1	0	1	0	1	1	0	0	2	1	1	2	2	0	1	1	0	5	21
6	32.60128235	8	62.86824478	0	0	1	0	1	0	0	0	0	0	2	1	1	2	2	0	0	0	0	6	22
6	94.03332117	9	28.15186988	0	0	1	0	0	0	1	0	0	1	2	1	1	2	2	0	1	1	0	7	23
6	7.627483539	7	82.91354261	0	0	0	1	1	0	0	0	1	0	2	1	1	1	1	0	1	1	0	8	24
6	82.43291525	6	23.45465694	0	0	0	0	0	1	1	1	1	1	2	1	1	2	2	0	1	1	0	9	25
6	43.09718334	15	67.7446616	0	1	1	0	1	0	0	1	1	0	3	1	1	2	2	0	0	0	0	10	26
6	47.87817734	13	62.38552933	0	1	0	0	0	0	0	1	1	1	3	1	1	2	2	0	0	0	0	11	27
6	21.70358833	14	94.75121547	0	1	1	1	0	0	1	0	0	0	3	1	1	1	1	0	1	1	0	12	28
6	45.83132407	11	56.99807422	1	1	1	0	1	0	0	1	1	1	3	1	1	1	1	0	1	1	0	13	29
6	85.72269279	12	4.168220491	0	0	0	0	0	1	1	0	0	1	3	1	1	2	2	0	1	1	0	14	30
6	52.04602876	5	41.87861051	1	1	0	1	0	0	1	0	0	0	1	2	1	1	1	0	0	0	0	0	31
6	40.27830244	4	56.19386629	0	0	0	1	0	0	0	0	0	1	1	2	1	1	1	0	1	1	0	1	32
6	0.446301291	3	73.89210303	1	0	1	1	1	0	0	0	0	0	1	2	1	1	1	0	1	1	0	2	33
6	11.4752932	2	66.03838905	1	1	0	1	0	0	0	1	0	0	1	2	1	1	1	0	1	1	0	3	34
6	8.895443237	1	69.09867493	0	1	1	1	0	0	1	1	0	0	1	2	1	1	1	0	1	1	0	4	35
6	12.64034278	8	80.31715172	1	0	0	0	0	0	0	0	1	0	2	2	1	1	1	0	1	1	0	5	36
6	83.61521103	6	32.25636513	0	0	0	0	0	1	1	0	1	1	2	2	1	2	2	0	1	1	0	6	37
6	12.34624909	9	91.76919687	1	1	1	0	1	1	0	1	1	0	2	2	1	1	1	0	1	1	0	7	38
6	88.79940149	10	5.98752079	1	1	0	1	0	1	1	1	1	0	2	2	1	1	1	0	0	0	0	8	39
6	76.71870062	7	9.238803164	0	0	1	0	1	0	1	1	0	1	2	2	1	2	2	0	1	1	0	9	40
6	11.34629526	14	56.84575748	0	1	1	0	0	0	0	1	0	0	3	2	1	1	1	0	1	1	0	10	41
6	32.89566483	15	51.37085504	0	1	1	1	1	0	0	0	1	0	3	2	1	1	1	0	1	1	0	11	42
6	55.75843332	13	37.25995306	1	0	1	0	1	1	1	0	0	0	3	2	1	2	2	0	1	1	0	12	43
6	10.34419	11	78.38037251	1	1	0	1	0	0	0	0	0	0	3	2	1	1	1	0	1	1	0	13	44
6	52.04850853	12	0.425388318	0	0	0	0	1	1	1	0	0	1	3	2	1	2	2	0	1	1	0	14	45
6	36.8968901	2	51.26408742	1	0	1	1	0	0	0	0	0	0	1	5	1	1	1	0	1	1	0	0	46
6	44.95939899	1	79.73820581	1	1	0	1	1	0	0	1	0	0	1	5	1	1	1	0	1	1	0	1	47
6	81.23393467	4	24.19977384	0	0	0	0	0	0	0	0	1	0	1	5	1	2	2	0	1	1	0	2	48
6	18.36984614	5	54.93013438	0	0	1	0	0	0	0	0	1	0	1	5	1	2	2	0	0	0	0	3	49
6	75.52583157	3	10.56955176	0	0	0	0	0	0	1	0	1	1	1	5	1	2	2	0	1	1	0	4	50
6	17.66266247	6	63.2252188	0	1	1	1	1	0	0	0	0	0	2	5	1	1	1	0	1	1	0	5	51
6	92.20569694	9	46.17360724	0	0	1	0	0	0	1	1	0	0	2	5	1	2	2	0	1	1	0	6	52
6	93.20683049	10	33.44315779	0	0	1	0	1	0	0	0	0	0	2	5	1	1	1	0	0	0	0	7	53
6	54.89616799	7	15.93842591	0	1	0	0	1	0	1	1	0	1	2	5	1	2	2	0	1	1	0	8	54
6	57.79692956	8	4.259146044	0	0	0	1	0	0	1	1	0	1	2	5	1	2	2	0	1	1	0	9	55
6	94.72671527	14	11.13144781	0	0	0	1	1	1	0	1	1	0	3	5	1	2	2	0	1	1	0	10	56
6	56.76902605	11	0.581961979	1	0	0	0	1	1	1	0	1	0	3	5	1	2	2	0	1	1	0	11	57
6	67.16392984	13	20.24424705	1	0	1	0	0	1	0	1	0	1	3	5	1	1	1	0	0	0	0	12	58
6	33.25043965	15	92.56099387	1	1	0	0	1	0	0	0	0	1	3	5	1	1	1	0	1	1	0	13	59
6	51.25726353	12	34.988827	0	0	1	0	1	1	1	1	0	1	3	5	1	2	2	0	1	1	0	14	60
6	8.158452162	3	75.49090581	1	0	0	1	0	0	0	0	0	1	1	3	1	1	1	0	1	1	0	0	61
6	99.57248405	1	4.746335739	0	0	1	0	0	1	0	1	1	1	1	3	1	2	2	0	1	1	0	1	62
6	46.35867525	4	82.33195332	1	1	0	1	0	0	0	0	0	0	1	3	1	1	1	0	1	1	0	2	63
6	97.59792844	2	22.46707083	0	0	0	0	0	0	1	1	1	1	1	3	1	2	2	0	1	1	0	3	64
6	87.39698246	5	7.280613839	0	0	1	0	1	0	0	0	0	1	1	3	1	1	1	0	0	0	0	4	65
6	19.96611028	6	54.74243172	1	0	1	1	0	0	0	0	1	0	2	3	1	1	1	0	1	1	0	5	66
6	60.59065975	9	32.28342434	0	0	1	1	1	1	1	0	1	0	2	3	1	2	2	0	1	1	0	6	67
6	93.4357086	7	13.2445702	0	1	0	0	0	1	1	0	1	1	2	3	1	2	2	0	1	1	0	7	68
6	12.60352786	10	74.8292457	0	0	1	0	0	0	0	0	0	0	2	3	1	1	1	0	1	1	0	8	69
6	66.855591	8	48.20876822	0	1	0	0	0	0	0	1	1	1	2	3	1	2	2	0	1	1	0	9	70
6	87.53092688	13	3.142726627	0	0	1	1	0	1	0	0	0	0	3	3	1	1	1	0	0	0	0	10	71
6	93.79567535	14	46.8313429	0	0	0	0	0	1	0	1	0	0	3	3	1	2	2	0	1	1	0	11	72
6	23.29857382	12	83.87165709	1	1	1	0	0	0	0	1	0	1	3	3	1	1	1	0	1	1	0	12	73
6	87.58448291	11	45.87695377	0	0	0	0	0	1	0	1	1	1	3	3	1	2	2	0	1	1	0	13	74
6	92.09788271	15	7.64748573	0	0	0	1	1	1	1	1	0	0	3	3	1	2	2	0	1	1	0	14	75
7	26.01854187	5	83.76183624	0	1	0	1	0	0	0	1	0	0	1	1	1	2	2	0	0	0	0	0	1
7	22.85250231	1	54.15618944	1	1	1	1	1	0	0	0	0	1	1	1	1	1	1	0	1	1	0	1	2
7	25.21698136	3	93.36992243	1	0	1	1	1	0	0	0	0	1	1	1	1	1	1	0	1	1	0	2	3
7	35.36723904	4	77.31852953	1	0	0	0	0	0	1	1	0	1	1	1	1	2	2	0	0	0	0	3	4
7	71.36055909	2	33.85279367	0	0	0	0	0	0	1	0	1	1	1	1	1	2	2	0	1	1	0	4	5
7	64.69515144	10	17.37459259	0	0	1	0	1	0	1	1	0	0	2	1	1	2	2	0	1	1	0	5	6
7	32.60128235	8	62.86824478	0	0	1	0	1	0	0	0	0	0	2	1	1	2	2	0	0	0	0	6	7
7	7.627483539	7	82.91354261	0	0	0	1	1	0	0	0	1	0	2	1	1	1	1	0	1	1	0	7	8
7	94.03332117	9	28.15186988	0	0	1	0	0	0	1	0	0	1	2	1	1	2	2	0	1	1	0	8	9
7	82.43291525	6	23.45465694	0	0	0	0	0	1	1	1	1	1	2	1	1	2	2	0	1	1	0	9	10
7	43.09718334	15	67.7446616	0	1	1	0	1	0	0	1	1	0	3	1	1	2	2	0	0	0	0	10	11
7	21.70358833	14	94.75121547	0	1	1	1	0	0	1	0	0	0	3	1	1	1	1	0	1	1	0	11	12
7	85.72269279	12	4.168220491	0	0	0	0	0	1	1	0	0	1	3	1	1	2	2	0	1	1	0	12	13
7	45.83132407	11	56.99807422	1	1	1	0	1	0	0	1	1	1	3	1	1	1	1	0	1	1	0	13	14
7	47.87817734	13	62.38552933	0	1	0	0	0	0	0	1	1	1	3	1	1	2	2	0	0	0	0	14	15
7	2.244380185	3	63.17289679	1	0	1	1	0	0	0	0	0	0	1	4	1	1	1	0	1	1	0	0	16
7	4.935450848	1	71.63624837	1	1	0	1	1	0	0	0	0	0	1	4	1	1	1	0	1	1	0	1	17
7	55.12603252	5	10.47684649	0	1	0	1	1	0	0	0	0	0	1	4	1	1	1	0	0	0	0	2	18
7	12.63523816	4	58.01481881	1	0	1	1	0	0	0	0	0	0	1	4	1	1	1	0	1	1	0	3	19
7	37.54377018	2	59.70076342	0	0	1	1	1	0	0	1	0	0	1	4	1	1	1	0	1	1	0	4	20
7	35.38971804	9	78.26394145	1	0	0	0	1	1	0	1	0	0	2	4	1	2	2	0	0	0	0	5	21
7	93.91593312	6	48.57838004	0	0	0	0	1	1	0	0	1	1	2	4	1	2	2	0	1	1	0	6	22
7	81.11380147	7	5.86135243	0	0	1	0	0	1	1	1	0	0	2	4	1	2	2	0	1	1	0	7	23
7	0.806916323	8	89.95134852	1	0	1	0	0	0	0	1	0	0	2	4	1	1	1	0	1	1	0	8	24
7	30.64722162	10	81.19544255	0	0	1	1	1	0	0	0	1	1	2	4	1	1	1	0	1	1	0	9	25
7	17.8988131	13	83.5086371	0	1	1	0	1	0	0	1	0	1	3	4	1	1	1	0	1	1	0	10	26
7	79.31741088	11	28.8354814	0	0	1	0	1	1	0	1	1	0	3	4	1	2	2	0	1	1	0	11	27
7	93.21564211	12	46.64311346	1	0	0	1	1	1	0	1	0	0	3	4	1	1	1	0	0	0	0	12	28
7	28.86557952	14	68.99403188	1	1	1	0	1	0	0	1	1	0	3	4	1	1	1	0	1	1	0	13	29
7	2.700081784	15	88.50864742	1	1	0	1	1	0	0	0	1	0	3	4	1	1	1	0	1	1	0	14	30
7	18.36984614	5	54.93013438	0	0	1	0	0	0	0	0	1	0	1	5	1	2	2	0	0	0	0	0	31
7	44.95939899	1	79.73820581	1	1	0	1	1	0	0	1	0	0	1	5	1	1	1	0	1	1	0	1	32
7	81.23393467	4	24.19977384	0	0	0	0	0	0	0	0	1	0	1	5	1	2	2	0	1	1	0	2	33
7	36.8968901	2	51.26408742	1	0	1	1	0	0	0	0	0	0	1	5	1	1	1	0	1	1	0	3	34
7	75.52583157	3	10.56955176	0	0	0	0	0	0	1	0	1	1	1	5	1	2	2	0	1	1	0	4	35
7	92.20569694	9	46.17360724	0	0	1	0	0	0	1	1	0	0	2	5	1	2	2	0	1	1	0	5	36
7	93.20683049	10	33.44315779	0	0	1	0	1	0	0	0	0	0	2	5	1	1	1	0	0	0	0	6	37
7	17.66266247	6	63.2252188	0	1	1	1	1	0	0	0	0	0	2	5	1	1	1	0	1	1	0	7	38
7	54.89616799	7	15.93842591	0	1	0	0	1	0	1	1	0	1	2	5	1	2	2	0	1	1	0	8	39
7	57.79692956	8	4.259146044	0	0	0	1	0	0	1	1	0	1	2	5	1	2	2	0	1	1	0	9	40
7	56.76902605	11	0.581961979	1	0	0	0	1	1	1	0	1	0	3	5	1	2	2	0	1	1	0	10	41
7	94.72671527	14	11.13144781	0	0	0	1	1	1	0	1	1	0	3	5	1	2	2	0	1	1	0	11	42
7	67.16392984	13	20.24424705	1	0	1	0	0	1	0	1	0	1	3	5	1	1	1	0	0	0	0	12	43
7	51.25726353	12	34.988827	0	0	1	0	1	1	1	1	0	1	3	5	1	2	2	0	1	1	0	13	44
7	33.25043965	15	92.56099387	1	1	0	0	1	0	0	0	0	1	3	5	1	1	1	0	1	1	0	14	45
7	0.446301291	3	73.89210303	1	0	1	1	1	0	0	0	0	0	1	2	1	1	1	0	1	1	0	0	46
7	40.27830244	4	56.19386629	0	0	0	1	0	0	0	0	0	1	1	2	1	2	2	0	0	0	0	1	47
7	52.04602876	5	41.87861051	1	1	0	1	0	0	1	0	0	0	1	2	1	1	1	0	0	0	0	2	48
7	11.4752932	2	66.03838905	1	1	0	1	0	0	0	1	0	0	1	2	1	1	1	0	1	1	0	3	49
7	8.895443237	1	69.09867493	0	1	1	1	0	0	1	1	0	0	1	2	1	2	2	0	0	0	0	4	50
7	88.79940149	10	5.98752079	1	1	0	1	0	1	1	1	1	0	2	2	1	2	2	0	1	1	0	5	51
7	12.64034278	8	80.31715172	1	0	0	0	0	0	0	0	1	0	2	2	1	1	1	0	1	1	0	6	52
7	83.61521103	6	32.25636513	0	0	0	0	0	1	1	0	1	1	2	2	1	2	2	0	1	1	0	7	53
7	76.71870062	7	9.238803164	0	0	1	0	1	0	1	1	0	1	2	2	1	2	2	0	1	1	0	8	54
7	12.34624909	9	91.76919687	1	1	1	0	1	1	0	1	1	0	2	2	1	1	1	0	1	1	0	9	55
7	11.34629526	14	56.84575748	0	1	1	0	0	0	0	1	0	0	3	2	1	1	1	0	1	1	0	10	56
7	55.75843332	13	37.25995306	1	0	1	0	1	1	1	0	0	0	3	2	1	2	2	0	1	1	0	11	57
7	52.04850853	12	0.425388318	0	0	0	0	1	1	1	0	0	1	3	2	1	2	2	0	1	1	0	12	58
7	32.89566483	15	51.37085504	0	1	1	1	1	0	0	0	1	0	3	2	1	1	1	0	1	1	0	13	59
7	10.34419	11	78.38037251	1	1	0	1	0	0	0	0	0	0	3	2	1	1	1	0	1	1	0	14	60
7	46.35867525	4	82.33195332	1	1	0	1	0	0	0	0	0	0	1	3	1	1	1	0	1	1	0	0	61
7	97.59792844	2	22.46707083	0	0	0	0	0	0	1	1	1	1	1	3	1	2	2	0	1	1	0	1	62
7	87.39698246	5	7.280613839	0	0	1	0	1	0	0	0	0	1	1	3	1	2	2	0	1	1	0	2	63
7	8.158452162	3	75.49090581	1	0	0	1	0	0	0	0	0	1	1	3	1	1	1	0	1	1	0	3	64
7	99.57248405	1	4.746335739	0	0	1	0	0	1	0	1	1	1	1	3	1	2	2	0	1	1	0	4	65
7	93.4357086	7	13.2445702	0	1	0	0	0	1	1	0	1	1	2	3	1	2	2	0	1	1	0	5	66
7	66.855591	8	48.20876822	0	1	0	0	0	0	0	1	1	1	2	3	1	1	1	0	0	0	0	6	67
7	12.60352786	10	74.8292457	0	0	1	0	0	0	0	0	0	0	2	3	1	2	2	0	0	0	0	7	68
7	60.59065975	9	32.28342434	0	0	1	1	1	1	1	0	1	0	2	3	1	2	2	0	1	1	0	8	69
7	19.96611028	6	54.74243172	1	0	1	1	0	0	0	0	1	0	2	3	1	1	1	0	1	1	0	9	70
7	87.53092688	13	3.142726627	0	0	1	1	0	1	0	0	0	0	3	3	1	2	2	0	1	1	0	10	71
7	23.29857382	12	83.87165709	1	1	1	0	0	0	0	1	0	1	3	3	1	1	1	0	1	1	0	11	72
7	93.79567535	14	46.8313429	0	0	0	0	0	1	0	1	0	0	3	3	1	2	2	0	1	1	0	12	73
7	87.58448291	11	45.87695377	0	0	0	0	0	1	0	1	1	1	3	3	1	2	2	0	1	1	0	13	74
7	92.09788271	15	7.64748573	0	0	0	1	1	1	1	1	0	0	3	3	1	2	2	0	1	1	0	14	75
8	4.935450848	1	71.63624837	1	1	0	1	1	0	0	0	0	0	1	4	1	1	1	0	1	1	0	0	1
8	37.54377018	2	59.70076342	0	0	1	1	1	0	0	1	0	0	1	4	1	1	1	0	1	1	0	1	2
8	2.244380185	3	63.17289679	1	0	1	1	0	0	0	0	0	0	1	4	1	1	1	0	1	1	0	2	3
8	12.63523816	4	58.01481881	1	0	1	1	0	0	0	0	0	0	1	4	1	1	1	0	1	1	0	3	4
8	55.12603252	5	10.47684649	0	1	0	1	1	0	0	0	0	0	1	4	1	1	1	0	0	0	0	4	5
8	30.64722162	10	81.19544255	0	0	1	1	1	0	0	0	1	1	2	4	1	1	1	0	1	1	0	5	6
8	0.806916323	8	89.95134852	1	0	1	0	0	0	0	1	0	0	2	4	1	1	1	0	1	1	0	6	7
8	93.91593312	6	48.57838004	0	0	0	0	1	1	0	0	1	1	2	4	1	2	2	0	1	1	0	7	8
8	81.11380147	7	5.86135243	0	0	1	0	0	1	1	1	0	0	2	4	1	2	2	0	1	1	0	8	9
8	35.38971804	9	78.26394145	1	0	0	0	1	1	0	1	0	0	2	4	1	2	2	0	0	0	0	9	10
8	17.8988131	13	83.5086371	0	1	1	0	1	0	0	1	0	1	3	4	1	1	1	0	1	1	0	10	11
8	2.700081784	15	88.50864742	1	1	0	1	1	0	0	0	1	0	3	4	1	1	1	0	1	1	0	11	12
8	28.86557952	14	68.99403188	1	1	1	0	1	0	0	1	1	0	3	4	1	1	1	0	1	1	0	12	13
8	93.21564211	12	46.64311346	1	0	0	1	1	1	0	1	0	0	3	4	1	1	1	0	0	0	0	13	14
8	79.31741088	11	28.8354814	0	0	1	0	1	1	0	1	1	0	3	4	1	2	2	0	1	1	0	14	15
8	8.895443237	1	69.09867493	0	1	1	1	0	0	1	1	0	0	1	2	1	1	1	0	1	1	0	0	16
8	11.4752932	2	66.03838905	1	1	0	1	0	0	0	1	0	0	1	2	1	1	1	0	1	1	0	1	17
8	0.446301291	3	73.89210303	1	0	1	1	1	0	0	0	0	0	1	2	1	1	1	0	1	1	0	2	18
8	40.27830244	4	56.19386629	0	0	0	1	0	0	0	0	0	1	1	2	1	2	2	0	0	0	0	3	19
8	52.04602876	5	41.87861051	1	1	0	1	0	0	1	0	0	0	1	2	1	1	1	0	0	0	0	4	20
8	88.79940149	10	5.98752079	1	1	0	1	0	1	1	1	1	0	2	2	1	2	2	0	1	1	0	5	21
8	83.61521103	6	32.25636513	0	0	0	0	0	1	1	0	1	1	2	2	1	2	2	0	1	1	0	6	22
8	12.34624909	9	91.76919687	1	1	1	0	1	1	0	1	1	0	2	2	1	1	1	0	1	1	0	7	23
8	76.71870062	7	9.238803164	0	0	1	0	1	0	1	1	0	1	2	2	1	2	2	0	1	1	0	8	24
8	12.64034278	8	80.31715172	1	0	0	0	0	0	0	0	1	0	2	2	1	2	2	0	0	0	0	9	25
8	11.34629526	14	56.84575748	0	1	1	0	0	0	0	1	0	0	3	2	1	1	1	0	1	1	0	10	26
8	52.04850853	12	0.425388318	0	0	0	0	1	1	1	0	0	1	3	2	1	2	2	0	1	1	0	11	27
8	55.75843332	13	37.25995306	1	0	1	0	1	1	1	0	0	0	3	2	1	1	1	0	0	0	0	12	28
8	32.89566483	15	51.37085504	0	1	1	1	1	0	0	0	1	0	3	2	1	1	1	0	1	1	0	13	29
8	10.34419	11	78.38037251	1	1	0	1	0	0	0	0	0	0	3	2	1	1	1	0	1	1	0	14	30
8	25.21698136	3	93.36992243	1	0	1	1	1	0	0	0	0	1	1	1	1	1	1	0	1	1	0	0	31
8	35.36723904	4	77.31852953	1	0	0	0	0	0	1	1	0	1	1	1	1	2	2	0	0	0	0	1	32
8	26.01854187	5	83.76183624	0	1	0	1	0	0	0	1	0	0	1	1	1	1	1	0	1	1	0	2	33
8	22.85250231	1	54.15618944	1	1	1	1	1	0	0	0	0	1	1	1	1	1	1	0	1	1	0	3	34
8	71.36055909	2	33.85279367	0	0	0	0	0	0	1	0	1	1	1	1	1	2	2	0	1	1	0	4	35
8	94.03332117	9	28.15186988	0	0	1	0	0	0	1	0	0	1	2	1	1	2	2	0	1	1	0	5	36
8	7.627483539	7	82.91354261	0	0	0	1	1	0	0	0	1	0	2	1	1	1	1	0	1	1	0	6	37
8	32.60128235	8	62.86824478	0	0	1	0	1	0	0	0	0	0	2	1	1	1	1	0	1	1	0	7	38
8	82.43291525	6	23.45465694	0	0	0	0	0	1	1	1	1	1	2	1	1	2	2	0	1	1	0	8	39
8	64.69515144	10	17.37459259	0	0	1	0	1	0	1	1	0	0	2	1	1	2	2	0	1	1	0	9	40
8	45.83132407	11	56.99807422	1	1	1	0	1	0	0	1	1	1	3	1	1	1	1	0	1	1	0	10	41
8	21.70358833	14	94.75121547	0	1	1	1	0	0	1	0	0	0	3	1	1	2	2	0	0	0	0	11	42
8	85.72269279	12	4.168220491	0	0	0	0	0	1	1	0	0	1	3	1	1	2	2	0	1	1	0	12	43
8	43.09718334	15	67.7446616	0	1	1	0	1	0	0	1	1	0	3	1	1	1	1	0	1	1	0	13	44
8	47.87817734	13	62.38552933	0	1	0	0	0	0	0	1	1	1	3	1	1	2	2	0	0	0	0	14	45
8	36.8968901	2	51.26408742	1	0	1	1	0	0	0	0	0	0	1	5	1	1	1	0	1	1	0	0	46
8	81.23393467	4	24.19977384	0	0	0	0	0	0	0	0	1	0	1	5	1	2	2	0	1	1	0	1	47
8	18.36984614	5	54.93013438	0	0	1	0	0	0	0	0	1	0	1	5	1	2	2	0	0	0	0	2	48
8	44.95939899	1	79.73820581	1	1	0	1	1	0	0	1	0	0	1	5	1	1	1	0	1	1	0	3	49
8	75.52583157	3	10.56955176	0	0	0	0	0	0	1	0	1	1	1	5	1	2	2	0	1	1	0	4	50
8	92.20569694	9	46.17360724	0	0	1	0	0	0	1	1	0	0	2	5	1	2	2	0	1	1	0	5	51
8	54.89616799	7	15.93842591	0	1	0	0	1	0	1	1	0	1	2	5	1	2	2	0	1	1	0	6	52
8	17.66266247	6	63.2252188	0	1	1	1	1	0	0	0	0	0	2	5	1	1	1	0	1	1	0	7	53
8	57.79692956	8	4.259146044	0	0	0	1	0	0	1	1	0	1	2	5	1	2	2	0	1	1	0	8	54
8	93.20683049	10	33.44315779	0	0	1	0	1	0	0	0	0	0	2	5	1	1	1	0	0	0	0	9	55
8	67.16392984	13	20.24424705	1	0	1	0	0	1	0	1	0	1	3	5	1	2	2	0	1	1	0	10	56
8	51.25726353	12	34.988827	0	0	1	0	1	1	1	1	0	1	3	5	1	2	2	0	1	1	0	11	57
8	56.76902605	11	0.581961979	1	0	0	0	1	1	1	0	1	0	3	5	1	2	2	0	1	1	0	12	58
8	94.72671527	14	11.13144781	0	0	0	1	1	1	0	1	1	0	3	5	1	2	2	0	1	1	0	13	59
8	33.25043965	15	92.56099387	1	1	0	0	1	0	0	0	0	1	3	5	1	1	1	0	1	1	0	14	60
8	46.35867525	4	82.33195332	1	1	0	1	0	0	0	0	0	0	1	3	1	1	1	0	1	1	0	0	61
8	8.158452162	3	75.49090581	1	0	0	1	0	0	0	0	0	1	1	3	1	1	1	0	1	1	0	1	62
8	97.59792844	2	22.46707083	0	0	0	0	0	0	1	1	1	1	1	3	1	2	2	0	1	1	0	2	63
8	87.39698246	5	7.280613839	0	0	1	0	1	0	0	0	0	1	1	3	1	1	1	0	0	0	0	3	64
8	99.57248405	1	4.746335739	0	0	1	0	0	1	0	1	1	1	1	3	1	2	2	0	1	1	0	4	65
8	60.59065975	9	32.28342434	0	0	1	1	1	1	1	0	1	0	2	3	1	2	2	0	1	1	0	5	66
8	66.855591	8	48.20876822	0	1	0	0	0	0	0	1	1	1	2	3	1	2	2	0	1	1	0	6	67
8	19.96611028	6	54.74243172	1	0	1	1	0	0	0	0	1	0	2	3	1	1	1	0	1	1	0	7	68
8	12.60352786	10	74.8292457	0	0	1	0	0	0	0	0	0	0	2	3	1	1	1	0	1	1	0	8	69
8	93.4357086	7	13.2445702	0	1	0	0	0	1	1	0	1	1	2	3	1	2	2	0	1	1	0	9	70
8	87.58448291	11	45.87695377	0	0	0	0	0	1	0	1	1	1	3	3	1	2	2	0	1	1	0	10	71
8	93.79567535	14	46.8313429	0	0	0	0	0	1	0	1	0	0	3	3	1	2	2	0	1	1	0	11	72
8	87.53092688	13	3.142726627	0	0	1	1	0	1	0	0	0	0	3	3	1	1	1	0	0	0	0	12	73
8	23.29857382	12	83.87165709	1	1	1	0	0	0	0	1	0	1	3	3	1	1	1	0	1	1	0	13	74
8	92.09788271	15	7.64748573	0	0	0	1	1	1	1	1	0	0	3	3	1	2	2	0	1	1	0	14	75
9	8.158452162	3	75.49090581	1	0	0	1	0	0	0	0	0	1	1	3	1	1	1	0	1	1	0	0	1
9	46.35867525	4	82.33195332	1	1	0	1	0	0	0	0	0	0	1	3	1	1	1	0	1	1	0	1	2
9	99.57248405	1	4.746335739	0	0	1	0	0	1	0	1	1	1	1	3	1	2	2	0	1	1	0	2	3
9	97.59792844	2	22.46707083	0	0	0	0	0	0	1	1	1	1	1	3	1	2	2	0	1	1	0	3	4
9	87.39698246	5	7.280613839	0	0	1	0	1	0	0	0	0	1	1	3	1	1	1	0	0	0	0	4	5
9	66.855591	8	48.20876822	0	1	0	0	0	0	0	1	1	1	2	3	1	2	2	0	1	1	0	5	6
9	12.60352786	10	74.8292457	0	0	1	0	0	0	0	0	0	0	2	3	1	1	1	0	1	1	0	6	7
9	19.96611028	6	54.74243172	1	0	1	1	0	0	0	0	1	0	2	3	1	1	1	0	1	1	0	7	8
9	60.59065975	9	32.28342434	0	0	1	1	1	1	1	0	1	0	2	3	1	2	2	0	1	1	0	8	9
9	93.4357086	7	13.2445702	0	1	0	0	0	1	1	0	1	1	2	3	1	2	2	0	1	1	0	9	10
9	87.58448291	11	45.87695377	0	0	0	0	0	1	0	1	1	1	3	3	1	2	2	0	1	1	0	10	11
9	93.79567535	14	46.8313429	0	0	0	0	0	1	0	1	0	0	3	3	1	2	2	0	1	1	0	11	12
9	23.29857382	12	83.87165709	1	1	1	0	0	0	0	1	0	1	3	3	1	1	1	0	1	1	0	12	13
9	87.53092688	13	3.142726627	0	0	1	1	0	1	0	0	0	0	3	3	1	1	1	0	0	0	0	13	14
9	92.09788271	15	7.64748573	0	0	0	1	1	1	1	1	0	0	3	3	1	2	2	0	1	1	0	14	15
9	4.935450848	1	71.63624837	1	1	0	1	1	0	0	0	0	0	1	4	1	1	1	0	1	1	0	0	16
9	12.63523816	4	58.01481881	1	0	1	1	0	0	0	0	0	0	1	4	1	1	1	0	1	1	0	1	17
9	55.12603252	5	10.47684649	0	1	0	1	1	0	0	0	0	0	1	4	1	1	1	0	0	0	0	2	18
9	2.244380185	3	63.17289679	1	0	1	1	0	0	0	0	0	0	1	4	1	1	1	0	1	1	0	3	19
9	37.54377018	2	59.70076342	0	0	1	1	1	0	0	1	0	0	1	4	1	1	1	0	1	1	0	4	20
9	30.64722162	10	81.19544255	0	0	1	1	1	0	0	0	1	1	2	4	1	1	1	0	1	1	0	5	21
9	0.806916323	8	89.95134852	1	0	1	0	0	0	0	1	0	0	2	4	1	1	1	0	1	1	0	6	22
9	81.11380147	7	5.86135243	0	0	1	0	0	1	1	1	0	0	2	4	1	2	2	0	1	1	0	7	23
9	35.38971804	9	78.26394145	1	0	0	0	1	1	0	1	0	0	2	4	1	2	2	0	0	0	0	8	24
9	93.91593312	6	48.57838004	0	0	0	0	1	1	0	0	1	1	2	4	1	2	2	0	1	1	0	9	25
9	93.21564211	12	46.64311346	1	0	0	1	1	1	0	1	0	0	3	4	1	1	1	0	0	0	0	10	26
9	28.86557952	14	68.99403188	1	1	1	0	1	0	0	1	1	0	3	4	1	1	1	0	1	1	0	11	27
9	79.31741088	11	28.8354814	0	0	1	0	1	1	0	1	1	0	3	4	1	2	2	0	1	1	0	12	28
9	17.8988131	13	83.5086371	0	1	1	0	1	0	0	1	0	1	3	4	1	1	1	0	1	1	0	13	29
9	2.700081784	15	88.50864742	1	1	0	1	1	0	0	0	1	0	3	4	1	1	1	0	1	1	0	14	30
9	26.01854187	5	83.76183624	0	1	0	1	0	0	0	1	0	0	1	1	1	1	1	0	1	1	0	0	31
9	25.21698136	3	93.36992243	1	0	1	1	1	0	0	0	0	1	1	1	1	1	1	0	1	1	0	1	32
9	22.85250231	1	54.15618944	1	1	1	1	1	0	0	0	0	1	1	1	1	1	1	0	1	1	0	2	33
9	35.36723904	4	77.31852953	1	0	0	0	0	0	1	1	0	1	1	1	1	2	2	0	0	0	0	3	34
9	71.36055909	2	33.85279367	0	0	0	0	0	0	1	0	1	1	1	1	1	2	2	0	1	1	0	4	35
9	82.43291525	6	23.45465694	0	0	0	0	0	1	1	1	1	1	2	1	1	2	2	0	1	1	0	5	36
9	32.60128235	8	62.86824478	0	0	1	0	1	0	0	0	0	0	2	1	1	1	1	0	1	1	0	6	37
9	7.627483539	7	82.91354261	0	0	0	1	1	0	0	0	1	0	2	1	1	1	1	0	1	1	0	7	38
9	64.69515144	10	17.37459259	0	0	1	0	1	0	1	1	0	0	2	1	1	1	1	0	0	0	0	8	39
9	94.03332117	9	28.15186988	0	0	1	0	0	0	1	0	0	1	2	1	1	2	2	0	1	1	0	9	40
9	21.70358833	14	94.75121547	0	1	1	1	0	0	1	0	0	0	3	1	1	1	1	0	1	1	0	10	41
9	45.83132407	11	56.99807422	1	1	1	0	1	0	0	1	1	1	3	1	1	1	1	0	1	1	0	11	42
9	47.87817734	13	62.38552933	0	1	0	0	0	0	0	1	1	1	3	1	1	2	2	0	0	0	0	12	43
9	43.09718334	15	67.7446616	0	1	1	0	1	0	0	1	1	0	3	1	1	1	1	0	1	1	0	13	44
9	85.72269279	12	4.168220491	0	0	0	0	0	1	1	0	0	1	3	1	1	2	2	0	1	1	0	14	45
9	18.36984614	5	54.93013438	0	0	1	0	0	0	0	0	1	0	1	5	1	2	2	0	0	0	0	0	46
9	44.95939899	1	79.73820581	1	1	0	1	1	0	0	1	0	0	1	5	1	1	1	0	1	1	0	1	47
9	36.8968901	2	51.26408742	1	0	1	1	0	0	0	0	0	0	1	5	1	1	1	0	1	1	0	2	48
9	75.52583157	3	10.56955176	0	0	0	0	0	0	1	0	1	1	1	5	1	2	2	0	1	1	0	3	49
9	81.23393467	4	24.19977384	0	0	0	0	0	0	0	0	1	0	1	5	1	2	2	0	1	1	0	4	50
9	92.20569694	9	46.17360724	0	0	1	0	0	0	1	1	0	0	2	5	1	2	2	0	1	1	0	5	51
9	93.20683049	10	33.44315779	0	0	1	0	1	0	0	0	0	0	2	5	1	1	1	0	0	0	0	6	52
9	54.89616799	7	15.93842591	0	1	0	0	1	0	1	1	0	1	2	5	1	2	2	0	1	1	0	7	53
9	17.66266247	6	63.2252188	0	1	1	1	1	0	0	0	0	0	2	5	1	1	1	0	1	1	0	8	54
9	57.79692956	8	4.259146044	0	0	0	1	0	0	1	1	0	1	2	5	1	2	2	0	1	1	0	9	55
9	94.72671527	14	11.13144781	0	0	0	1	1	1	0	1	1	0	3	5	1	2	2	0	1	1	0	10	56
9	51.25726353	12	34.988827	0	0	1	0	1	1	1	1	0	1	3	5	1	2	2	0	1	1	0	11	57
9	33.25043965	15	92.56099387	1	1	0	0	1	0	0	0	0	1	3	5	1	1	1	0	1	1	0	12	58
9	56.76902605	11	0.581961979	1	0	0	0	1	1	1	0	1	0	3	5	1	2	2	0	1	1	0	13	59
9	67.16392984	13	20.24424705	1	0	1	0	0	1	0	1	0	1	3	5	1	2	2	0	1	1	0	14	60
9	8.895443237	1	69.09867493	0	1	1	1	0	0	1	1	0	0	1	2	1	1	1	0	1	1	0	0	61
9	11.4752932	2	66.03838905	1	1	0	1	0	0	0	1	0	0	1	2	1	1	1	0	1	1	0	1	62
9	0.446301291	3	73.89210303	1	0	1	1	1	0	0	0	0	0	1	2	1	1	1	0	1	1	0	2	63
9	52.04602876	5	41.87861051	1	1	0	1	0	0	1	0	0	0	1	2	1	1	1	0	0	0	0	3	64
9	40.27830244	4	56.19386629	0	0	0	1	0	0	0	0	0	1	1	2	1	2	2	0	0	0	0	4	65
9	88.79940149	10	5.98752079	1	1	0	1	0	1	1	1	1	0	2	2	1	2	2	0	1	1	0	5	66
9	83.61521103	6	32.25636513	0	0	0	0	0	1	1	0	1	1	2	2	1	2	2	0	1	1	0	6	67
9	12.64034278	8	80.31715172	1	0	0	0	0	0	0	0	1	0	2	2	1	2	2	0	0	0	0	7	68
9	76.71870062	7	9.238803164	0	0	1	0	1	0	1	1	0	1	2	2	1	2	2	0	1	1	0	8	69
9	12.34624909	9	91.76919687	1	1	1	0	1	1	0	1	1	0	2	2	1	1	1	0	1	1	0	9	70
9	52.04850853	12	0.425388318	0	0	0	0	1	1	1	0	0	1	3	2	1	2	2	0	1	1	0	10	71
9	10.34419	11	78.38037251	1	1	0	1	0	0	0	0	0	0	3	2	1	1	1	0	1	1	0	11	72
9	55.75843332	13	37.25995306	1	0	1	0	1	1	1	0	0	0	3	2	1	1	1	0	0	0	0	12	73
9	32.89566483	15	51.37085504	0	1	1	1	1	0	0	0	1	0	3	2	1	1	1	0	1	1	0	13	74
9	11.34629526	14	56.84575748	0	1	1	0	0	0	0	1	0	0	3	2	1	1	1	0	1	1	0	14	75
10	81.23393467	4	24.19977384	0	0	0	0	0	0	0	0	1	0	1	5	1	2	2	0	1	1	0	0	1
10	18.36984614	5	54.93013438	0	0	1	0	0	0	0	0	1	0	1	5	1	1	1	0	1	1	0	1	2
10	75.52583157	3	10.56955176	0	0	0	0	0	0	1	0	1	1	1	5	1	2	2	0	1	1	0	2	3
10	44.95939899	1	79.73820581	1	1	0	1	1	0	0	1	0	0	1	5	1	1	1	0	1	1	0	3	4
10	36.8968901	2	51.26408742	1	0	1	1	0	0	0	0	0	0	1	5	1	1	1	0	1	1	0	4	5
10	92.20569694	9	46.17360724	0	0	1	0	0	0	1	1	0	0	2	5	1	2	2	0	1	1	0	5	6
10	54.89616799	7	15.93842591	0	1	0	0	1	0	1	1	0	1	2	5	1	2	2	0	1	1	0	6	7
10	17.66266247	6	63.2252188	0	1	1	1	1	0	0	0	0	0	2	5	1	1	1	0	1	1	0	7	8
10	57.79692956	8	4.259146044	0	0	0	1	0	0	1	1	0	1	2	5	1	2	2	0	1	1	0	8	9
10	93.20683049	10	33.44315779	0	0	1	0	1	0	0	0	0	0	2	5	1	1	1	0	0	0	0	9	10
10	94.72671527	14	11.13144781	0	0	0	1	1	1	0	1	1	0	3	5	1	2	2	0	1	1	0	10	11
10	51.25726353	12	34.988827	0	0	1	0	1	1	1	1	0	1	3	5	1	2	2	0	1	1	0	11	12
10	67.16392984	13	20.24424705	1	0	1	0	0	1	0	1	0	1	3	5	1	1	1	0	0	0	0	12	13
10	33.25043965	15	92.56099387	1	1	0	0	1	0	0	0	0	1	3	5	1	1	1	0	1	1	0	13	14
10	56.76902605	11	0.581961979	1	0	0	0	1	1	1	0	1	0	3	5	1	2	2	0	1	1	0	14	15
10	26.01854187	5	83.76183624	0	1	0	1	0	0	0	1	0	0	1	1	1	1	1	0	1	1	0	0	16
10	35.36723904	4	77.31852953	1	0	0	0	0	0	1	1	0	1	1	1	1	2	2	0	0	0	0	1	17
10	25.21698136	3	93.36992243	1	0	1	1	1	0	0	0	0	1	1	1	1	1	1	0	1	1	0	2	18
10	22.85250231	1	54.15618944	1	1	1	1	1	0	0	0	0	1	1	1	1	1	1	0	1	1	0	3	19
10	71.36055909	2	33.85279367	0	0	0	0	0	0	1	0	1	1	1	1	1	2	2	0	1	1	0	4	20
10	32.60128235	8	62.86824478	0	0	1	0	1	0	0	0	0	0	2	1	1	1	1	0	1	1	0	5	21
10	7.627483539	7	82.91354261	0	0	0	1	1	0	0	0	1	0	2	1	1	1	1	0	1	1	0	6	22
10	94.03332117	9	28.15186988	0	0	1	0	0	0	1	0	0	1	2	1	1	2	2	0	1	1	0	7	23
10	64.69515144	10	17.37459259	0	0	1	0	1	0	1	1	0	0	2	1	1	2	2	0	1	1	0	8	24
10	82.43291525	6	23.45465694	0	0	0	0	0	1	1	1	1	1	2	1	1	2	2	0	1	1	0	9	25
10	43.09718334	15	67.7446616	0	1	1	0	1	0	0	1	1	0	3	1	1	1	1	0	1	1	0	10	26
10	47.87817734	13	62.38552933	0	1	0	0	0	0	0	1	1	1	3	1	1	2	2	0	0	0	0	11	27
10	21.70358833	14	94.75121547	0	1	1	1	0	0	1	0	0	0	3	1	1	2	2	0	0	0	0	12	28
10	85.72269279	12	4.168220491	0	0	0	0	0	1	1	0	0	1	3	1	1	2	2	0	1	1	0	13	29
10	45.83132407	11	56.99807422	1	1	1	0	1	0	0	1	1	1	3	1	1	1	1	0	1	1	0	14	30
10	37.54377018	2	59.70076342	0	0	1	1	1	0	0	1	0	0	1	4	1	1	1	0	1	1	0	0	31
10	55.12603252	5	10.47684649	0	1	0	1	1	0	0	0	0	0	1	4	1	1	1	0	0	0	0	1	32
10	12.63523816	4	58.01481881	1	0	1	1	0	0	0	0	0	0	1	4	1	1	1	0	1	1	0	2	33
10	2.244380185	3	63.17289679	1	0	1	1	0	0	0	0	0	0	1	4	1	1	1	0	1	1	0	3	34
10	4.935450848	1	71.63624837	1	1	0	1	1	0	0	0	0	0	1	4	1	1	1	0	1	1	0	4	35
10	93.91593312	6	48.57838004	0	0	0	0	1	1	0	0	1	1	2	4	1	2	2	0	1	1	0	5	36
10	35.38971804	9	78.26394145	1	0	0	0	1	1	0	1	0	0	2	4	1	2	2	0	0	0	0	6	37
10	0.806916323	8	89.95134852	1	0	1	0	0	0	0	1	0	0	2	4	1	1	1	0	1	1	0	7	38
10	81.11380147	7	5.86135243	0	0	1	0	0	1	1	1	0	0	2	4	1	2	2	0	1	1	0	8	39
10	30.64722162	10	81.19544255	0	0	1	1	1	0	0	0	1	1	2	4	1	1	1	0	1	1	0	9	40
10	2.700081784	15	88.50864742	1	1	0	1	1	0	0	0	1	0	3	4	1	1	1	0	1	1	0	10	41
10	28.86557952	14	68.99403188	1	1	1	0	1	0	0	1	1	0	3	4	1	1	1	0	1	1	0	11	42
10	79.31741088	11	28.8354814	0	0	1	0	1	1	0	1	1	0	3	4	1	2	2	0	1	1	0	12	43
10	17.8988131	13	83.5086371	0	1	1	0	1	0	0	1	0	1	3	4	1	1	1	0	1	1	0	13	44
10	93.21564211	12	46.64311346	1	0	0	1	1	1	0	1	0	0	3	4	1	1	1	0	0	0	0	14	45
10	99.57248405	1	4.746335739	0	0	1	0	0	1	0	1	1	1	1	3	1	2	2	0	1	1	0	0	46
10	97.59792844	2	22.46707083	0	0	0	0	0	0	1	1	1	1	1	3	1	2	2	0	1	1	0	1	47
10	8.158452162	3	75.49090581	1	0	0	1	0	0	0	0	0	1	1	3	1	1	1	0	1	1	0	2	48
10	46.35867525	4	82.33195332	1	1	0	1	0	0	0	0	0	0	1	3	1	1	1	0	1	1	0	3	49
10	87.39698246	5	7.280613839	0	0	1	0	1	0	0	0	0	1	1	3	1	1	1	0	0	0	0	4	50
10	93.4357086	7	13.2445702	0	1	0	0	0	1	1	0	1	1	2	3	1	2	2	0	1	1	0	5	51
10	66.855591	8	48.20876822	0	1	0	0	0	0	0	1	1	1	2	3	1	2	2	0	1	1	0	6	52
10	60.59065975	9	32.28342434	0	0	1	1	1	1	1	0	1	0	2	3	1	2	2	0	1	1	0	7	53
10	12.60352786	10	74.8292457	0	0	1	0	0	0	0	0	0	0	2	3	1	1	1	0	1	1	0	8	54
10	19.96611028	6	54.74243172	1	0	1	1	0	0	0	0	1	0	2	3	1	1	1	0	1	1	0	9	55
10	92.09788271	15	7.64748573	0	0	0	1	1	1	1	1	0	0	3	3	1	2	2	0	1	1	0	10	56
10	23.29857382	12	83.87165709	1	1	1	0	0	0	0	1	0	1	3	3	1	1	1	0	1	1	0	11	57
10	87.53092688	13	3.142726627	0	0	1	1	0	1	0	0	0	0	3	3	1	1	1	0	0	0	0	12	58
10	93.79567535	14	46.8313429	0	0	0	0	0	1	0	1	0	0	3	3	1	2	2	0	1	1	0	13	59
10	87.58448291	11	45.87695377	0	0	0	0	0	1	0	1	1	1	3	3	1	2	2	0	1	1	0	14	60
10	40.27830244	4	56.19386629	0	0	0	1	0	0	0	0	0	1	1	2	1	2	2	0	0	0	0	0	61
10	11.4752932	2	66.03838905	1	1	0	1	0	0	0	1	0	0	1	2	1	1	1	0	1	1	0	1	62
10	8.895443237	1	69.09867493	0	1	1	1	0	0	1	1	0	0	1	2	1	1	1	0	1	1	0	2	63
10	0.446301291	3	73.89210303	1	0	1	1	1	0	0	0	0	0	1	2	1	1	1	0	1	1	0	3	64
10	52.04602876	5	41.87861051	1	1	0	1	0	0	1	0	0	0	1	2	1	1	1	0	0	0	0	4	65
10	12.64034278	8	80.31715172	1	0	0	0	0	0	0	0	1	0	2	2	1	2	2	0	0	0	0	5	66
10	88.79940149	10	5.98752079	1	1	0	1	0	1	1	1	1	0	2	2	1	2	2	0	1	1	0	6	67
10	12.34624909	9	91.76919687	1	1	1	0	1	1	0	1	1	0	2	2	1	1	1	0	1	1	0	7	68
10	76.71870062	7	9.238803164	0	0	1	0	1	0	1	1	0	1	2	2	1	2	2	0	1	1	0	8	69
10	83.61521103	6	32.25636513	0	0	0	0	0	1	1	0	1	1	2	2	1	2	2	0	1	1	0	9	70
10	52.04850853	12	0.425388318	0	0	0	0	1	1	1	0	0	1	3	2	1	2	2	0	1	1	0	10	71
10	55.75843332	13	37.25995306	1	0	1	0	1	1	1	0	0	0	3	2	1	1	1	0	0	0	0	11	72
10	10.34419	11	78.38037251	1	1	0	1	0	0	0	0	0	0	3	2	1	1	1	0	1	1	0	12	73
10	11.34629526	14	56.84575748	0	1	1	0	0	0	0	1	0	0	3	2	1	1	1	0	1	1	0	13	74
10	32.89566483	15	51.37085504	0	1	1	1	1	0	0	0	1	0	3	2	1	1	1	0	1	1	0	14	75
11	0.446301291	3	73.89210303	1	0	1	1	1	0	0	0	0	0	1	2	1	1	1	0	1	1	0	0	1
11	40.27830244	4	56.19386629	0	0	0	1	0	0	0	0	0	1	1	2	1	2	2	0	0	0	0	1	2
11	52.04602876	5	41.87861051	1	1	0	1	0	0	1	0	0	0	1	2	1	1	1	0	0	0	0	2	3
11	8.895443237	1	69.09867493	0	1	1	1	0	0	1	1	0	0	1	2	1	2	2	0	0	0	0	3	4
11	11.4752932	2	66.03838905	1	1	0	1	0	0	0	1	0	0	1	2	1	1	1	0	1	1	0	4	5
11	83.61521103	6	32.25636513	0	0	0	0	0	1	1	0	1	1	2	2	1	2	2	0	1	1	0	5	6
11	88.79940149	10	5.98752079	1	1	0	1	0	1	1	1	1	0	2	2	1	1	1	0	0	0	0	6	7
11	12.34624909	9	91.76919687	1	1	1	0	1	1	0	1	1	0	2	2	1	1	1	0	1	1	0	7	8
11	76.71870062	7	9.238803164	0	0	1	0	1	0	1	1	0	1	2	2	1	2	2	0	1	1	0	8	9
11	12.64034278	8	80.31715172	1	0	0	0	0	0	0	0	1	0	2	2	1	1	1	0	1	1	0	9	10
11	55.75843332	13	37.25995306	1	0	1	0	1	1	1	0	0	0	3	2	1	2	2	0	1	1	0	10	11
11	11.34629526	14	56.84575748	0	1	1	0	0	0	0	1	0	0	3	2	1	1	1	0	1	1	0	11	12
11	52.04850853	12	0.425388318	0	0	0	0	1	1	1	0	0	1	3	2	1	2	2	0	1	1	0	12	13
11	10.34419	11	78.38037251	1	1	0	1	0	0	0	0	0	0	3	2	1	1	1	0	1	1	0	13	14
11	32.89566483	15	51.37085504	0	1	1	1	1	0	0	0	1	0	3	2	1	1	1	0	1	1	0	14	15
11	22.85250231	1	54.15618944	1	1	1	1	1	0	0	0	0	1	1	1	1	1	1	0	1	1	0	0	16
11	71.36055909	2	33.85279367	0	0	0	0	0	0	1	0	1	1	1	1	1	2	2	0	1	1	0	1	17
11	26.01854187	5	83.76183624	0	1	0	1	0	0	0	1	0	0	1	1	1	2	2	0	0	0	0	2	18
11	25.21698136	3	93.36992243	1	0	1	1	1	0	0	0	0	1	1	1	1	1	1	0	1	1	0	3	19
11	35.36723904	4	77.31852953	1	0	0	0	0	0	1	1	0	1	1	1	1	2	2	0	0	0	0	4	20
11	64.69515144	10	17.37459259	0	0	1	0	1	0	1	1	0	0	2	1	1	2	2	0	1	1	0	5	21
11	82.43291525	6	23.45465694	0	0	0	0	0	1	1	1	1	1	2	1	1	2	2	0	1	1	0	6	22
11	7.627483539	7	82.91354261	0	0	0	1	1	0	0	0	1	0	2	1	1	1	1	0	1	1	0	7	23
11	32.60128235	8	62.86824478	0	0	1	0	1	0	0	0	0	0	2	1	1	1	1	0	1	1	0	8	24
11	94.03332117	9	28.15186988	0	0	1	0	0	0	1	0	0	1	2	1	1	2	2	0	1	1	0	9	25
11	45.83132407	11	56.99807422	1	1	1	0	1	0	0	1	1	1	3	1	1	1	1	0	1	1	0	10	26
11	47.87817734	13	62.38552933	0	1	0	0	0	0	0	1	1	1	3	1	1	2	2	0	0	0	0	11	27
11	85.72269279	12	4.168220491	0	0	0	0	0	1	1	0	0	1	3	1	1	2	2	0	1	1	0	12	28
11	43.09718334	15	67.7446616	0	1	1	0	1	0	0	1	1	0	3	1	1	1	1	0	1	1	0	13	29
11	21.70358833	14	94.75121547	0	1	1	1	0	0	1	0	0	0	3	1	1	1	1	0	1	1	0	14	30
11	44.95939899	1	79.73820581	1	1	0	1	1	0	0	1	0	0	1	5	1	1	1	0	1	1	0	0	31
11	36.8968901	2	51.26408742	1	0	1	1	0	0	0	0	0	0	1	5	1	1	1	0	1	1	0	1	32
11	81.23393467	4	24.19977384	0	0	0	0	0	0	0	0	1	0	1	5	1	2	2	0	1	1	0	2	33
11	18.36984614	5	54.93013438	0	0	1	0	0	0	0	0	1	0	1	5	1	2	2	0	0	0	0	3	34
11	75.52583157	3	10.56955176	0	0	0	0	0	0	1	0	1	1	1	5	1	2	2	0	1	1	0	4	35
11	92.20569694	9	46.17360724	0	0	1	0	0	0	1	1	0	0	2	5	1	2	2	0	1	1	0	5	36
11	54.89616799	7	15.93842591	0	1	0	0	1	0	1	1	0	1	2	5	1	1	1	0	0	0	0	6	37
11	57.79692956	8	4.259146044	0	0	0	1	0	0	1	1	0	1	2	5	1	2	2	0	1	1	0	7	38
11	93.20683049	10	33.44315779	0	0	1	0	1	0	0	0	0	0	2	5	1	1	1	0	0	0	0	8	39
11	17.66266247	6	63.2252188	0	1	1	1	1	0	0	0	0	0	2	5	1	1	1	0	1	1	0	9	40
11	33.25043965	15	92.56099387	1	1	0	0	1	0	0	0	0	1	3	5	1	1	1	0	1	1	0	10	41
11	56.76902605	11	0.581961979	1	0	0	0	1	1	1	0	1	0	3	5	1	2	2	0	1	1	0	11	42
11	94.72671527	14	11.13144781	0	0	0	1	1	1	0	1	1	0	3	5	1	2	2	0	1	1	0	12	43
11	51.25726353	12	34.988827	0	0	1	0	1	1	1	1	0	1	3	5	1	2	2	0	1	1	0	13	44
11	67.16392984	13	20.24424705	1	0	1	0	0	1	0	1	0	1	3	5	1	2	2	0	1	1	0	14	45
11	12.63523816	4	58.01481881	1	0	1	1	0	0	0	0	0	0	1	4	1	1	1	0	1	1	0	0	46
11	55.12603252	5	10.47684649	0	1	0	1	1	0	0	0	0	0	1	4	1	1	1	0	0	0	0	1	47
11	4.935450848	1	71.63624837	1	1	0	1	1	0	0	0	0	0	1	4	1	1	1	0	1	1	0	2	48
11	37.54377018	2	59.70076342	0	0	1	1	1	0	0	1	0	0	1	4	1	1	1	0	1	1	0	3	49
11	2.244380185	3	63.17289679	1	0	1	1	0	0	0	0	0	0	1	4	1	1	1	0	1	1	0	4	50
11	35.38971804	9	78.26394145	1	0	0	0	1	1	0	1	0	0	2	4	1	2	2	0	0	0	0	5	51
11	81.11380147	7	5.86135243	0	0	1	0	0	1	1	1	0	0	2	4	1	2	2	0	1	1	0	6	52
11	30.64722162	10	81.19544255	0	0	1	1	1	0	0	0	1	1	2	4	1	1	1	0	1	1	0	7	53
11	0.806916323	8	89.95134852	1	0	1	0	0	0	0	1	0	0	2	4	1	2	2	0	0	0	0	8	54
11	93.91593312	6	48.57838004	0	0	0	0	1	1	0	0	1	1	2	4	1	2	2	0	1	1	0	9	55
11	79.31741088	11	28.8354814	0	0	1	0	1	1	0	1	1	0	3	4	1	2	2	0	1	1	0	10	56
11	93.21564211	12	46.64311346	1	0	0	1	1	1	0	1	0	0	3	4	1	2	2	0	1	1	0	11	57
11	28.86557952	14	68.99403188	1	1	1	0	1	0	0	1	1	0	3	4	1	1	1	0	1	1	0	12	58
11	17.8988131	13	83.5086371	0	1	1	0	1	0	0	1	0	1	3	4	1	1	1	0	1	1	0	13	59
11	2.700081784	15	88.50864742	1	1	0	1	1	0	0	0	1	0	3	4	1	1	1	0	1	1	0	14	60
11	87.39698246	5	7.280613839	0	0	1	0	1	0	0	0	0	1	1	3	1	1	1	0	0	0	0	0	61
11	99.57248405	1	4.746335739	0	0	1	0	0	1	0	1	1	1	1	3	1	2	2	0	1	1	0	1	62
11	46.35867525	4	82.33195332	1	1	0	1	0	0	0	0	0	0	1	3	1	1	1	0	1	1	0	2	63
11	8.158452162	3	75.49090581	1	0	0	1	0	0	0	0	0	1	1	3	1	1	1	0	1	1	0	3	64
11	97.59792844	2	22.46707083	0	0	0	0	0	0	1	1	1	1	1	3	1	2	2	0	1	1	0	4	65
11	19.96611028	6	54.74243172	1	0	1	1	0	0	0	0	1	0	2	3	1	1	1	0	1	1	0	5	66
11	60.59065975	9	32.28342434	0	0	1	1	1	1	1	0	1	0	2	3	1	1	1	0	0	0	0	6	67
11	66.855591	8	48.20876822	0	1	0	0	0	0	0	1	1	1	2	3	1	2	2	0	1	1	0	7	68
11	93.4357086	7	13.2445702	0	1	0	0	0	1	1	0	1	1	2	3	1	2	2	0	1	1	0	8	69
11	12.60352786	10	74.8292457	0	0	1	0	0	0	0	0	0	0	2	3	1	1	1	0	1	1	0	9	70
11	92.09788271	15	7.64748573	0	0	0	1	1	1	1	1	0	0	3	3	1	2	2	0	1	1	0	10	71
11	87.53092688	13	3.142726627	0	0	1	1	0	1	0	0	0	0	3	3	1	2	2	0	1	1	0	11	72
11	23.29857382	12	83.87165709	1	1	1	0	0	0	0	1	0	1	3	3	1	1	1	0	1	1	0	12	73
11	87.58448291	11	45.87695377	0	0	0	0	0	1	0	1	1	1	3	3	1	2	2	0	1	1	0	13	74
11	93.79567535	14	46.8313429	0	0	0	0	0	1	0	1	0	0	3	3	1	2	2	0	1	1	0	14	75
12	75.52583157	3	10.56955176	0	0	0	0	0	0	1	0	1	1	1	5	1	2	2	0	1	1	0	0	1
12	18.36984614	5	54.93013438	0	0	1	0	0	0	0	0	1	0	1	5	1	1	1	0	1	1	0	1	2
12	36.8968901	2	51.26408742	1	0	1	1	0	0	0	0	0	0	1	5	1	1	1	0	1	1	0	2	3
12	44.95939899	1	79.73820581	1	1	0	1	1	0	0	1	0	0	1	5	1	1	1	0	1	1	0	3	4
12	81.23393467	4	24.19977384	0	0	0	0	0	0	0	0	1	0	1	5	1	2	2	0	1	1	0	4	5
12	17.66266247	6	63.2252188	0	1	1	1	1	0	0	0	0	0	2	5	1	1	1	0	1	1	0	5	6
12	93.20683049	10	33.44315779	0	0	1	0	1	0	0	0	0	0	2	5	1	1	1	0	0	0	0	6	7
12	57.79692956	8	4.259146044	0	0	0	1	0	0	1	1	0	1	2	5	1	2	2	0	1	1	0	7	8
12	92.20569694	9	46.17360724	0	0	1	0	0	0	1	1	0	0	2	5	1	1	1	0	0	0	0	8	9
12	54.89616799	7	15.93842591	0	1	0	0	1	0	1	1	0	1	2	5	1	2	2	0	1	1	0	9	10
12	33.25043965	15	92.56099387	1	1	0	0	1	0	0	0	0	1	3	5	1	1	1	0	1	1	0	10	11
12	51.25726353	12	34.988827	0	0	1	0	1	1	1	1	0	1	3	5	1	2	2	0	1	1	0	11	12
12	94.72671527	14	11.13144781	0	0	0	1	1	1	0	1	1	0	3	5	1	2	2	0	1	1	0	12	13
12	56.76902605	11	0.581961979	1	0	0	0	1	1	1	0	1	0	3	5	1	2	2	0	1	1	0	13	14
12	67.16392984	13	20.24424705	1	0	1	0	0	1	0	1	0	1	3	5	1	1	1	0	0	0	0	14	15
12	37.54377018	2	59.70076342	0	0	1	1	1	0	0	1	0	0	1	4	1	1	1	0	1	1	0	0	16
12	4.935450848	1	71.63624837	1	1	0	1	1	0	0	0	0	0	1	4	1	1	1	0	1	1	0	1	17
12	12.63523816	4	58.01481881	1	0	1	1	0	0	0	0	0	0	1	4	1	1	1	0	1	1	0	2	18
12	2.244380185	3	63.17289679	1	0	1	1	0	0	0	0	0	0	1	4	1	1	1	0	1	1	0	3	19
12	55.12603252	5	10.47684649	0	1	0	1	1	0	0	0	0	0	1	4	1	1	1	0	0	0	0	4	20
12	81.11380147	7	5.86135243	0	0	1	0	0	1	1	1	0	0	2	4	1	2	2	0	1	1	0	5	21
12	93.91593312	6	48.57838004	0	0	0	0	1	1	0	0	1	1	2	4	1	2	2	0	1	1	0	6	22
12	30.64722162	10	81.19544255	0	0	1	1	1	0	0	0	1	1	2	4	1	1	1	0	1	1	0	7	23
12	35.38971804	9	78.26394145	1	0	0	0	1	1	0	1	0	0	2	4	1	1	1	0	1	1	0	8	24
12	0.806916323	8	89.95134852	1	0	1	0	0	0	0	1	0	0	2	4	1	1	1	0	1	1	0	9	25
12	2.700081784	15	88.50864742	1	1	0	1	1	0	0	0	1	0	3	4	1	1	1	0	1	1	0	10	26
12	79.31741088	11	28.8354814	0	0	1	0	1	1	0	1	1	0	3	4	1	2	2	0	1	1	0	11	27
12	28.86557952	14	68.99403188	1	1	1	0	1	0	0	1	1	0	3	4	1	1	1	0	1	1	0	12	28
12	17.8988131	13	83.5086371	0	1	1	0	1	0	0	1	0	1	3	4	1	2	2	0	0	0	0	13	29
12	93.21564211	12	46.64311346	1	0	0	1	1	1	0	1	0	0	3	4	1	1	1	0	0	0	0	14	30
12	87.39698246	5	7.280613839	0	0	1	0	1	0	0	0	0	1	1	3	1	2	2	0	1	1	0	0	31
12	46.35867525	4	82.33195332	1	1	0	1	0	0	0	0	0	0	1	3	1	1	1	0	1	1	0	1	32
12	97.59792844	2	22.46707083	0	0	0	0	0	0	1	1	1	1	1	3	1	2	2	0	1	1	0	2	33
12	99.57248405	1	4.746335739	0	0	1	0	0	1	0	1	1	1	1	3	1	2	2	0	1	1	0	3	34
12	8.158452162	3	75.49090581	1	0	0	1	0	0	0	0	0	1	1	3	1	1	1	0	1	1	0	4	35
12	19.96611028	6	54.74243172	1	0	1	1	0	0	0	0	1	0	2	3	1	1	1	0	1	1	0	5	36
12	93.4357086	7	13.2445702	0	1	0	0	0	1	1	0	1	1	2	3	1	2	2	0	1	1	0	6	37
12	66.855591	8	48.20876822	0	1	0	0	0	0	0	1	1	1	2	3	1	1	1	0	0	0	0	7	38
12	12.60352786	10	74.8292457	0	0	1	0	0	0	0	0	0	0	2	3	1	1	1	0	1	1	0	8	39
12	60.59065975	9	32.28342434	0	0	1	1	1	1	1	0	1	0	2	3	1	2	2	0	1	1	0	9	40
12	23.29857382	12	83.87165709	1	1	1	0	0	0	0	1	0	1	3	3	1	1	1	0	1	1	0	10	41
12	93.79567535	14	46.8313429	0	0	0	0	0	1	0	1	0	0	3	3	1	2	2	0	1	1	0	11	42
12	87.53092688	13	3.142726627	0	0	1	1	0	1	0	0	0	0	3	3	1	2	2	0	1	1	0	12	43
12	92.09788271	15	7.64748573	0	0	0	1	1	1	1	1	0	0	3	3	1	2	2	0	1	1	0	13	44
12	87.58448291	11	45.87695377	0	0	0	0	0	1	0	1	1	1	3	3	1	2	2	0	1	1	0	14	45
12	8.895443237	1	69.09867493	0	1	1	1	0	0	1	1	0	0	1	2	1	2	2	0	0	0	0	0	46
12	52.04602876	5	41.87861051	1	1	0	1	0	0	1	0	0	0	1	2	1	1	1	0	0	0	0	1	47
12	11.4752932	2	66.03838905	1	1	0	1	0	0	0	1	0	0	1	2	1	1	1	0	1	1	0	2	48
12	0.446301291	3	73.89210303	1	0	1	1	1	0	0	0	0	0	1	2	1	1	1	0	1	1	0	3	49
12	40.27830244	4	56.19386629	0	0	0	1	0	0	0	0	0	1	1	2	1	2	2	0	0	0	0	4	50
12	12.34624909	9	91.76919687	1	1	1	0	1	1	0	1	1	0	2	2	1	1	1	0	1	1	0	5	51
12	76.71870062	7	9.238803164	0	0	1	0	1	0	1	1	0	1	2	2	1	2	2	0	1	1	0	6	52
12	88.79940149	10	5.98752079	1	1	0	1	0	1	1	1	1	0	2	2	1	2	2	0	1	1	0	7	53
12	12.64034278	8	80.31715172	1	0	0	0	0	0	0	0	1	0	2	2	1	1	1	0	1	1	0	8	54
12	83.61521103	6	32.25636513	0	0	0	0	0	1	1	0	1	1	2	2	1	2	2	0	1	1	0	9	55
12	55.75843332	13	37.25995306	1	0	1	0	1	1	1	0	0	0	3	2	1	2	2	0	1	1	0	10	56
12	10.34419	11	78.38037251	1	1	0	1	0	0	0	0	0	0	3	2	1	1	1	0	1	1	0	11	57
12	11.34629526	14	56.84575748	0	1	1	0	0	0	0	1	0	0	3	2	1	1	1	0	1	1	0	12	58
12	32.89566483	15	51.37085504	0	1	1	1	1	0	0	0	1	0	3	2	1	1	1	0	1	1	0	13	59
12	52.04850853	12	0.425388318	0	0	0	0	1	1	1	0	0	1	3	2	1	2	2	0	1	1	0	14	60
12	26.01854187	5	83.76183624	0	1	0	1	0	0	0	1	0	0	1	1	1	1	1	0	1	1	0	0	61
12	22.85250231	1	54.15618944	1	1	1	1	1	0	0	0	0	1	1	1	1	1	1	0	1	1	0	1	62
12	71.36055909	2	33.85279367	0	0	0	0	0	0	1	0	1	1	1	1	1	2	2	0	1	1	0	2	63
12	25.21698136	3	93.36992243	1	0	1	1	1	0	0	0	0	1	1	1	1	1	1	0	1	1	0	3	64
12	35.36723904	4	77.31852953	1	0	0	0	0	0	1	1	0	1	1	1	1	2	2	0	0	0	0	4	65
12	64.69515144	10	17.37459259	0	0	1	0	1	0	1	1	0	0	2	1	1	2	2	0	1	1	0	5	66
12	94.03332117	9	28.15186988	0	0	1	0	0	0	1	0	0	1	2	1	1	2	2	0	1	1	0	6	67
12	7.627483539	7	82.91354261	0	0	0	1	1	0	0	0	1	0	2	1	1	2	2	0	0	0	0	7	68
12	32.60128235	8	62.86824478	0	0	1	0	1	0	0	0	0	0	2	1	1	1	1	0	1	1	0	8	69
12	82.43291525	6	23.45465694	0	0	0	0	0	1	1	1	1	1	2	1	1	2	2	0	1	1	0	9	70
12	45.83132407	11	56.99807422	1	1	1	0	1	0	0	1	1	1	3	1	1	1	1	0	1	1	0	10	71
12	43.09718334	15	67.7446616	0	1	1	0	1	0	0	1	1	0	3	1	1	1	1	0	1	1	0	11	72
12	85.72269279	12	4.168220491	0	0	0	0	0	1	1	0	0	1	3	1	1	2	2	0	1	1	0	12	73
12	21.70358833	14	94.75121547	0	1	1	1	0	0	1	0	0	0	3	1	1	1	1	0	1	1	0	13	74
12	47.87817734	13	62.38552933	0	1	0	0	0	0	0	1	1	1	3	1	1	2	2	0	0	0	0	14	75
13	52.04602876	5	41.87861051	1	1	0	1	0	0	1	0	0	0	1	2	1	1	1	0	0	0	0	0	1
13	40.27830244	4	56.19386629	0	0	0	1	0	0	0	0	0	1	1	2	1	2	2	0	0	0	0	1	2
13	8.895443237	1	69.09867493	0	1	1	1	0	0	1	1	0	0	1	2	1	2	2	0	0	0	0	2	3
13	0.446301291	3	73.89210303	1	0	1	1	1	0	0	0	0	0	1	2	1	2	2	0	0	0	0	3	4
13	11.4752932	2	66.03838905	1	1	0	1	0	0	0	1	0	0	1	2	1	1	1	0	1	1	0	4	5
13	88.79940149	10	5.98752079	1	1	0	1	0	1	1	1	1	0	2	2	1	2	2	0	1	1	0	5	6
13	12.64034278	8	80.31715172	1	0	0	0	0	0	0	0	1	0	2	2	1	2	2	0	0	0	0	6	7
13	83.61521103	6	32.25636513	0	0	0	0	0	1	1	0	1	1	2	2	1	2	2	0	1	1	0	7	8
13	12.34624909	9	91.76919687	1	1	1	0	1	1	0	1	1	0	2	2	1	1	1	0	1	1	0	8	9
13	76.71870062	7	9.238803164	0	0	1	0	1	0	1	1	0	1	2	2	1	2	2	0	1	1	0	9	10
13	55.75843332	13	37.25995306	1	0	1	0	1	1	1	0	0	0	3	2	1	1	1	0	0	0	0	10	11
13	32.89566483	15	51.37085504	0	1	1	1	1	0	0	0	1	0	3	2	1	1	1	0	1	1	0	11	12
13	11.34629526	14	56.84575748	0	1	1	0	0	0	0	1	0	0	3	2	1	1	1	0	1	1	0	12	13
13	10.34419	11	78.38037251	1	1	0	1	0	0	0	0	0	0	3	2	1	1	1	0	1	1	0	13	14
13	52.04850853	12	0.425388318	0	0	0	0	1	1	1	0	0	1	3	2	1	2	2	0	1	1	0	14	15
13	2.244380185	3	63.17289679	1	0	1	1	0	0	0	0	0	0	1	4	1	1	1	0	1	1	0	0	16
13	37.54377018	2	59.70076342	0	0	1	1	1	0	0	1	0	0	1	4	1	1	1	0	1	1	0	1	17
13	55.12603252	5	10.47684649	0	1	0	1	1	0	0	0	0	0	1	4	1	1	1	0	0	0	0	2	18
13	4.935450848	1	71.63624837	1	1	0	1	1	0	0	0	0	0	1	4	1	1	1	0	1	1	0	3	19
13	12.63523816	4	58.01481881	1	0	1	1	0	0	0	0	0	0	1	4	1	1	1	0	1	1	0	4	20
13	81.11380147	7	5.86135243	0	0	1	0	0	1	1	1	0	0	2	4	1	1	1	0	0	0	0	5	21
13	0.806916323	8	89.95134852	1	0	1	0	0	0	0	1	0	0	2	4	1	1	1	0	1	1	0	6	22
13	30.64722162	10	81.19544255	0	0	1	1	1	0	0	0	1	1	2	4	1	2	2	0	0	0	0	7	23
13	35.38971804	9	78.26394145	1	0	0	0	1	1	0	1	0	0	2	4	1	2	2	0	0	0	0	8	24
13	93.91593312	6	48.57838004	0	0	0	0	1	1	0	0	1	1	2	4	1	2	2	0	1	1	0	9	25
13	79.31741088	11	28.8354814	0	0	1	0	1	1	0	1	1	0	3	4	1	2	2	0	1	1	0	10	26
13	28.86557952	14	68.99403188	1	1	1	0	1	0	0	1	1	0	3	4	1	1	1	0	1	1	0	11	27
13	2.700081784	15	88.50864742	1	1	0	1	1	0	0	0	1	0	3	4	1	1	1	0	1	1	0	12	28
13	93.21564211	12	46.64311346	1	0	0	1	1	1	0	1	0	0	3	4	1	1	1	0	0	0	0	13	29
13	17.8988131	13	83.5086371	0	1	1	0	1	0	0	1	0	1	3	4	1	1	1	0	1	1	0	14	30
13	75.52583157	3	10.56955176	0	0	0	0	0	0	1	0	1	1	1	5	1	2	2	0	1	1	0	0	31
13	44.95939899	1	79.73820581	1	1	0	1	1	0	0	1	0	0	1	5	1	1	1	0	1	1	0	1	32
13	18.36984614	5	54.93013438	0	0	1	0	0	0	0	0	1	0	1	5	1	2	2	0	0	0	0	2	33
13	81.23393467	4	24.19977384	0	0	0	0	0	0	0	0	1	0	1	5	1	2	2	0	1	1	0	3	34
13	36.8968901	2	51.26408742	1	0	1	1	0	0	0	0	0	0	1	5	1	1	1	0	1	1	0	4	35
13	54.89616799	7	15.93842591	0	1	0	0	1	0	1	1	0	1	2	5	1	2	2	0	1	1	0	5	36
13	93.20683049	10	33.44315779	0	0	1	0	1	0	0	0	0	0	2	5	1	1	1	0	0	0	0	6	37
13	17.66266247	6	63.2252188	0	1	1	1	1	0	0	0	0	0	2	5	1	1	1	0	1	1	0	7	38
13	92.20569694	9	46.17360724	0	0	1	0	0	0	1	1	0	0	2	5	1	1	1	0	0	0	0	8	39
13	57.79692956	8	4.259146044	0	0	0	1	0	0	1	1	0	1	2	5	1	2	2	0	1	1	0	9	40
13	33.25043965	15	92.56099387	1	1	0	0	1	0	0	0	0	1	3	5	1	1	1	0	1	1	0	10	41
13	56.76902605	11	0.581961979	1	0	0	0	1	1	1	0	1	0	3	5	1	2	2	0	1	1	0	11	42
13	67.16392984	13	20.24424705	1	0	1	0	0	1	0	1	0	1	3	5	1	1	1	0	0	0	0	12	43
13	51.25726353	12	34.988827	0	0	1	0	1	1	1	1	0	1	3	5	1	2	2	0	1	1	0	13	44
13	94.72671527	14	11.13144781	0	0	0	1	1	1	0	1	1	0	3	5	1	2	2	0	1	1	0	14	45
13	8.158452162	3	75.49090581	1	0	0	1	0	0	0	0	0	1	1	3	1	1	1	0	1	1	0	0	46
13	46.35867525	4	82.33195332	1	1	0	1	0	0	0	0	0	0	1	3	1	1	1	0	1	1	0	1	47
13	97.59792844	2	22.46707083	0	0	0	0	0	0	1	1	1	1	1	3	1	2	2	0	1	1	0	2	48
13	87.39698246	5	7.280613839	0	0	1	0	1	0	0	0	0	1	1	3	1	2	2	0	1	1	0	3	49
13	99.57248405	1	4.746335739	0	0	1	0	0	1	0	1	1	1	1	3	1	2	2	0	1	1	0	4	50
13	60.59065975	9	32.28342434	0	0	1	1	1	1	1	0	1	0	2	3	1	2	2	0	1	1	0	5	51
13	19.96611028	6	54.74243172	1	0	1	1	0	0	0	0	1	0	2	3	1	1	1	0	1	1	0	6	52
13	12.60352786	10	74.8292457	0	0	1	0	0	0	0	0	0	0	2	3	1	1	1	0	1	1	0	7	53
13	93.4357086	7	13.2445702	0	1	0	0	0	1	1	0	1	1	2	3	1	2	2	0	1	1	0	8	54
13	66.855591	8	48.20876822	0	1	0	0	0	0	0	1	1	1	2	3	1	2	2	0	1	1	0	9	55
13	93.79567535	14	46.8313429	0	0	0	0	0	1	0	1	0	0	3	3	1	1	1	0	0	0	0	10	56
13	92.09788271	15	7.64748573	0	0	0	1	1	1	1	1	0	0	3	3	1	2	2	0	1	1	0	11	57
13	87.53092688	13	3.142726627	0	0	1	1	0	1	0	0	0	0	3	3	1	1	1	0	0	0	0	12	58
13	87.58448291	11	45.87695377	0	0	0	0	0	1	0	1	1	1	3	3	1	2	2	0	1	1	0	13	59
13	23.29857382	12	83.87165709	1	1	1	0	0	0	0	1	0	1	3	3	1	1	1	0	1	1	0	14	60
13	35.36723904	4	77.31852953	1	0	0	0	0	0	1	1	0	1	1	1	1	2	2	0	0	0	0	0	61
13	26.01854187	5	83.76183624	0	1	0	1	0	0	0	1	0	0	1	1	1	1	1	0	1	1	0	1	62
13	25.21698136	3	93.36992243	1	0	1	1	1	0	0	0	0	1	1	1	1	1	1	0	1	1	0	2	63
13	22.85250231	1	54.15618944	1	1	1	1	1	0	0	0	0	1	1	1	1	1	1	0	1	1	0	3	64
13	71.36055909	2	33.85279367	0	0	0	0	0	0	1	0	1	1	1	1	1	2	2	0	1	1	0	4	65
13	94.03332117	9	28.15186988	0	0	1	0	0	0	1	0	0	1	2	1	1	2	2	0	1	1	0	5	66
13	7.627483539	7	82.91354261	0	0	0	1	1	0	0	0	1	0	2	1	1	2	2	0	0	0	0	6	67
13	82.43291525	6	23.45465694	0	0	0	0	0	1	1	1	1	1	2	1	1	2	2	0	1	1	0	7	68
13	64.69515144	10	17.37459259	0	0	1	0	1	0	1	1	0	0	2	1	1	2	2	0	1	1	0	8	69
13	32.60128235	8	62.86824478	0	0	1	0	1	0	0	0	0	0	2	1	1	1	1	0	1	1	0	9	70
13	21.70358833	14	94.75121547	0	1	1	1	0	0	1	0	0	0	3	1	1	1	1	0	1	1	0	10	71
13	43.09718334	15	67.7446616	0	1	1	0	1	0	0	1	1	0	3	1	1	1	1	0	1	1	0	11	72
13	85.72269279	12	4.168220491	0	0	0	0	0	1	1	0	0	1	3	1	1	2	2	0	1	1	0	12	73
13	45.83132407	11	56.99807422	1	1	1	0	1	0	0	1	1	1	3	1	1	1	1	0	1	1	0	13	74
13	47.87817734	13	62.38552933	0	1	0	0	0	0	0	1	1	1	3	1	1	2	2	0	0	0	0	14	75
14	8.158452162	3	75.49090581	1	0	0	1	0	0	0	0	0	1	1	3	1	1	1	0	1	1	0	0	1
14	97.59792844	2	22.46707083	0	0	0	0	0	0	1	1	1	1	1	3	1	2	2	0	1	1	0	1	2
14	46.35867525	4	82.33195332	1	1	0	1	0	0	0	0	0	0	1	3	1	1	1	0	1	1	0	2	3
14	87.39698246	5	7.280613839	0	0	1	0	1	0	0	0	0	1	1	3	1	1	1	0	0	0	0	3	4
14	99.57248405	1	4.746335739	0	0	1	0	0	1	0	1	1	1	1	3	1	2	2	0	1	1	0	4	5
14	12.60352786	10	74.8292457	0	0	1	0	0	0	0	0	0	0	2	3	1	1	1	0	1	1	0	5	6
14	60.59065975	9	32.28342434	0	0	1	1	1	1	1	0	1	0	2	3	1	1	1	0	0	0	0	6	7
14	19.96611028	6	54.74243172	1	0	1	1	0	0	0	0	1	0	2	3	1	1	1	0	1	1	0	7	8
14	93.4357086	7	13.2445702	0	1	0	0	0	1	1	0	1	1	2	3	1	2	2	0	1	1	0	8	9
14	66.855591	8	48.20876822	0	1	0	0	0	0	0	1	1	1	2	3	1	2	2	0	1	1	0	9	10
14	87.53092688	13	3.142726627	0	0	1	1	0	1	0	0	0	0	3	3	1	1	1	0	0	0	0	10	11
14	87.58448291	11	45.87695377	0	0	0	0	0	1	0	1	1	1	3	3	1	2	2	0	1	1	0	11	12
14	93.79567535	14	46.8313429	0	0	0	0	0	1	0	1	0	0	3	3	1	2	2	0	1	1	0	12	13
14	23.29857382	12	83.87165709	1	1	1	0	0	0	0	1	0	1	3	3	1	1	1	0	1	1	0	13	14
14	92.09788271	15	7.64748573	0	0	0	1	1	1	1	1	0	0	3	3	1	2	2	0	1	1	0	14	15
14	25.21698136	3	93.36992243	1	0	1	1	1	0	0	0	0	1	1	1	1	1	1	0	1	1	0	0	16
14	35.36723904	4	77.31852953	1	0	0	0	0	0	1	1	0	1	1	1	1	2	2	0	0	0	0	1	17
14	26.01854187	5	83.76183624	0	1	0	1	0	0	0	1	0	0	1	1	1	1	1	0	1	1	0	2	18
14	22.85250231	1	54.15618944	1	1	1	1	1	0	0	0	0	1	1	1	1	1	1	0	1	1	0	3	19
14	71.36055909	2	33.85279367	0	0	0	0	0	0	1	0	1	1	1	1	1	2	2	0	1	1	0	4	20
14	32.60128235	8	62.86824478	0	0	1	0	1	0	0	0	0	0	2	1	1	1	1	0	1	1	0	5	21
14	94.03332117	9	28.15186988	0	0	1	0	0	0	1	0	0	1	2	1	1	2	2	0	1	1	0	6	22
14	82.43291525	6	23.45465694	0	0	0	0	0	1	1	1	1	1	2	1	1	2	2	0	1	1	0	7	23
14	7.627483539	7	82.91354261	0	0	0	1	1	0	0	0	1	0	2	1	1	1	1	0	1	1	0	8	24
14	64.69515144	10	17.37459259	0	0	1	0	1	0	1	1	0	0	2	1	1	1	1	0	0	0	0	9	25
14	45.83132407	11	56.99807422	1	1	1	0	1	0	0	1	1	1	3	1	1	1	1	0	1	1	0	10	26
14	47.87817734	13	62.38552933	0	1	0	0	0	0	0	1	1	1	3	1	1	2	2	0	0	0	0	11	27
14	21.70358833	14	94.75121547	0	1	1	1	0	0	1	0	0	0	3	1	1	1	1	0	1	1	0	12	28
14	85.72269279	12	4.168220491	0	0	0	0	0	1	1	0	0	1	3	1	1	2	2	0	1	1	0	13	29
14	43.09718334	15	67.7446616	0	1	1	0	1	0	0	1	1	0	3	1	1	1	1	0	1	1	0	14	30
14	8.895443237	1	69.09867493	0	1	1	1	0	0	1	1	0	0	1	2	1	2	2	0	0	0	0	0	31
14	0.446301291	3	73.89210303	1	0	1	1	1	0	0	0	0	0	1	2	1	1	1	0	1	1	0	1	32
14	11.4752932	2	66.03838905	1	1	0	1	0	0	0	1	0	0	1	2	1	1	1	0	1	1	0	2	33
14	52.04602876	5	41.87861051	1	1	0	1	0	0	1	0	0	0	1	2	1	1	1	0	0	0	0	3	34
14	40.27830244	4	56.19386629	0	0	0	1	0	0	0	0	0	1	1	2	1	2	2	0	0	0	0	4	35
14	76.71870062	7	9.238803164	0	0	1	0	1	0	1	1	0	1	2	2	1	2	2	0	1	1	0	5	36
14	12.34624909	9	91.76919687	1	1	1	0	1	1	0	1	1	0	2	2	1	1	1	0	1	1	0	6	37
14	88.79940149	10	5.98752079	1	1	0	1	0	1	1	1	1	0	2	2	1	2	2	0	1	1	0	7	38
14	83.61521103	6	32.25636513	0	0	0	0	0	1	1	0	1	1	2	2	1	2	2	0	1	1	0	8	39
14	12.64034278	8	80.31715172	1	0	0	0	0	0	0	0	1	0	2	2	1	2	2	0	0	0	0	9	40
14	10.34419	11	78.38037251	1	1	0	1	0	0	0	0	0	0	3	2	1	1	1	0	1	1	0	10	41
14	55.75843332	13	37.25995306	1	0	1	0	1	1	1	0	0	0	3	2	1	1	1	0	0	0	0	11	42
14	52.04850853	12	0.425388318	0	0	0	0	1	1	1	0	0	1	3	2	1	2	2	0	1	1	0	12	43
14	11.34629526	14	56.84575748	0	1	1	0	0	0	0	1	0	0	3	2	1	1	1	0	1	1	0	13	44
14	32.89566483	15	51.37085504	0	1	1	1	1	0	0	0	1	0	3	2	1	1	1	0	1	1	0	14	45
14	37.54377018	2	59.70076342	0	0	1	1	1	0	0	1	0	0	1	4	1	1	1	0	1	1	0	0	46
14	12.63523816	4	58.01481881	1	0	1	1	0	0	0	0	0	0	1	4	1	1	1	0	1	1	0	1	47
14	55.12603252	5	10.47684649	0	1	0	1	1	0	0	0	0	0	1	4	1	1	1	0	0	0	0	2	48
14	2.244380185	3	63.17289679	1	0	1	1	0	0	0	0	0	0	1	4	1	1	1	0	1	1	0	3	49
14	4.935450848	1	71.63624837	1	1	0	1	1	0	0	0	0	0	1	4	1	1	1	0	1	1	0	4	50
14	93.91593312	6	48.57838004	0	0	0	0	1	1	0	0	1	1	2	4	1	2	2	0	1	1	0	5	51
14	35.38971804	9	78.26394145	1	0	0	0	1	1	0	1	0	0	2	4	1	1	1	0	1	1	0	6	52
14	81.11380147	7	5.86135243	0	0	1	0	0	1	1	1	0	0	2	4	1	2	2	0	1	1	0	7	53
14	30.64722162	10	81.19544255	0	0	1	1	1	0	0	0	1	1	2	4	1	1	1	0	1	1	0	8	54
14	0.806916323	8	89.95134852	1	0	1	0	0	0	0	1	0	0	2	4	1	1	1	0	1	1	0	9	55
14	28.86557952	14	68.99403188	1	1	1	0	1	0	0	1	1	0	3	4	1	1	1	0	1	1	0	10	56
14	2.700081784	15	88.50864742	1	1	0	1	1	0	0	0	1	0	3	4	1	1	1	0	1	1	0	11	57
14	17.8988131	13	83.5086371	0	1	1	0	1	0	0	1	0	1	3	4	1	1	1	0	1	1	0	12	58
14	79.31741088	11	28.8354814	0	0	1	0	1	1	0	1	1	0	3	4	1	2	2	0	1	1	0	13	59
14	93.21564211	12	46.64311346	1	0	0	1	1	1	0	1	0	0	3	4	1	1	1	0	0	0	0	14	60
14	75.52583157	3	10.56955176	0	0	0	0	0	0	1	0	1	1	1	5	1	2	2	0	1	1	0	0	61
14	44.95939899	1	79.73820581	1	1	0	1	1	0	0	1	0	0	1	5	1	1	1	0	1	1	0	1	62
14	81.23393467	4	24.19977384	0	0	0	0	0	0	0	0	1	0	1	5	1	2	2	0	1	1	0	2	63
14	18.36984614	5	54.93013438	0	0	1	0	0	0	0	0	1	0	1	5	1	1	1	0	1	1	0	3	64
14	36.8968901	2	51.26408742	1	0	1	1	0	0	0	0	0	0	1	5	1	1	1	0	1	1	0	4	65
14	93.20683049	10	33.44315779	0	0	1	0	1	0	0	0	0	0	2	5	1	1	1	0	0	0	0	5	66
14	92.20569694	9	46.17360724	0	0	1	0	0	0	1	1	0	0	2	5	1	2	2	0	1	1	0	6	67
14	54.89616799	7	15.93842591	0	1	0	0	1	0	1	1	0	1	2	5	1	2	2	0	1	1	0	7	68
14	17.66266247	6	63.2252188	0	1	1	1	1	0	0	0	0	0	2	5	1	1	1	0	1	1	0	8	69
14	57.79692956	8	4.259146044	0	0	0	1	0	0	1	1	0	1	2	5	1	2	2	0	1	1	0	9	70
14	33.25043965	15	92.56099387	1	1	0	0	1	0	0	0	0	1	3	5	1	1	1	0	1	1	0	10	71
14	51.25726353	12	34.988827	0	0	1	0	1	1	1	1	0	1	3	5	1	2	2	0	1	1	0	11	72
14	56.76902605	11	0.581961979	1	0	0	0	1	1	1	0	1	0	3	5	1	2	2	0	1	1	0	12	73
14	67.16392984	13	20.24424705	1	0	1	0	0	1	0	1	0	1	3	5	1	2	2	0	1	1	0	13	74
14	94.72671527	14	11.13144781	0	0	0	1	1	1	0	1	1	0	3	5	1	2	2	0	1	1	0	14	75
15	97.59792844	2	22.46707083	0	0	0	0	0	0	1	1	1	1	1	3	1	2	2	0	1	1	0	0	1
15	8.158452162	3	75.49090581	1	0	0	1	0	0	0	0	0	1	1	3	1	1	1	0	1	1	0	1	2
15	87.39698246	5	7.280613839	0	0	1	0	1	0	0	0	0	1	1	3	1	1	1	0	0	0	0	2	3
15	99.57248405	1	4.746335739	0	0	1	0	0	1	0	1	1	1	1	3	1	2	2	0	1	1	0	3	4
15	46.35867525	4	82.33195332	1	1	0	1	0	0	0	0	0	0	1	3	1	1	1	0	1	1	0	4	5
15	19.96611028	6	54.74243172	1	0	1	1	0	0	0	0	1	0	2	3	1	2	2	0	0	0	0	5	6
15	66.855591	8	48.20876822	0	1	0	0	0	0	0	1	1	1	2	3	1	1	1	0	0	0	0	6	7
15	12.60352786	10	74.8292457	0	0	1	0	0	0	0	0	0	0	2	3	1	2	2	0	0	0	0	7	8
15	60.59065975	9	32.28342434	0	0	1	1	1	1	1	0	1	0	2	3	1	2	2	0	1	1	0	8	9
15	93.4357086	7	13.2445702	0	1	0	0	0	1	1	0	1	1	2	3	1	1	1	0	0	0	0	9	10
15	87.53092688	13	3.142726627	0	0	1	1	0	1	0	0	0	0	3	3	1	1	1	0	0	0	0	10	11
15	92.09788271	15	7.64748573	0	0	0	1	1	1	1	1	0	0	3	3	1	1	1	0	0	0	0	11	12
15	23.29857382	12	83.87165709	1	1	1	0	0	0	0	1	0	1	3	3	1	2	2	0	0	0	0	12	13
15	93.79567535	14	46.8313429	0	0	0	0	0	1	0	1	0	0	3	3	1	2	2	0	1	1	0	13	14
15	87.58448291	11	45.87695377	0	0	0	0	0	1	0	1	1	1	3	3	1	2	2	0	1	1	0	14	15
15	81.23393467	4	24.19977384	0	0	0	0	0	0	0	0	1	0	1	5	1	2	2	0	1	1	0	0	16
15	75.52583157	3	10.56955176	0	0	0	0	0	0	1	0	1	1	1	5	1	2	2	0	1	1	0	1	17
15	44.95939899	1	79.73820581	1	1	0	1	1	0	0	1	0	0	1	5	1	1	1	0	1	1	0	2	18
15	18.36984614	5	54.93013438	0	0	1	0	0	0	0	0	1	0	1	5	1	2	2	0	0	0	0	3	19
15	36.8968901	2	51.26408742	1	0	1	1	0	0	0	0	0	0	1	5	1	1	1	0	1	1	0	4	20
15	92.20569694	9	46.17360724	0	0	1	0	0	0	1	1	0	0	2	5	1	2	2	0	1	1	0	5	21
15	54.89616799	7	15.93842591	0	1	0	0	1	0	1	1	0	1	2	5	1	1	1	0	0	0	0	6	22
15	93.20683049	10	33.44315779	0	0	1	0	1	0	0	0	0	0	2	5	1	1	1	0	0	0	0	7	23
15	57.79692956	8	4.259146044	0	0	0	1	0	0	1	1	0	1	2	5	1	2	2	0	1	1	0	8	24
15	17.66266247	6	63.2252188	0	1	1	1	1	0	0	0	0	0	2	5	1	1	1	0	1	1	0	9	25
15	56.76902605	11	0.581961979	1	0	0	0	1	1	1	0	1	0	3	5	1	2	2	0	1	1	0	10	26
15	67.16392984	13	20.24424705	1	0	1	0	0	1	0	1	0	1	3	5	1	1	1	0	0	0	0	11	27
15	51.25726353	12	34.988827	0	0	1	0	1	1	1	1	0	1	3	5	1	2	2	0	1	1	0	12	28
15	33.25043965	15	92.56099387	1	1	0	0	1	0	0	0	0	1	3	5	1	1	1	0	1	1	0	13	29
15	94.72671527	14	11.13144781	0	0	0	1	1	1	0	1	1	0	3	5	1	2	2	0	1	1	0	14	30
15	2.244380185	3	63.17289679	1	0	1	1	0	0	0	0	0	0	1	4	1	1	1	0	1	1	0	0	31
15	37.54377018	2	59.70076342	0	0	1	1	1	0	0	1	0	0	1	4	1	2	2	0	0	0	0	1	32
15	12.63523816	4	58.01481881	1	0	1	1	0	0	0	0	0	0	1	4	1	1	1	0	1	1	0	2	33
15	4.935450848	1	71.63624837	1	1	0	1	1	0	0	0	0	0	1	4	1	1	1	0	1	1	0	3	34
15	55.12603252	5	10.47684649	0	1	0	1	1	0	0	0	0	0	1	4	1	1	1	0	0	0	0	4	35
15	0.806916323	8	89.95134852	1	0	1	0	0	0	0	1	0	0	2	4	1	1	1	0	1	1	0	5	36
15	81.11380147	7	5.86135243	0	0	1	0	0	1	1	1	0	0	2	4	1	1	1	0	0	0	0	6	37
15	35.38971804	9	78.26394145	1	0	0	0	1	1	0	1	0	0	2	4	1	2	2	0	0	0	0	7	38
15	93.91593312	6	48.57838004	0	0	0	0	1	1	0	0	1	1	2	4	1	1	1	0	0	0	0	8	39
15	30.64722162	10	81.19544255	0	0	1	1	1	0	0	0	1	1	2	4	1	1	1	0	1	1	0	9	40
15	2.700081784	15	88.50864742	1	1	0	1	1	0	0	0	1	0	3	4	1	1	1	0	1	1	0	10	41
15	17.8988131	13	83.5086371	0	1	1	0	1	0	0	1	0	1	3	4	1	1	1	0	1	1	0	11	42
15	93.21564211	12	46.64311346	1	0	0	1	1	1	0	1	0	0	3	4	1	1	1	0	0	0	0	12	43
15	28.86557952	14	68.99403188	1	1	1	0	1	0	0	1	1	0	3	4	1	2	2	0	0	0	0	13	44
15	79.31741088	11	28.8354814	0	0	1	0	1	1	0	1	1	0	3	4	1	2	2	0	1	1	0	14	45
15	0.446301291	3	73.89210303	1	0	1	1	1	0	0	0	0	0	1	2	1	2	2	0	0	0	0	0	46
15	40.27830244	4	56.19386629	0	0	0	1	0	0	0	0	0	1	1	2	1	1	1	0	1	1	0	1	47
15	8.895443237	1	69.09867493	0	1	1	1	0	0	1	1	0	0	1	2	1	2	2	0	0	0	0	2	48
15	11.4752932	2	66.03838905	1	1	0	1	0	0	0	1	0	0	1	2	1	1	1	0	1	1	0	3	49
15	52.04602876	5	41.87861051	1	1	0	1	0	0	1	0	0	0	1	2	1	2	2	0	1	1	0	4	50
15	88.79940149	10	5.98752079	1	1	0	1	0	1	1	1	1	0	2	2	1	1	1	0	0	0	0	5	51
15	83.61521103	6	32.25636513	0	0	0	0	0	1	1	0	1	1	2	2	1	2	2	0	1	1	0	6	52
15	12.34624909	9	91.76919687	1	1	1	0	1	1	0	1	1	0	2	2	1	1	1	0	1	1	0	7	53
15	76.71870062	7	9.238803164	0	0	1	0	1	0	1	1	0	1	2	2	1	2	2	0	1	1	0	8	54
15	12.64034278	8	80.31715172	1	0	0	0	0	0	0	0	1	0	2	2	1	1	1	0	1	1	0	9	55
15	32.89566483	15	51.37085504	0	1	1	1	1	0	0	0	1	0	3	2	1	2	2	0	0	0	0	10	56
15	10.34419	11	78.38037251	1	1	0	1	0	0	0	0	0	0	3	2	1	1	1	0	1	1	0	11	57
15	52.04850853	12	0.425388318	0	0	0	0	1	1	1	0	0	1	3	2	1	2	2	0	1	1	0	12	58
15	55.75843332	13	37.25995306	1	0	1	0	1	1	1	0	0	0	3	2	1	2	2	0	1	1	0	13	59
15	11.34629526	14	56.84575748	0	1	1	0	0	0	0	1	0	0	3	2	1	2	2	0	0	0	0	14	60
15	35.36723904	4	77.31852953	1	0	0	0	0	0	1	1	0	1	1	1	1	1	1	0	1	1	0	0	61
15	26.01854187	5	83.76183624	0	1	0	1	0	0	0	1	0	0	1	1	1	1	1	0	1	1	0	1	62
15	25.21698136	3	93.36992243	1	0	1	1	1	0	0	0	0	1	1	1	1	1	1	0	1	1	0	2	63
15	22.85250231	1	54.15618944	1	1	1	1	1	0	0	0	0	1	1	1	1	1	1	0	1	1	0	3	64
15	71.36055909	2	33.85279367	0	0	0	0	0	0	1	0	1	1	1	1	1	2	2	0	1	1	0	4	65
15	32.60128235	8	62.86824478	0	0	1	0	1	0	0	0	0	0	2	1	1	2	2	0	0	0	0	5	66
15	82.43291525	6	23.45465694	0	0	0	0	0	1	1	1	1	1	2	1	1	2	2	0	1	1	0	6	67
15	94.03332117	9	28.15186988	0	0	1	0	0	0	1	0	0	1	2	1	1	2	2	0	1	1	0	7	68
15	64.69515144	10	17.37459259	0	0	1	0	1	0	1	1	0	0	2	1	1	2	2	0	1	1	0	8	69
15	7.627483539	7	82.91354261	0	0	0	1	1	0	0	0	1	0	2	1	1	1	1	0	1	1	0	9	70
15	43.09718334	15	67.7446616	0	1	1	0	1	0	0	1	1	0	3	1	1	2	2	0	0	0	0	10	71
15	85.72269279	12	4.168220491	0	0	0	0	0	1	1	0	0	1	3	1	1	2	2	0	1	1	0	11	72
15	47.87817734	13	62.38552933	0	1	0	0	0	0	0	1	1	1	3	1	1	1	1	0	1	1	0	12	73
15	21.70358833	14	94.75121547	0	1	1	1	0	0	1	0	0	0	3	1	1	2	2	0	0	0	0	13	74
15	45.83132407	11	56.99807422	1	1	1	0	1	0	0	1	1	1	3	1	1	1	1	0	1	1	0	14	75
16	35.36723904	4	77.31852953	1	0	0	0	0	0	1	1	0	1	1	1	1	2	2	0	0	0	0	0	1
16	26.01854187	5	83.76183624	0	1	0	1	0	0	0	1	0	0	1	1	1	1	1	0	1	1	0	1	2
16	25.21698136	3	93.36992243	1	0	1	1	1	0	0	0	0	1	1	1	1	1	1	0	1	1	0	2	3
16	22.85250231	1	54.15618944	1	1	1	1	1	0	0	0	0	1	1	1	1	1	1	0	1	1	0	3	4
16	71.36055909	2	33.85279367	0	0	0	0	0	0	1	0	1	1	1	1	1	2	2	0	1	1	0	4	5
16	94.03332117	9	28.15186988	0	0	1	0	0	0	1	0	0	1	2	1	1	2	2	0	1	1	0	5	6
16	82.43291525	6	23.45465694	0	0	0	0	0	1	1	1	1	1	2	1	1	2	2	0	1	1	0	6	7
16	7.627483539	7	82.91354261	0	0	0	1	1	0	0	0	1	0	2	1	1	1	1	0	1	1	0	7	8
16	32.60128235	8	62.86824478	0	0	1	0	1	0	0	0	0	0	2	1	1	1	1	0	1	1	0	8	9
16	64.69515144	10	17.37459259	0	0	1	0	1	0	1	1	0	0	2	1	1	2	2	0	1	1	0	9	10
16	21.70358833	14	94.75121547	0	1	1	1	0	0	1	0	0	0	3	1	1	1	1	0	1	1	0	10	11
16	47.87817734	13	62.38552933	0	1	0	0	0	0	0	1	1	1	3	1	1	1	1	0	1	1	0	11	12
16	45.83132407	11	56.99807422	1	1	1	0	1	0	0	1	1	1	3	1	1	1	1	0	1	1	0	12	13
16	85.72269279	12	4.168220491	0	0	0	0	0	1	1	0	0	1	3	1	1	2	2	0	1	1	0	13	14
16	43.09718334	15	67.7446616	0	1	1	0	1	0	0	1	1	0	3	1	1	1	1	0	1	1	0	14	15
16	11.4752932	2	66.03838905	1	1	0	1	0	0	0	1	0	0	1	2	1	1	1	0	1	1	0	0	16
16	8.895443237	1	69.09867493	0	1	1	1	0	0	1	1	0	0	1	2	1	1	1	0	1	1	0	1	17
16	40.27830244	4	56.19386629	0	0	0	1	0	0	0	0	0	1	1	2	1	1	1	0	1	1	0	2	18
16	0.446301291	3	73.89210303	1	0	1	1	1	0	0	0	0	0	1	2	1	1	1	0	1	1	0	3	19
16	52.04602876	5	41.87861051	1	1	0	1	0	0	1	0	0	0	1	2	1	1	1	0	0	0	0	4	20
16	76.71870062	7	9.238803164	0	0	1	0	1	0	1	1	0	1	2	2	1	2	2	0	1	1	0	5	21
16	12.64034278	8	80.31715172	1	0	0	0	0	0	0	0	1	0	2	2	1	2	2	0	0	0	0	6	22
16	83.61521103	6	32.25636513	0	0	0	0	0	1	1	0	1	1	2	2	1	2	2	0	1	1	0	7	23
16	12.34624909	9	91.76919687	1	1	1	0	1	1	0	1	1	0	2	2	1	1	1	0	1	1	0	8	24
16	88.79940149	10	5.98752079	1	1	0	1	0	1	1	1	1	0	2	2	1	2	2	0	1	1	0	9	25
16	10.34419	11	78.38037251	1	1	0	1	0	0	0	0	0	0	3	2	1	1	1	0	1	1	0	10	26
16	32.89566483	15	51.37085504	0	1	1	1	1	0	0	0	1	0	3	2	1	1	1	0	1	1	0	11	27
16	55.75843332	13	37.25995306	1	0	1	0	1	1	1	0	0	0	3	2	1	2	2	0	1	1	0	12	28
16	11.34629526	14	56.84575748	0	1	1	0	0	0	0	1	0	0	3	2	1	1	1	0	1	1	0	13	29
16	52.04850853	12	0.425388318	0	0	0	0	1	1	1	0	0	1	3	2	1	2	2	0	1	1	0	14	30
16	12.63523816	4	58.01481881	1	0	1	1	0	0	0	0	0	0	1	4	1	1	1	0	1	1	0	0	31
16	2.244380185	3	63.17289679	1	0	1	1	0	0	0	0	0	0	1	4	1	1	1	0	1	1	0	1	32
16	55.12603252	5	10.47684649	0	1	0	1	1	0	0	0	0	0	1	4	1	1	1	0	0	0	0	2	33
16	4.935450848	1	71.63624837	1	1	0	1	1	0	0	0	0	0	1	4	1	1	1	0	1	1	0	3	34
16	37.54377018	2	59.70076342	0	0	1	1	1	0	0	1	0	0	1	4	1	1	1	0	1	1	0	4	35
16	81.11380147	7	5.86135243	0	0	1	0	0	1	1	1	0	0	2	4	1	2	2	0	1	1	0	5	36
16	93.91593312	6	48.57838004	0	0	0	0	1	1	0	0	1	1	2	4	1	2	2	0	1	1	0	6	37
16	0.806916323	8	89.95134852	1	0	1	0	0	0	0	1	0	0	2	4	1	1	1	0	1	1	0	7	38
16	35.38971804	9	78.26394145	1	0	0	0	1	1	0	1	0	0	2	4	1	1	1	0	1	1	0	8	39
16	30.64722162	10	81.19544255	0	0	1	1	1	0	0	0	1	1	2	4	1	1	1	0	1	1	0	9	40
16	2.700081784	15	88.50864742	1	1	0	1	1	0	0	0	1	0	3	4	1	1	1	0	1	1	0	10	41
16	28.86557952	14	68.99403188	1	1	1	0	1	0	0	1	1	0	3	4	1	1	1	0	1	1	0	11	42
16	93.21564211	12	46.64311346	1	0	0	1	1	1	0	1	0	0	3	4	1	1	1	0	0	0	0	12	43
16	17.8988131	13	83.5086371	0	1	1	0	1	0	0	1	0	1	3	4	1	1	1	0	1	1	0	13	44
16	79.31741088	11	28.8354814	0	0	1	0	1	1	0	1	1	0	3	4	1	2	2	0	1	1	0	14	45
16	99.57248405	1	4.746335739	0	0	1	0	0	1	0	1	1	1	1	3	1	2	2	0	1	1	0	0	46
16	87.39698246	5	7.280613839	0	0	1	0	1	0	0	0	0	1	1	3	1	1	1	0	0	0	0	1	47
16	8.158452162	3	75.49090581	1	0	0	1	0	0	0	0	0	1	1	3	1	1	1	0	1	1	0	2	48
16	97.59792844	2	22.46707083	0	0	0	0	0	0	1	1	1	1	1	3	1	2	2	0	1	1	0	3	49
16	46.35867525	4	82.33195332	1	1	0	1	0	0	0	0	0	0	1	3	1	1	1	0	1	1	0	4	50
16	66.855591	8	48.20876822	0	1	0	0	0	0	0	1	1	1	2	3	1	1	1	0	0	0	0	5	51
16	60.59065975	9	32.28342434	0	0	1	1	1	1	1	0	1	0	2	3	1	2	2	0	1	1	0	6	52
16	19.96611028	6	54.74243172	1	0	1	1	0	0	0	0	1	0	2	3	1	1	1	0	1	1	0	7	53
16	12.60352786	10	74.8292457	0	0	1	0	0	0	0	0	0	0	2	3	1	2	2	0	0	0	0	8	54
16	93.4357086	7	13.2445702	0	1	0	0	0	1	1	0	1	1	2	3	1	2	2	0	1	1	0	9	55
16	23.29857382	12	83.87165709	1	1	1	0	0	0	0	1	0	1	3	3	1	1	1	0	1	1	0	10	56
16	92.09788271	15	7.64748573	0	0	0	1	1	1	1	1	0	0	3	3	1	2	2	0	1	1	0	11	57
16	87.58448291	11	45.87695377	0	0	0	0	0	1	0	1	1	1	3	3	1	2	2	0	1	1	0	12	58
16	93.79567535	14	46.8313429	0	0	0	0	0	1	0	1	0	0	3	3	1	2	2	0	1	1	0	13	59
16	87.53092688	13	3.142726627	0	0	1	1	0	1	0	0	0	0	3	3	1	2	2	0	1	1	0	14	60
16	18.36984614	5	54.93013438	0	0	1	0	0	0	0	0	1	0	1	5	1	2	2	0	0	0	0	0	61
16	36.8968901	2	51.26408742	1	0	1	1	0	0	0	0	0	0	1	5	1	1	1	0	1	1	0	1	62
16	81.23393467	4	24.19977384	0	0	0	0	0	0	0	0	1	0	1	5	1	2	2	0	1	1	0	2	63
16	75.52583157	3	10.56955176	0	0	0	0	0	0	1	0	1	1	1	5	1	2	2	0	1	1	0	3	64
16	44.95939899	1	79.73820581	1	1	0	1	1	0	0	1	0	0	1	5	1	1	1	0	1	1	0	4	65
16	57.79692956	8	4.259146044	0	0	0	1	0	0	1	1	0	1	2	5	1	2	2	0	1	1	0	5	66
16	17.66266247	6	63.2252188	0	1	1	1	1	0	0	0	0	0	2	5	1	1	1	0	1	1	0	6	67
16	93.20683049	10	33.44315779	0	0	1	0	1	0	0	0	0	0	2	5	1	1	1	0	0	0	0	7	68
16	92.20569694	9	46.17360724	0	0	1	0	0	0	1	1	0	0	2	5	1	2	2	0	1	1	0	8	69
16	54.89616799	7	15.93842591	0	1	0	0	1	0	1	1	0	1	2	5	1	1	1	0	0	0	0	9	70
16	56.76902605	11	0.581961979	1	0	0	0	1	1	1	0	1	0	3	5	1	2	2	0	1	1	0	10	71
16	94.72671527	14	11.13144781	0	0	0	1	1	1	0	1	1	0	3	5	1	2	2	0	1	1	0	11	72
16	33.25043965	15	92.56099387	1	1	0	0	1	0	0	0	0	1	3	5	1	1	1	0	1	1	0	12	73
16	67.16392984	13	20.24424705	1	0	1	0	0	1	0	1	0	1	3	5	1	2	2	0	1	1	0	13	74
16	51.25726353	12	34.988827	0	0	1	0	1	1	1	1	0	1	3	5	1	2	2	0	1	1	0	14	75
17	40.27830244	4	56.19386629	0	0	0	1	0	0	0	0	0	1	1	2	1	1	1	0	1	1	0	0	1
17	52.04602876	5	41.87861051	1	1	0	1	0	0	1	0	0	0	1	2	1	1	1	0	0	0	0	1	2
17	8.895443237	1	69.09867493	0	1	1	1	0	0	1	1	0	0	1	2	1	1	1	0	1	1	0	2	3
17	11.4752932	2	66.03838905	1	1	0	1	0	0	0	1	0	0	1	2	1	1	1	0	1	1	0	3	4
17	0.446301291	3	73.89210303	1	0	1	1	1	0	0	0	0	0	1	2	1	1	1	0	1	1	0	4	5
17	83.61521103	6	32.25636513	0	0	0	0	0	1	1	0	1	1	2	2	1	2	2	0	1	1	0	5	6
17	12.34624909	9	91.76919687	1	1	1	0	1	1	0	1	1	0	2	2	1	1	1	0	1	1	0	6	7
17	76.71870062	7	9.238803164	0	0	1	0	1	0	1	1	0	1	2	2	1	2	2	0	1	1	0	7	8
17	88.79940149	10	5.98752079	1	1	0	1	0	1	1	1	1	0	2	2	1	2	2	0	1	1	0	8	9
17	12.64034278	8	80.31715172	1	0	0	0	0	0	0	0	1	0	2	2	1	1	1	0	1	1	0	9	10
17	52.04850853	12	0.425388318	0	0	0	0	1	1	1	0	0	1	3	2	1	2	2	0	1	1	0	10	11
17	11.34629526	14	56.84575748	0	1	1	0	0	0	0	1	0	0	3	2	1	2	2	0	0	0	0	11	12
17	55.75843332	13	37.25995306	1	0	1	0	1	1	1	0	0	0	3	2	1	2	2	0	1	1	0	12	13
17	32.89566483	15	51.37085504	0	1	1	1	1	0	0	0	1	0	3	2	1	1	1	0	1	1	0	13	14
17	10.34419	11	78.38037251	1	1	0	1	0	0	0	0	0	0	3	2	1	1	1	0	1	1	0	14	15
17	75.52583157	3	10.56955176	0	0	0	0	0	0	1	0	1	1	1	5	1	2	2	0	1	1	0	0	16
17	36.8968901	2	51.26408742	1	0	1	1	0	0	0	0	0	0	1	5	1	1	1	0	1	1	0	1	17
17	81.23393467	4	24.19977384	0	0	0	0	0	0	0	0	1	0	1	5	1	2	2	0	1	1	0	2	18
17	18.36984614	5	54.93013438	0	0	1	0	0	0	0	0	1	0	1	5	1	2	2	0	0	0	0	3	19
17	44.95939899	1	79.73820581	1	1	0	1	1	0	0	1	0	0	1	5	1	1	1	0	1	1	0	4	20
17	93.20683049	10	33.44315779	0	0	1	0	1	0	0	0	0	0	2	5	1	1	1	0	0	0	0	5	21
17	57.79692956	8	4.259146044	0	0	0	1	0	0	1	1	0	1	2	5	1	2	2	0	1	1	0	6	22
17	17.66266247	6	63.2252188	0	1	1	1	1	0	0	0	0	0	2	5	1	1	1	0	1	1	0	7	23
17	54.89616799	7	15.93842591	0	1	0	0	1	0	1	1	0	1	2	5	1	2	2	0	1	1	0	8	24
17	92.20569694	9	46.17360724	0	0	1	0	0	0	1	1	0	0	2	5	1	2	2	0	1	1	0	9	25
17	33.25043965	15	92.56099387	1	1	0	0	1	0	0	0	0	1	3	5	1	1	1	0	1	1	0	10	26
17	67.16392984	13	20.24424705	1	0	1	0	0	1	0	1	0	1	3	5	1	2	2	0	1	1	0	11	27
17	56.76902605	11	0.581961979	1	0	0	0	1	1	1	0	1	0	3	5	1	2	2	0	1	1	0	12	28
17	51.25726353	12	34.988827	0	0	1	0	1	1	1	1	0	1	3	5	1	2	2	0	1	1	0	13	29
17	94.72671527	14	11.13144781	0	0	0	1	1	1	0	1	1	0	3	5	1	2	2	0	1	1	0	14	30
17	55.12603252	5	10.47684649	0	1	0	1	1	0	0	0	0	0	1	4	1	1	1	0	0	0	0	0	31
17	12.63523816	4	58.01481881	1	0	1	1	0	0	0	0	0	0	1	4	1	2	2	0	0	0	0	1	32
17	4.935450848	1	71.63624837	1	1	0	1	1	0	0	0	0	0	1	4	1	1	1	0	1	1	0	2	33
17	2.244380185	3	63.17289679	1	0	1	1	0	0	0	0	0	0	1	4	1	1	1	0	1	1	0	3	34
17	37.54377018	2	59.70076342	0	0	1	1	1	0	0	1	0	0	1	4	1	1	1	0	1	1	0	4	35
17	0.806916323	8	89.95134852	1	0	1	0	0	0	0	1	0	0	2	4	1	1	1	0	1	1	0	5	36
17	81.11380147	7	5.86135243	0	0	1	0	0	1	1	1	0	0	2	4	1	2	2	0	1	1	0	6	37
17	30.64722162	10	81.19544255	0	0	1	1	1	0	0	0	1	1	2	4	1	1	1	0	1	1	0	7	38
17	35.38971804	9	78.26394145	1	0	0	0	1	1	0	1	0	0	2	4	1	1	1	0	1	1	0	8	39
17	93.91593312	6	48.57838004	0	0	0	0	1	1	0	0	1	1	2	4	1	2	2	0	1	1	0	9	40
17	2.700081784	15	88.50864742	1	1	0	1	1	0	0	0	1	0	3	4	1	1	1	0	1	1	0	10	41
17	17.8988131	13	83.5086371	0	1	1	0	1	0	0	1	0	1	3	4	1	2	2	0	0	0	0	11	42
17	28.86557952	14	68.99403188	1	1	1	0	1	0	0	1	1	0	3	4	1	1	1	0	1	1	0	12	43
17	93.21564211	12	46.64311346	1	0	0	1	1	1	0	1	0	0	3	4	1	1	1	0	0	0	0	13	44
17	79.31741088	11	28.8354814	0	0	1	0	1	1	0	1	1	0	3	4	1	2	2	0	1	1	0	14	45
17	26.01854187	5	83.76183624	0	1	0	1	0	0	0	1	0	0	1	1	1	1	1	0	1	1	0	0	46
17	22.85250231	1	54.15618944	1	1	1	1	1	0	0	0	0	1	1	1	1	1	1	0	1	1	0	1	47
17	35.36723904	4	77.31852953	1	0	0	0	0	0	1	1	0	1	1	1	1	2	2	0	0	0	0	2	48
17	25.21698136	3	93.36992243	1	0	1	1	1	0	0	0	0	1	1	1	1	1	1	0	1	1	0	3	49
17	71.36055909	2	33.85279367	0	0	0	0	0	0	1	0	1	1	1	1	1	2	2	0	1	1	0	4	50
17	32.60128235	8	62.86824478	0	0	1	0	1	0	0	0	0	0	2	1	1	2	2	0	0	0	0	5	51
17	64.69515144	10	17.37459259	0	0	1	0	1	0	1	1	0	0	2	1	1	2	2	0	1	1	0	6	52
17	94.03332117	9	28.15186988	0	0	1	0	0	0	1	0	0	1	2	1	1	2	2	0	1	1	0	7	53
17	7.627483539	7	82.91354261	0	0	0	1	1	0	0	0	1	0	2	1	1	1	1	0	1	1	0	8	54
17	82.43291525	6	23.45465694	0	0	0	0	0	1	1	1	1	1	2	1	1	2	2	0	1	1	0	9	55
17	21.70358833	14	94.75121547	0	1	1	1	0	0	1	0	0	0	3	1	1	2	2	0	0	0	0	10	56
17	43.09718334	15	67.7446616	0	1	1	0	1	0	0	1	1	0	3	1	1	1	1	0	1	1	0	11	57
17	85.72269279	12	4.168220491	0	0	0	0	0	1	1	0	0	1	3	1	1	2	2	0	1	1	0	12	58
17	47.87817734	13	62.38552933	0	1	0	0	0	0	0	1	1	1	3	1	1	2	2	0	0	0	0	13	59
17	45.83132407	11	56.99807422	1	1	1	0	1	0	0	1	1	1	3	1	1	1	1	0	1	1	0	14	60
17	87.39698246	5	7.280613839	0	0	1	0	1	0	0	0	0	1	1	3	1	1	1	0	0	0	0	0	61
17	99.57248405	1	4.746335739	0	0	1	0	0	1	0	1	1	1	1	3	1	2	2	0	1	1	0	1	62
17	97.59792844	2	22.46707083	0	0	0	0	0	0	1	1	1	1	1	3	1	2	2	0	1	1	0	2	63
17	8.158452162	3	75.49090581	1	0	0	1	0	0	0	0	0	1	1	3	1	1	1	0	1	1	0	3	64
17	46.35867525	4	82.33195332	1	1	0	1	0	0	0	0	0	0	1	3	1	1	1	0	1	1	0	4	65
17	60.59065975	9	32.28342434	0	0	1	1	1	1	1	0	1	0	2	3	1	2	2	0	1	1	0	5	66
17	93.4357086	7	13.2445702	0	1	0	0	0	1	1	0	1	1	2	3	1	2	2	0	1	1	0	6	67
17	19.96611028	6	54.74243172	1	0	1	1	0	0	0	0	1	0	2	3	1	1	1	0	1	1	0	7	68
17	12.60352786	10	74.8292457	0	0	1	0	0	0	0	0	0	0	2	3	1	1	1	0	1	1	0	8	69
17	66.855591	8	48.20876822	0	1	0	0	0	0	0	1	1	1	2	3	1	2	2	0	1	1	0	9	70
17	93.79567535	14	46.8313429	0	0	0	0	0	1	0	1	0	0	3	3	1	2	2	0	1	1	0	10	71
17	87.58448291	11	45.87695377	0	0	0	0	0	1	0	1	1	1	3	3	1	2	2	0	1	1	0	11	72
17	23.29857382	12	83.87165709	1	1	1	0	0	0	0	1	0	1	3	3	1	1	1	0	1	1	0	12	73
17	92.09788271	15	7.64748573	0	0	0	1	1	1	1	1	0	0	3	3	1	2	2	0	1	1	0	13	74
17	87.53092688	13	3.142726627	0	0	1	1	0	1	0	0	0	0	3	3	1	1	1	0	0	0	0	14	75
18	71.36055909	2	33.85279367	0	0	0	0	0	0	1	0	1	1	1	1	1	2	2	0	1	1	0	0	1
18	25.21698136	3	93.36992243	1	0	1	1	1	0	0	0	0	1	1	1	1	1	1	0	1	1	0	1	2
18	22.85250231	1	54.15618944	1	1	1	1	1	0	0	0	0	1	1	1	1	1	1	0	1	1	0	2	3
18	35.36723904	4	77.31852953	1	0	0	0	0	0	1	1	0	1	1	1	1	2	2	0	0	0	0	3	4
18	26.01854187	5	83.76183624	0	1	0	1	0	0	0	1	0	0	1	1	1	1	1	0	1	1	0	4	5
18	32.60128235	8	62.86824478	0	0	1	0	1	0	0	0	0	0	2	1	1	2	2	0	0	0	0	5	6
18	94.03332117	9	28.15186988	0	0	1	0	0	0	1	0	0	1	2	1	1	2	2	0	1	1	0	6	7
18	7.627483539	7	82.91354261	0	0	0	1	1	0	0	0	1	0	2	1	1	1	1	0	1	1	0	7	8
18	82.43291525	6	23.45465694	0	0	0	0	0	1	1	1	1	1	2	1	1	2	2	0	1	1	0	8	9
18	64.69515144	10	17.37459259	0	0	1	0	1	0	1	1	0	0	2	1	1	2	2	0	1	1	0	9	10
18	21.70358833	14	94.75121547	0	1	1	1	0	0	1	0	0	0	3	1	1	1	1	0	1	1	0	10	11
18	43.09718334	15	67.7446616	0	1	1	0	1	0	0	1	1	0	3	1	1	2	2	0	0	0	0	11	12
18	85.72269279	12	4.168220491	0	0	0	0	0	1	1	0	0	1	3	1	1	2	2	0	1	1	0	12	13
18	45.83132407	11	56.99807422	1	1	1	0	1	0	0	1	1	1	3	1	1	1	1	0	1	1	0	13	14
18	47.87817734	13	62.38552933	0	1	0	0	0	0	0	1	1	1	3	1	1	2	2	0	0	0	0	14	15
18	87.39698246	5	7.280613839	0	0	1	0	1	0	0	0	0	1	1	3	1	1	1	0	0	0	0	0	16
18	99.57248405	1	4.746335739	0	0	1	0	0	1	0	1	1	1	1	3	1	2	2	0	1	1	0	1	17
18	8.158452162	3	75.49090581	1	0	0	1	0	0	0	0	0	1	1	3	1	1	1	0	1	1	0	2	18
18	46.35867525	4	82.33195332	1	1	0	1	0	0	0	0	0	0	1	3	1	1	1	0	1	1	0	3	19
18	97.59792844	2	22.46707083	0	0	0	0	0	0	1	1	1	1	1	3	1	2	2	0	1	1	0	4	20
18	19.96611028	6	54.74243172	1	0	1	1	0	0	0	0	1	0	2	3	1	1	1	0	1	1	0	5	21
18	66.855591	8	48.20876822	0	1	0	0	0	0	0	1	1	1	2	3	1	1	1	0	0	0	0	6	22
18	93.4357086	7	13.2445702	0	1	0	0	0	1	1	0	1	1	2	3	1	2	2	0	1	1	0	7	23
18	12.60352786	10	74.8292457	0	0	1	0	0	0	0	0	0	0	2	3	1	1	1	0	1	1	0	8	24
18	60.59065975	9	32.28342434	0	0	1	1	1	1	1	0	1	0	2	3	1	2	2	0	1	1	0	9	25
18	92.09788271	15	7.64748573	0	0	0	1	1	1	1	1	0	0	3	3	1	2	2	0	1	1	0	10	26
18	23.29857382	12	83.87165709	1	1	1	0	0	0	0	1	0	1	3	3	1	1	1	0	1	1	0	11	27
18	87.58448291	11	45.87695377	0	0	0	0	0	1	0	1	1	1	3	3	1	2	2	0	1	1	0	12	28
18	87.53092688	13	3.142726627	0	0	1	1	0	1	0	0	0	0	3	3	1	1	1	0	0	0	0	13	29
18	93.79567535	14	46.8313429	0	0	0	0	0	1	0	1	0	0	3	3	1	2	2	0	1	1	0	14	30
18	36.8968901	2	51.26408742	1	0	1	1	0	0	0	0	0	0	1	5	1	1	1	0	1	1	0	0	31
18	75.52583157	3	10.56955176	0	0	0	0	0	0	1	0	1	1	1	5	1	2	2	0	1	1	0	1	32
18	18.36984614	5	54.93013438	0	0	1	0	0	0	0	0	1	0	1	5	1	1	1	0	1	1	0	2	33
18	81.23393467	4	24.19977384	0	0	0	0	0	0	0	0	1	0	1	5	1	2	2	0	1	1	0	3	34
18	44.95939899	1	79.73820581	1	1	0	1	1	0	0	1	0	0	1	5	1	1	1	0	1	1	0	4	35
18	93.20683049	10	33.44315779	0	0	1	0	1	0	0	0	0	0	2	5	1	1	1	0	0	0	0	5	36
18	92.20569694	9	46.17360724	0	0	1	0	0	0	1	1	0	0	2	5	1	2	2	0	1	1	0	6	37
18	54.89616799	7	15.93842591	0	1	0	0	1	0	1	1	0	1	2	5	1	2	2	0	1	1	0	7	38
18	57.79692956	8	4.259146044	0	0	0	1	0	0	1	1	0	1	2	5	1	2	2	0	1	1	0	8	39
18	17.66266247	6	63.2252188	0	1	1	1	1	0	0	0	0	0	2	5	1	1	1	0	1	1	0	9	40
18	51.25726353	12	34.988827	0	0	1	0	1	1	1	1	0	1	3	5	1	2	2	0	1	1	0	10	41
18	67.16392984	13	20.24424705	1	0	1	0	0	1	0	1	0	1	3	5	1	2	2	0	1	1	0	11	42
18	33.25043965	15	92.56099387	1	1	0	0	1	0	0	0	0	1	3	5	1	1	1	0	1	1	0	12	43
18	56.76902605	11	0.581961979	1	0	0	0	1	1	1	0	1	0	3	5	1	2	2	0	1	1	0	13	44
18	94.72671527	14	11.13144781	0	0	0	1	1	1	0	1	1	0	3	5	1	2	2	0	1	1	0	14	45
18	40.27830244	4	56.19386629	0	0	0	1	0	0	0	0	0	1	1	2	1	1	1	0	1	1	0	0	46
18	0.446301291	3	73.89210303	1	0	1	1	1	0	0	0	0	0	1	2	1	1	1	0	1	1	0	1	47
18	8.895443237	1	69.09867493	0	1	1	1	0	0	1	1	0	0	1	2	1	1	1	0	1	1	0	2	48
18	11.4752932	2	66.03838905	1	1	0	1	0	0	0	1	0	0	1	2	1	1	1	0	1	1	0	3	49
18	52.04602876	5	41.87861051	1	1	0	1	0	0	1	0	0	0	1	2	1	1	1	0	0	0	0	4	50
18	76.71870062	7	9.238803164	0	0	1	0	1	0	1	1	0	1	2	2	1	2	2	0	1	1	0	5	51
18	88.79940149	10	5.98752079	1	1	0	1	0	1	1	1	1	0	2	2	1	2	2	0	1	1	0	6	52
18	83.61521103	6	32.25636513	0	0	0	0	0	1	1	0	1	1	2	2	1	2	2	0	1	1	0	7	53
18	12.64034278	8	80.31715172	1	0	0	0	0	0	0	0	1	0	2	2	1	1	1	0	1	1	0	8	54
18	12.34624909	9	91.76919687	1	1	1	0	1	1	0	1	1	0	2	2	1	1	1	0	1	1	0	9	55
18	11.34629526	14	56.84575748	0	1	1	0	0	0	0	1	0	0	3	2	1	1	1	0	1	1	0	10	56
18	10.34419	11	78.38037251	1	1	0	1	0	0	0	0	0	0	3	2	1	1	1	0	1	1	0	11	57
18	55.75843332	13	37.25995306	1	0	1	0	1	1	1	0	0	0	3	2	1	1	1	0	0	0	0	12	58
18	32.89566483	15	51.37085504	0	1	1	1	1	0	0	0	1	0	3	2	1	1	1	0	1	1	0	13	59
18	52.04850853	12	0.425388318	0	0	0	0	1	1	1	0	0	1	3	2	1	2	2	0	1	1	0	14	60
18	12.63523816	4	58.01481881	1	0	1	1	0	0	0	0	0	0	1	4	1	1	1	0	1	1	0	0	61
18	55.12603252	5	10.47684649	0	1	0	1	1	0	0	0	0	0	1	4	1	1	1	0	0	0	0	1	62
18	2.244380185	3	63.17289679	1	0	1	1	0	0	0	0	0	0	1	4	1	1	1	0	1	1	0	2	63
18	37.54377018	2	59.70076342	0	0	1	1	1	0	0	1	0	0	1	4	1	1	1	0	1	1	0	3	64
18	4.935450848	1	71.63624837	1	1	0	1	1	0	0	0	0	0	1	4	1	1	1	0	1	1	0	4	65
18	81.11380147	7	5.86135243	0	0	1	0	0	1	1	1	0	0	2	4	1	2	2	0	1	1	0	5	66
18	0.806916323	8	89.95134852	1	0	1	0	0	0	0	1	0	0	2	4	1	1	1	0	1	1	0	6	67
18	35.38971804	9	78.26394145	1	0	0	0	1	1	0	1	0	0	2	4	1	1	1	0	1	1	0	7	68
18	30.64722162	10	81.19544255	0	0	1	1	1	0	0	0	1	1	2	4	1	2	2	0	0	0	0	8	69
18	93.91593312	6	48.57838004	0	0	0	0	1	1	0	0	1	1	2	4	1	2	2	0	1	1	0	9	70
18	28.86557952	14	68.99403188	1	1	1	0	1	0	0	1	1	0	3	4	1	1	1	0	1	1	0	10	71
18	79.31741088	11	28.8354814	0	0	1	0	1	1	0	1	1	0	3	4	1	2	2	0	1	1	0	11	72
18	17.8988131	13	83.5086371	0	1	1	0	1	0	0	1	0	1	3	4	1	1	1	0	1	1	0	12	73
18	93.21564211	12	46.64311346	1	0	0	1	1	1	0	1	0	0	3	4	1	1	1	0	0	0	0	13	74
18	2.700081784	15	88.50864742	1	1	0	1	1	0	0	0	1	0	3	4	1	1	1	0	1	1	0	14	75
19	22.85250231	1	54.15618944	1	1	1	1	1	0	0	0	0	1	1	1	1	1	1	0	1	1	0	0	1
19	71.36055909	2	33.85279367	0	0	0	0	0	0	1	0	1	1	1	1	1	2	2	0	1	1	0	1	2
19	26.01854187	5	83.76183624	0	1	0	1	0	0	0	1	0	0	1	1	1	1	1	0	1	1	0	2	3
19	25.21698136	3	93.36992243	1	0	1	1	1	0	0	0	0	1	1	1	1	1	1	0	1	1	0	3	4
19	35.36723904	4	77.31852953	1	0	0	0	0	0	1	1	0	1	1	1	1	2	2	0	0	0	0	4	5
19	64.69515144	10	17.37459259	0	0	1	0	1	0	1	1	0	0	2	1	1	2	2	0	1	1	0	5	6
19	7.627483539	7	82.91354261	0	0	0	1	1	0	0	0	1	0	2	1	1	1	1	0	1	1	0	6	7
19	82.43291525	6	23.45465694	0	0	0	0	0	1	1	1	1	1	2	1	1	2	2	0	1	1	0	7	8
19	32.60128235	8	62.86824478	0	0	1	0	1	0	0	0	0	0	2	1	1	1	1	0	1	1	0	8	9
19	94.03332117	9	28.15186988	0	0	1	0	0	0	1	0	0	1	2	1	1	2	2	0	1	1	0	9	10
19	43.09718334	15	67.7446616	0	1	1	0	1	0	0	1	1	0	3	1	1	1	1	0	1	1	0	10	11
19	45.83132407	11	56.99807422	1	1	1	0	1	0	0	1	1	1	3	1	1	1	1	0	1	1	0	11	12
19	47.87817734	13	62.38552933	0	1	0	0	0	0	0	1	1	1	3	1	1	2	2	0	0	0	0	12	13
19	21.70358833	14	94.75121547	0	1	1	1	0	0	1	0	0	0	3	1	1	2	2	0	0	0	0	13	14
19	85.72269279	12	4.168220491	0	0	0	0	0	1	1	0	0	1	3	1	1	2	2	0	1	1	0	14	15
19	81.23393467	4	24.19977384	0	0	0	0	0	0	0	0	1	0	1	5	1	2	2	0	1	1	0	0	16
19	44.95939899	1	79.73820581	1	1	0	1	1	0	0	1	0	0	1	5	1	1	1	0	1	1	0	1	17
19	36.8968901	2	51.26408742	1	0	1	1	0	0	0	0	0	0	1	5	1	1	1	0	1	1	0	2	18
19	18.36984614	5	54.93013438	0	0	1	0	0	0	0	0	1	0	1	5	1	2	2	0	0	0	0	3	19
19	75.52583157	3	10.56955176	0	0	0	0	0	0	1	0	1	1	1	5	1	2	2	0	1	1	0	4	20
19	17.66266247	6	63.2252188	0	1	1	1	1	0	0	0	0	0	2	5	1	1	1	0	1	1	0	5	21
19	92.20569694	9	46.17360724	0	0	1	0	0	0	1	1	0	0	2	5	1	2	2	0	1	1	0	6	22
19	93.20683049	10	33.44315779	0	0	1	0	1	0	0	0	0	0	2	5	1	1	1	0	0	0	0	7	23
19	57.79692956	8	4.259146044	0	0	0	1	0	0	1	1	0	1	2	5	1	2	2	0	1	1	0	8	24
19	54.89616799	7	15.93842591	0	1	0	0	1	0	1	1	0	1	2	5	1	1	1	0	0	0	0	9	25
19	67.16392984	13	20.24424705	1	0	1	0	0	1	0	1	0	1	3	5	1	2	2	0	1	1	0	10	26
19	33.25043965	15	92.56099387	1	1	0	0	1	0	0	0	0	1	3	5	1	1	1	0	1	1	0	11	27
19	56.76902605	11	0.581961979	1	0	0	0	1	1	1	0	1	0	3	5	1	2	2	0	1	1	0	12	28
19	51.25726353	12	34.988827	0	0	1	0	1	1	1	1	0	1	3	5	1	2	2	0	1	1	0	13	29
19	94.72671527	14	11.13144781	0	0	0	1	1	1	0	1	1	0	3	5	1	2	2	0	1	1	0	14	30
19	97.59792844	2	22.46707083	0	0	0	0	0	0	1	1	1	1	1	3	1	2	2	0	1	1	0	0	31
19	46.35867525	4	82.33195332	1	1	0	1	0	0	0	0	0	0	1	3	1	1	1	0	1	1	0	1	32
19	99.57248405	1	4.746335739	0	0	1	0	0	1	0	1	1	1	1	3	1	2	2	0	1	1	0	2	33
19	87.39698246	5	7.280613839	0	0	1	0	1	0	0	0	0	1	1	3	1	1	1	0	0	0	0	3	34
19	8.158452162	3	75.49090581	1	0	0	1	0	0	0	0	0	1	1	3	1	1	1	0	1	1	0	4	35
19	12.60352786	10	74.8292457	0	0	1	0	0	0	0	0	0	0	2	3	1	2	2	0	0	0	0	5	36
19	66.855591	8	48.20876822	0	1	0	0	0	0	0	1	1	1	2	3	1	2	2	0	1	1	0	6	37
19	60.59065975	9	32.28342434	0	0	1	1	1	1	1	0	1	0	2	3	1	2	2	0	1	1	0	7	38
19	93.4357086	7	13.2445702	0	1	0	0	0	1	1	0	1	1	2	3	1	2	2	0	1	1	0	8	39
19	19.96611028	6	54.74243172	1	0	1	1	0	0	0	0	1	0	2	3	1	1	1	0	1	1	0	9	40
19	92.09788271	15	7.64748573	0	0	0	1	1	1	1	1	0	0	3	3	1	2	2	0	1	1	0	10	41
19	93.79567535	14	46.8313429	0	0	0	0	0	1	0	1	0	0	3	3	1	2	2	0	1	1	0	11	42
19	23.29857382	12	83.87165709	1	1	1	0	0	0	0	1	0	1	3	3	1	1	1	0	1	1	0	12	43
19	87.53092688	13	3.142726627	0	0	1	1	0	1	0	0	0	0	3	3	1	1	1	0	0	0	0	13	44
19	87.58448291	11	45.87695377	0	0	0	0	0	1	0	1	1	1	3	3	1	2	2	0	1	1	0	14	45
19	2.244380185	3	63.17289679	1	0	1	1	0	0	0	0	0	0	1	4	1	1	1	0	1	1	0	0	46
19	4.935450848	1	71.63624837	1	1	0	1	1	0	0	0	0	0	1	4	1	1	1	0	1	1	0	1	47
19	37.54377018	2	59.70076342	0	0	1	1	1	0	0	1	0	0	1	4	1	1	1	0	1	1	0	2	48
19	55.12603252	5	10.47684649	0	1	0	1	1	0	0	0	0	0	1	4	1	1	1	0	0	0	0	3	49
19	12.63523816	4	58.01481881	1	0	1	1	0	0	0	0	0	0	1	4	1	1	1	0	1	1	0	4	50
19	81.11380147	7	5.86135243	0	0	1	0	0	1	1	1	0	0	2	4	1	2	2	0	1	1	0	5	51
19	35.38971804	9	78.26394145	1	0	0	0	1	1	0	1	0	0	2	4	1	1	1	0	1	1	0	6	52
19	0.806916323	8	89.95134852	1	0	1	0	0	0	0	1	0	0	2	4	1	1	1	0	1	1	0	7	53
19	93.91593312	6	48.57838004	0	0	0	0	1	1	0	0	1	1	2	4	1	2	2	0	1	1	0	8	54
19	30.64722162	10	81.19544255	0	0	1	1	1	0	0	0	1	1	2	4	1	2	2	0	0	0	0	9	55
19	17.8988131	13	83.5086371	0	1	1	0	1	0	0	1	0	1	3	4	1	1	1	0	1	1	0	10	56
19	2.700081784	15	88.50864742	1	1	0	1	1	0	0	0	1	0	3	4	1	1	1	0	1	1	0	11	57
19	79.31741088	11	28.8354814	0	0	1	0	1	1	0	1	1	0	3	4	1	2	2	0	1	1	0	12	58
19	28.86557952	14	68.99403188	1	1	1	0	1	0	0	1	1	0	3	4	1	1	1	0	1	1	0	13	59
19	93.21564211	12	46.64311346	1	0	0	1	1	1	0	1	0	0	3	4	1	1	1	0	0	0	0	14	60
19	0.446301291	3	73.89210303	1	0	1	1	1	0	0	0	0	0	1	2	1	1	1	0	1	1	0	0	61
19	40.27830244	4	56.19386629	0	0	0	1	0	0	0	0	0	1	1	2	1	1	1	0	1	1	0	1	62
19	8.895443237	1	69.09867493	0	1	1	1	0	0	1	1	0	0	1	2	1	1	1	0	1	1	0	2	63
19	52.04602876	5	41.87861051	1	1	0	1	0	0	1	0	0	0	1	2	1	1	1	0	0	0	0	3	64
19	11.4752932	2	66.03838905	1	1	0	1	0	0	0	1	0	0	1	2	1	1	1	0	1	1	0	4	65
19	88.79940149	10	5.98752079	1	1	0	1	0	1	1	1	1	0	2	2	1	2	2	0	1	1	0	5	66
19	83.61521103	6	32.25636513	0	0	0	0	0	1	1	0	1	1	2	2	1	2	2	0	1	1	0	6	67
19	12.64034278	8	80.31715172	1	0	0	0	0	0	0	0	1	0	2	2	1	1	1	0	1	1	0	7	68
19	12.34624909	9	91.76919687	1	1	1	0	1	1	0	1	1	0	2	2	1	1	1	0	1	1	0	8	69
19	76.71870062	7	9.238803164	0	0	1	0	1	0	1	1	0	1	2	2	1	2	2	0	1	1	0	9	70
19	10.34419	11	78.38037251	1	1	0	1	0	0	0	0	0	0	3	2	1	1	1	0	1	1	0	10	71
19	11.34629526	14	56.84575748	0	1	1	0	0	0	0	1	0	0	3	2	1	1	1	0	1	1	0	11	72
19	52.04850853	12	0.425388318	0	0	0	0	1	1	1	0	0	1	3	2	1	2	2	0	1	1	0	12	73
19	55.75843332	13	37.25995306	1	0	1	0	1	1	1	0	0	0	3	2	1	1	1	0	0	0	0	13	74
19	32.89566483	15	51.37085504	0	1	1	1	1	0	0	0	1	0	3	2	1	1	1	0	1	1	0	14	75
20	8.158452162	3	75.49090581	1	0	0	1	0	0	0	0	0	1	1	3	1	1	1	0	1	1	0	0	1
20	99.57248405	1	4.746335739	0	0	1	0	0	1	0	1	1	1	1	3	1	2	2	0	1	1	0	1	2
20	87.39698246	5	7.280613839	0	0	1	0	1	0	0	0	0	1	1	3	1	1	1	0	0	0	0	2	3
20	97.59792844	2	22.46707083	0	0	0	0	0	0	1	1	1	1	1	3	1	2	2	0	1	1	0	3	4
20	46.35867525	4	82.33195332	1	1	0	1	0	0	0	0	0	0	1	3	1	1	1	0	1	1	0	4	5
20	66.855591	8	48.20876822	0	1	0	0	0	0	0	1	1	1	2	3	1	2	2	0	1	1	0	5	6
20	93.4357086	7	13.2445702	0	1	0	0	0	1	1	0	1	1	2	3	1	2	2	0	1	1	0	6	7
20	12.60352786	10	74.8292457	0	0	1	0	0	0	0	0	0	0	2	3	1	1	1	0	1	1	0	7	8
20	60.59065975	9	32.28342434	0	0	1	1	1	1	1	0	1	0	2	3	1	1	1	0	0	0	0	8	9
20	19.96611028	6	54.74243172	1	0	1	1	0	0	0	0	1	0	2	3	1	1	1	0	1	1	0	9	10
20	87.58448291	11	45.87695377	0	0	0	0	0	1	0	1	1	1	3	3	1	2	2	0	1	1	0	10	11
20	87.53092688	13	3.142726627	0	0	1	1	0	1	0	0	0	0	3	3	1	1	1	0	0	0	0	11	12
20	92.09788271	15	7.64748573	0	0	0	1	1	1	1	1	0	0	3	3	1	2	2	0	1	1	0	12	13
20	93.79567535	14	46.8313429	0	0	0	0	0	1	0	1	0	0	3	3	1	2	2	0	1	1	0	13	14
20	23.29857382	12	83.87165709	1	1	1	0	0	0	0	1	0	1	3	3	1	1	1	0	1	1	0	14	15
20	26.01854187	5	83.76183624	0	1	0	1	0	0	0	1	0	0	1	1	1	1	1	0	1	1	0	0	16
20	25.21698136	3	93.36992243	1	0	1	1	1	0	0	0	0	1	1	1	1	1	1	0	1	1	0	1	17
20	35.36723904	4	77.31852953	1	0	0	0	0	0	1	1	0	1	1	1	1	2	2	0	0	0	0	2	18
20	22.85250231	1	54.15618944	1	1	1	1	1	0	0	0	0	1	1	1	1	1	1	0	1	1	0	3	19
20	71.36055909	2	33.85279367	0	0	0	0	0	0	1	0	1	1	1	1	1	2	2	0	1	1	0	4	20
20	64.69515144	10	17.37459259	0	0	1	0	1	0	1	1	0	0	2	1	1	2	2	0	1	1	0	5	21
20	82.43291525	6	23.45465694	0	0	0	0	0	1	1	1	1	1	2	1	1	2	2	0	1	1	0	6	22
20	32.60128235	8	62.86824478	0	0	1	0	1	0	0	0	0	0	2	1	1	1	1	0	1	1	0	7	23
20	94.03332117	9	28.15186988	0	0	1	0	0	0	1	0	0	1	2	1	1	2	2	0	1	1	0	8	24
20	7.627483539	7	82.91354261	0	0	0	1	1	0	0	0	1	0	2	1	1	1	1	0	1	1	0	9	25
20	45.83132407	11	56.99807422	1	1	1	0	1	0	0	1	1	1	3	1	1	1	1	0	1	1	0	10	26
20	21.70358833	14	94.75121547	0	1	1	1	0	0	1	0	0	0	3	1	1	1	1	0	1	1	0	11	27
20	43.09718334	15	67.7446616	0	1	1	0	1	0	0	1	1	0	3	1	1	1	1	0	1	1	0	12	28
20	85.72269279	12	4.168220491	0	0	0	0	0	1	1	0	0	1	3	1	1	2	2	0	1	1	0	13	29
20	47.87817734	13	62.38552933	0	1	0	0	0	0	0	1	1	1	3	1	1	2	2	0	0	0	0	14	30
20	40.27830244	4	56.19386629	0	0	0	1	0	0	0	0	0	1	1	2	1	2	2	0	0	0	0	0	31
20	8.895443237	1	69.09867493	0	1	1	1	0	0	1	1	0	0	1	2	1	1	1	0	1	1	0	1	32
20	52.04602876	5	41.87861051	1	1	0	1	0	0	1	0	0	0	1	2	1	1	1	0	0	0	0	2	33
20	0.446301291	3	73.89210303	1	0	1	1	1	0	0	0	0	0	1	2	1	1	1	0	1	1	0	3	34
20	11.4752932	2	66.03838905	1	1	0	1	0	0	0	1	0	0	1	2	1	1	1	0	1	1	0	4	35
20	12.34624909	9	91.76919687	1	1	1	0	1	1	0	1	1	0	2	2	1	1	1	0	1	1	0	5	36
20	83.61521103	6	32.25636513	0	0	0	0	0	1	1	0	1	1	2	2	1	2	2	0	1	1	0	6	37
20	88.79940149	10	5.98752079	1	1	0	1	0	1	1	1	1	0	2	2	1	2	2	0	1	1	0	7	38
20	12.64034278	8	80.31715172	1	0	0	0	0	0	0	0	1	0	2	2	1	2	2	0	0	0	0	8	39
20	76.71870062	7	9.238803164	0	0	1	0	1	0	1	1	0	1	2	2	1	2	2	0	1	1	0	9	40
20	52.04850853	12	0.425388318	0	0	0	0	1	1	1	0	0	1	3	2	1	2	2	0	1	1	0	10	41
20	11.34629526	14	56.84575748	0	1	1	0	0	0	0	1	0	0	3	2	1	1	1	0	1	1	0	11	42
20	32.89566483	15	51.37085504	0	1	1	1	1	0	0	0	1	0	3	2	1	1	1	0	1	1	0	12	43
20	55.75843332	13	37.25995306	1	0	1	0	1	1	1	0	0	0	3	2	1	1	1	0	0	0	0	13	44
20	10.34419	11	78.38037251	1	1	0	1	0	0	0	0	0	0	3	2	1	1	1	0	1	1	0	14	45
20	44.95939899	1	79.73820581	1	1	0	1	1	0	0	1	0	0	1	5	1	1	1	0	1	1	0	0	46
20	18.36984614	5	54.93013438	0	0	1	0	0	0	0	0	1	0	1	5	1	1	1	0	1	1	0	1	47
20	36.8968901	2	51.26408742	1	0	1	1	0	0	0	0	0	0	1	5	1	1	1	0	1	1	0	2	48
20	81.23393467	4	24.19977384	0	0	0	0	0	0	0	0	1	0	1	5	1	2	2	0	1	1	0	3	49
20	75.52583157	3	10.56955176	0	0	0	0	0	0	1	0	1	1	1	5	1	2	2	0	1	1	0	4	50
20	93.20683049	10	33.44315779	0	0	1	0	1	0	0	0	0	0	2	5	1	1	1	0	0	0	0	5	51
20	54.89616799	7	15.93842591	0	1	0	0	1	0	1	1	0	1	2	5	1	2	2	0	1	1	0	6	52
20	57.79692956	8	4.259146044	0	0	0	1	0	0	1	1	0	1	2	5	1	2	2	0	1	1	0	7	53
20	92.20569694	9	46.17360724	0	0	1	0	0	0	1	1	0	0	2	5	1	2	2	0	1	1	0	8	54
20	17.66266247	6	63.2252188	0	1	1	1	1	0	0	0	0	0	2	5	1	1	1	0	1	1	0	9	55
20	56.76902605	11	0.581961979	1	0	0	0	1	1	1	0	1	0	3	5	1	2	2	0	1	1	0	10	56
20	67.16392984	13	20.24424705	1	0	1	0	0	1	0	1	0	1	3	5	1	2	2	0	1	1	0	11	57
20	51.25726353	12	34.988827	0	0	1	0	1	1	1	1	0	1	3	5	1	2	2	0	1	1	0	12	58
20	33.25043965	15	92.56099387	1	1	0	0	1	0	0	0	0	1	3	5	1	1	1	0	1	1	0	13	59
20	94.72671527	14	11.13144781	0	0	0	1	1	1	0	1	1	0	3	5	1	2	2	0	1	1	0	14	60
20	2.244380185	3	63.17289679	1	0	1	1	0	0	0	0	0	0	1	4	1	1	1	0	1	1	0	0	61
20	55.12603252	5	10.47684649	0	1	0	1	1	0	0	0	0	0	1	4	1	1	1	0	0	0	0	1	62
20	12.63523816	4	58.01481881	1	0	1	1	0	0	0	0	0	0	1	4	1	1	1	0	1	1	0	2	63
20	37.54377018	2	59.70076342	0	0	1	1	1	0	0	1	0	0	1	4	1	1	1	0	1	1	0	3	64
20	4.935450848	1	71.63624837	1	1	0	1	1	0	0	0	0	0	1	4	1	1	1	0	1	1	0	4	65
20	93.91593312	6	48.57838004	0	0	0	0	1	1	0	0	1	1	2	4	1	2	2	0	1	1	0	5	66
20	81.11380147	7	5.86135243	0	0	1	0	0	1	1	1	0	0	2	4	1	2	2	0	1	1	0	6	67
20	0.806916323	8	89.95134852	1	0	1	0	0	0	0	1	0	0	2	4	1	1	1	0	1	1	0	7	68
20	35.38971804	9	78.26394145	1	0	0	0	1	1	0	1	0	0	2	4	1	1	1	0	1	1	0	8	69
20	30.64722162	10	81.19544255	0	0	1	1	1	0	0	0	1	1	2	4	1	1	1	0	1	1	0	9	70
20	28.86557952	14	68.99403188	1	1	1	0	1	0	0	1	1	0	3	4	1	1	1	0	1	1	0	10	71
20	93.21564211	12	46.64311346	1	0	0	1	1	1	0	1	0	0	3	4	1	1	1	0	0	0	0	11	72
20	2.700081784	15	88.50864742	1	1	0	1	1	0	0	0	1	0	3	4	1	1	1	0	1	1	0	12	73
20	79.31741088	11	28.8354814	0	0	1	0	1	1	0	1	1	0	3	4	1	2	2	0	1	1	0	13	74
20	17.8988131	13	83.5086371	0	1	1	0	1	0	0	1	0	1	3	4	1	1	1	0	1	1	0	14	75
22	97.59792844	2	22.46707083	0	0	0	0	0	0	1	1	1	1	1	3	1	2	2	0	1	1	0	0	1
22	99.57248405	1	4.746335739	0	0	1	0	0	1	0	1	1	1	1	3	1	2	2	0	1	1	0	1	2
22	87.39698246	5	7.280613839	0	0	1	0	1	0	0	0	0	1	1	3	1	1	1	0	0	0	0	2	3
22	46.35867525	4	82.33195332	1	1	0	1	0	0	0	0	0	0	1	3	1	1	1	0	1	1	0	3	4
22	8.158452162	3	75.49090581	1	0	0	1	0	0	0	0	0	1	1	3	1	1	1	0	1	1	0	4	5
22	60.59065975	9	32.28342434	0	0	1	1	1	1	1	0	1	0	2	3	1	2	2	0	1	1	0	5	6
22	12.60352786	10	74.8292457	0	0	1	0	0	0	0	0	0	0	2	3	1	1	1	0	1	1	0	6	7
22	19.96611028	6	54.74243172	1	0	1	1	0	0	0	0	1	0	2	3	1	1	1	0	1	1	0	7	8
22	66.855591	8	48.20876822	0	1	0	0	0	0	0	1	1	1	2	3	1	1	1	0	0	0	0	8	9
22	93.4357086	7	13.2445702	0	1	0	0	0	1	1	0	1	1	2	3	1	2	2	0	1	1	0	9	10
22	93.79567535	14	46.8313429	0	0	0	0	0	1	0	1	0	0	3	3	1	2	2	0	1	1	0	10	11
22	92.09788271	15	7.64748573	0	0	0	1	1	1	1	1	0	0	3	3	1	2	2	0	1	1	0	11	12
22	87.58448291	11	45.87695377	0	0	0	0	0	1	0	1	1	1	3	3	1	2	2	0	1	1	0	12	13
22	23.29857382	12	83.87165709	1	1	1	0	0	0	0	1	0	1	3	3	1	1	1	0	1	1	0	13	14
22	87.53092688	13	3.142726627	0	0	1	1	0	1	0	0	0	0	3	3	1	1	1	0	0	0	0	14	15
22	0.446301291	3	73.89210303	1	0	1	1	1	0	0	0	0	0	1	2	1	1	1	0	1	1	0	0	16
22	40.27830244	4	56.19386629	0	0	0	1	0	0	0	0	0	1	1	2	1	1	1	0	1	1	0	1	17
22	52.04602876	5	41.87861051	1	1	0	1	0	0	1	0	0	0	1	2	1	1	1	0	0	0	0	2	18
22	8.895443237	1	69.09867493	0	1	1	1	0	0	1	1	0	0	1	2	1	2	2	0	0	0	0	3	19
22	11.4752932	2	66.03838905	1	1	0	1	0	0	0	1	0	0	1	2	1	1	1	0	1	1	0	4	20
22	76.71870062	7	9.238803164	0	0	1	0	1	0	1	1	0	1	2	2	1	2	2	0	1	1	0	5	21
22	83.61521103	6	32.25636513	0	0	0	0	0	1	1	0	1	1	2	2	1	2	2	0	1	1	0	6	22
22	12.64034278	8	80.31715172	1	0	0	0	0	0	0	0	1	0	2	2	1	2	2	0	0	0	0	7	23
22	12.34624909	9	91.76919687	1	1	1	0	1	1	0	1	1	0	2	2	1	1	1	0	1	1	0	8	24
22	88.79940149	10	5.98752079	1	1	0	1	0	1	1	1	1	0	2	2	1	2	2	0	1	1	0	9	25
22	32.89566483	15	51.37085504	0	1	1	1	1	0	0	0	1	0	3	2	1	1	1	0	1	1	0	10	26
22	55.75843332	13	37.25995306	1	0	1	0	1	1	1	0	0	0	3	2	1	1	1	0	0	0	0	11	27
22	11.34629526	14	56.84575748	0	1	1	0	0	0	0	1	0	0	3	2	1	1	1	0	1	1	0	12	28
22	52.04850853	12	0.425388318	0	0	0	0	1	1	1	0	0	1	3	2	1	2	2	0	1	1	0	13	29
22	10.34419	11	78.38037251	1	1	0	1	0	0	0	0	0	0	3	2	1	1	1	0	1	1	0	14	30
22	12.63523816	4	58.01481881	1	0	1	1	0	0	0	0	0	0	1	4	1	1	1	0	1	1	0	0	31
22	2.244380185	3	63.17289679	1	0	1	1	0	0	0	0	0	0	1	4	1	1	1	0	1	1	0	1	32
22	4.935450848	1	71.63624837	1	1	0	1	1	0	0	0	0	0	1	4	1	1	1	0	1	1	0	2	33
22	55.12603252	5	10.47684649	0	1	0	1	1	0	0	0	0	0	1	4	1	1	1	0	0	0	0	3	34
22	37.54377018	2	59.70076342	0	0	1	1	1	0	0	1	0	0	1	4	1	1	1	0	1	1	0	4	35
22	35.38971804	9	78.26394145	1	0	0	0	1	1	0	1	0	0	2	4	1	1	1	0	1	1	0	5	36
22	30.64722162	10	81.19544255	0	0	1	1	1	0	0	0	1	1	2	4	1	1	1	0	1	1	0	6	37
22	0.806916323	8	89.95134852	1	0	1	0	0	0	0	1	0	0	2	4	1	1	1	0	1	1	0	7	38
22	81.11380147	7	5.86135243	0	0	1	0	0	1	1	1	0	0	2	4	1	2	2	0	1	1	0	8	39
22	93.91593312	6	48.57838004	0	0	0	0	1	1	0	0	1	1	2	4	1	2	2	0	1	1	0	9	40
22	17.8988131	13	83.5086371	0	1	1	0	1	0	0	1	0	1	3	4	1	1	1	0	1	1	0	10	41
22	28.86557952	14	68.99403188	1	1	1	0	1	0	0	1	1	0	3	4	1	1	1	0	1	1	0	11	42
22	93.21564211	12	46.64311346	1	0	0	1	1	1	0	1	0	0	3	4	1	1	1	0	0	0	0	12	43
22	2.700081784	15	88.50864742	1	1	0	1	1	0	0	0	1	0	3	4	1	1	1	0	1	1	0	13	44
22	79.31741088	11	28.8354814	0	0	1	0	1	1	0	1	1	0	3	4	1	2	2	0	1	1	0	14	45
22	44.95939899	1	79.73820581	1	1	0	1	1	0	0	1	0	0	1	5	1	1	1	0	1	1	0	0	46
22	75.52583157	3	10.56955176	0	0	0	0	0	0	1	0	1	1	1	5	1	2	2	0	1	1	0	1	47
22	81.23393467	4	24.19977384	0	0	0	0	0	0	0	0	1	0	1	5	1	2	2	0	1	1	0	2	48
22	18.36984614	5	54.93013438	0	0	1	0	0	0	0	0	1	0	1	5	1	1	1	0	1	1	0	3	49
22	36.8968901	2	51.26408742	1	0	1	1	0	0	0	0	0	0	1	5	1	1	1	0	1	1	0	4	50
22	57.79692956	8	4.259146044	0	0	0	1	0	0	1	1	0	1	2	5	1	2	2	0	1	1	0	5	51
22	92.20569694	9	46.17360724	0	0	1	0	0	0	1	1	0	0	2	5	1	2	2	0	1	1	0	6	52
22	93.20683049	10	33.44315779	0	0	1	0	1	0	0	0	0	0	2	5	1	1	1	0	0	0	0	7	53
22	54.89616799	7	15.93842591	0	1	0	0	1	0	1	1	0	1	2	5	1	1	1	0	0	0	0	8	54
22	17.66266247	6	63.2252188	0	1	1	1	1	0	0	0	0	0	2	5	1	1	1	0	1	1	0	9	55
22	51.25726353	12	34.988827	0	0	1	0	1	1	1	1	0	1	3	5	1	2	2	0	1	1	0	10	56
22	94.72671527	14	11.13144781	0	0	0	1	1	1	0	1	1	0	3	5	1	2	2	0	1	1	0	11	57
22	33.25043965	15	92.56099387	1	1	0	0	1	0	0	0	0	1	3	5	1	1	1	0	1	1	0	12	58
22	67.16392984	13	20.24424705	1	0	1	0	0	1	0	1	0	1	3	5	1	2	2	0	1	1	0	13	59
22	56.76902605	11	0.581961979	1	0	0	0	1	1	1	0	1	0	3	5	1	2	2	0	1	1	0	14	60
22	25.21698136	3	93.36992243	1	0	1	1	1	0	0	0	0	1	1	1	1	1	1	0	1	1	0	0	61
22	22.85250231	1	54.15618944	1	1	1	1	1	0	0	0	0	1	1	1	1	1	1	0	1	1	0	1	62
22	35.36723904	4	77.31852953	1	0	0	0	0	0	1	1	0	1	1	1	1	2	2	0	0	0	0	2	63
22	71.36055909	2	33.85279367	0	0	0	0	0	0	1	0	1	1	1	1	1	2	2	0	1	1	0	3	64
22	26.01854187	5	83.76183624	0	1	0	1	0	0	0	1	0	0	1	1	1	1	1	0	1	1	0	4	65
22	32.60128235	8	62.86824478	0	0	1	0	1	0	0	0	0	0	2	1	1	1	1	0	1	1	0	5	66
22	7.627483539	7	82.91354261	0	0	0	1	1	0	0	0	1	0	2	1	1	1	1	0	1	1	0	6	67
22	82.43291525	6	23.45465694	0	0	0	0	0	1	1	1	1	1	2	1	1	2	2	0	1	1	0	7	68
22	64.69515144	10	17.37459259	0	0	1	0	1	0	1	1	0	0	2	1	1	1	1	0	0	0	0	8	69
22	94.03332117	9	28.15186988	0	0	1	0	0	0	1	0	0	1	2	1	1	2	2	0	1	1	0	9	70
22	45.83132407	11	56.99807422	1	1	1	0	1	0	0	1	1	1	3	1	1	1	1	0	1	1	0	10	71
22	43.09718334	15	67.7446616	0	1	1	0	1	0	0	1	1	0	3	1	1	1	1	0	1	1	0	11	72
22	47.87817734	13	62.38552933	0	1	0	0	0	0	0	1	1	1	3	1	1	2	2	0	0	0	0	12	73
22	85.72269279	12	4.168220491	0	0	0	0	0	1	1	0	0	1	3	1	1	2	2	0	1	1	0	13	74
22	21.70358833	14	94.75121547	0	1	1	1	0	0	1	0	0	0	3	1	1	1	1	0	1	1	0	14	75
23	35.36723904	4	77.31852953	1	0	0	0	0	0	1	1	0	1	1	1	1	2	2	0	0	0	0	0	1
23	22.85250231	1	54.15618944	1	1	1	1	1	0	0	0	0	1	1	1	1	2	2	0	0	0	0	1	2
23	26.01854187	5	83.76183624	0	1	0	1	0	0	0	1	0	0	1	1	1	1	1	0	1	1	0	2	3
23	71.36055909	2	33.85279367	0	0	0	0	0	0	1	0	1	1	1	1	1	2	2	0	1	1	0	3	4
23	25.21698136	3	93.36992243	1	0	1	1	1	0	0	0	0	1	1	1	1	1	1	0	1	1	0	4	5
23	64.69515144	10	17.37459259	0	0	1	0	1	0	1	1	0	0	2	1	1	2	2	0	1	1	0	5	6
23	82.43291525	6	23.45465694	0	0	0	0	0	1	1	1	1	1	2	1	1	2	2	0	1	1	0	6	7
23	32.60128235	8	62.86824478	0	0	1	0	1	0	0	0	0	0	2	1	1	1	1	0	1	1	0	7	8
23	94.03332117	9	28.15186988	0	0	1	0	0	0	1	0	0	1	2	1	1	2	2	0	1	1	0	8	9
23	7.627483539	7	82.91354261	0	0	0	1	1	0	0	0	1	0	2	1	1	1	1	0	1	1	0	9	10
23	43.09718334	15	67.7446616	0	1	1	0	1	0	0	1	1	0	3	1	1	1	1	0	1	1	0	10	11
23	47.87817734	13	62.38552933	0	1	0	0	0	0	0	1	1	1	3	1	1	2	2	0	0	0	0	11	12
23	45.83132407	11	56.99807422	1	1	1	0	1	0	0	1	1	1	3	1	1	1	1	0	1	1	0	12	13
23	21.70358833	14	94.75121547	0	1	1	1	0	0	1	0	0	0	3	1	1	2	2	0	0	0	0	13	14
23	85.72269279	12	4.168220491	0	0	0	0	0	1	1	0	0	1	3	1	1	2	2	0	1	1	0	14	15
23	2.244380185	3	63.17289679	1	0	1	1	0	0	0	0	0	0	1	4	1	1	1	0	1	1	0	0	16
23	37.54377018	2	59.70076342	0	0	1	1	1	0	0	1	0	0	1	4	1	1	1	0	1	1	0	1	17
23	12.63523816	4	58.01481881	1	0	1	1	0	0	0	0	0	0	1	4	1	1	1	0	1	1	0	2	18
23	55.12603252	5	10.47684649	0	1	0	1	1	0	0	0	0	0	1	4	1	1	1	0	0	0	0	3	19
23	4.935450848	1	71.63624837	1	1	0	1	1	0	0	0	0	0	1	4	1	1	1	0	1	1	0	4	20
23	0.806916323	8	89.95134852	1	0	1	0	0	0	0	1	0	0	2	4	1	2	2	0	0	0	0	5	21
23	81.11380147	7	5.86135243	0	0	1	0	0	1	1	1	0	0	2	4	1	2	2	0	1	1	0	6	22
23	30.64722162	10	81.19544255	0	0	1	1	1	0	0	0	1	1	2	4	1	1	1	0	1	1	0	7	23
23	93.91593312	6	48.57838004	0	0	0	0	1	1	0	0	1	1	2	4	1	2	2	0	1	1	0	8	24
23	35.38971804	9	78.26394145	1	0	0	0	1	1	0	1	0	0	2	4	1	1	1	0	1	1	0	9	25
23	93.21564211	12	46.64311346	1	0	0	1	1	1	0	1	0	0	3	4	1	1	1	0	0	0	0	10	26
23	28.86557952	14	68.99403188	1	1	1	0	1	0	0	1	1	0	3	4	1	1	1	0	1	1	0	11	27
23	17.8988131	13	83.5086371	0	1	1	0	1	0	0	1	0	1	3	4	1	1	1	0	1	1	0	12	28
23	2.700081784	15	88.50864742	1	1	0	1	1	0	0	0	1	0	3	4	1	1	1	0	1	1	0	13	29
23	79.31741088	11	28.8354814	0	0	1	0	1	1	0	1	1	0	3	4	1	2	2	0	1	1	0	14	30
23	0.446301291	3	73.89210303	1	0	1	1	1	0	0	0	0	0	1	2	1	1	1	0	1	1	0	0	31
23	40.27830244	4	56.19386629	0	0	0	1	0	0	0	0	0	1	1	2	1	2	2	0	0	0	0	1	32
23	8.895443237	1	69.09867493	0	1	1	1	0	0	1	1	0	0	1	2	1	2	2	0	0	0	0	2	33
23	11.4752932	2	66.03838905	1	1	0	1	0	0	0	1	0	0	1	2	1	1	1	0	1	1	0	3	34
23	52.04602876	5	41.87861051	1	1	0	1	0	0	1	0	0	0	1	2	1	1	1	0	0	0	0	4	35
23	88.79940149	10	5.98752079	1	1	0	1	0	1	1	1	1	0	2	2	1	2	2	0	1	1	0	5	36
23	12.34624909	9	91.76919687	1	1	1	0	1	1	0	1	1	0	2	2	1	1	1	0	1	1	0	6	37
23	12.64034278	8	80.31715172	1	0	0	0	0	0	0	0	1	0	2	2	1	1	1	0	1	1	0	7	38
23	83.61521103	6	32.25636513	0	0	0	0	0	1	1	0	1	1	2	2	1	2	2	0	1	1	0	8	39
23	76.71870062	7	9.238803164	0	0	1	0	1	0	1	1	0	1	2	2	1	2	2	0	1	1	0	9	40
23	32.89566483	15	51.37085504	0	1	1	1	1	0	0	0	1	0	3	2	1	1	1	0	1	1	0	10	41
23	10.34419	11	78.38037251	1	1	0	1	0	0	0	0	0	0	3	2	1	1	1	0	1	1	0	11	42
23	55.75843332	13	37.25995306	1	0	1	0	1	1	1	0	0	0	3	2	1	1	1	0	0	0	0	12	43
23	52.04850853	12	0.425388318	0	0	0	0	1	1	1	0	0	1	3	2	1	2	2	0	1	1	0	13	44
23	11.34629526	14	56.84575748	0	1	1	0	0	0	0	1	0	0	3	2	1	1	1	0	1	1	0	14	45
23	46.35867525	4	82.33195332	1	1	0	1	0	0	0	0	0	0	1	3	1	1	1	0	1	1	0	0	46
23	97.59792844	2	22.46707083	0	0	0	0	0	0	1	1	1	1	1	3	1	2	2	0	1	1	0	1	47
23	87.39698246	5	7.280613839	0	0	1	0	1	0	0	0	0	1	1	3	1	1	1	0	0	0	0	2	48
23	99.57248405	1	4.746335739	0	0	1	0	0	1	0	1	1	1	1	3	1	2	2	0	1	1	0	3	49
23	8.158452162	3	75.49090581	1	0	0	1	0	0	0	0	0	1	1	3	1	1	1	0	1	1	0	4	50
23	60.59065975	9	32.28342434	0	0	1	1	1	1	1	0	1	0	2	3	1	2	2	0	1	1	0	5	51
23	12.60352786	10	74.8292457	0	0	1	0	0	0	0	0	0	0	2	3	1	1	1	0	1	1	0	6	52
23	93.4357086	7	13.2445702	0	1	0	0	0	1	1	0	1	1	2	3	1	2	2	0	1	1	0	7	53
23	19.96611028	6	54.74243172	1	0	1	1	0	0	0	0	1	0	2	3	1	1	1	0	1	1	0	8	54
23	66.855591	8	48.20876822	0	1	0	0	0	0	0	1	1	1	2	3	1	2	2	0	1	1	0	9	55
23	93.79567535	14	46.8313429	0	0	0	0	0	1	0	1	0	0	3	3	1	2	2	0	1	1	0	10	56
23	23.29857382	12	83.87165709	1	1	1	0	0	0	0	1	0	1	3	3	1	1	1	0	1	1	0	11	57
23	87.53092688	13	3.142726627	0	0	1	1	0	1	0	0	0	0	3	3	1	2	2	0	1	1	0	12	58
23	87.58448291	11	45.87695377	0	0	0	0	0	1	0	1	1	1	3	3	1	2	2	0	1	1	0	13	59
23	92.09788271	15	7.64748573	0	0	0	1	1	1	1	1	0	0	3	3	1	2	2	0	1	1	0	14	60
23	36.8968901	2	51.26408742	1	0	1	1	0	0	0	0	0	0	1	5	1	1	1	0	1	1	0	0	61
23	81.23393467	4	24.19977384	0	0	0	0	0	0	0	0	1	0	1	5	1	2	2	0	1	1	0	1	62
23	75.52583157	3	10.56955176	0	0	0	0	0	0	1	0	1	1	1	5	1	2	2	0	1	1	0	2	63
23	44.95939899	1	79.73820581	1	1	0	1	1	0	0	1	0	0	1	5	1	1	1	0	1	1	0	3	64
23	18.36984614	5	54.93013438	0	0	1	0	0	0	0	0	1	0	1	5	1	1	1	0	1	1	0	4	65
23	92.20569694	9	46.17360724	0	0	1	0	0	0	1	1	0	0	2	5	1	2	2	0	1	1	0	5	66
23	93.20683049	10	33.44315779	0	0	1	0	1	0	0	0	0	0	2	5	1	1	1	0	0	0	0	6	67
23	57.79692956	8	4.259146044	0	0	0	1	0	0	1	1	0	1	2	5	1	2	2	0	1	1	0	7	68
23	54.89616799	7	15.93842591	0	1	0	0	1	0	1	1	0	1	2	5	1	2	2	0	1	1	0	8	69
23	17.66266247	6	63.2252188	0	1	1	1	1	0	0	0	0	0	2	5	1	1	1	0	1	1	0	9	70
23	94.72671527	14	11.13144781	0	0	0	1	1	1	0	1	1	0	3	5	1	2	2	0	1	1	0	10	71
23	67.16392984	13	20.24424705	1	0	1	0	0	1	0	1	0	1	3	5	1	2	2	0	1	1	0	11	72
23	51.25726353	12	34.988827	0	0	1	0	1	1	1	1	0	1	3	5	1	2	2	0	1	1	0	12	73
23	56.76902605	11	0.581961979	1	0	0	0	1	1	1	0	1	0	3	5	1	2	2	0	1	1	0	13	74
23	33.25043965	15	92.56099387	1	1	0	0	1	0	0	0	0	1	3	5	1	1	1	0	1	1	0	14	75
2	55.12603252	5	10.47684649	0	1	0	1	1	0	0	0	0	0	1	4	1	1	1	0	0	0	0	0	1
2	2.244380185	3	63.17289679	1	0	1	1	0	0	0	0	0	0	1	4	1	2	2	0	0	0	0	1	2
2	4.935450848	1	71.63624837	1	1	0	1	1	0	0	0	0	0	1	4	1	1	1	0	1	1	0	2	3
2	37.54377018	2	59.70076342	0	0	1	1	1	0	0	1	0	0	1	4	1	2	2	0	0	0	0	3	4
2	12.63523816	4	58.01481881	1	0	1	1	0	0	0	0	0	0	1	4	1	1	1	0	1	1	0	4	5
2	0.806916323	8	89.95134852	1	0	1	0	0	0	0	1	0	0	2	4	1	1	1	0	1	1	0	5	6
2	81.11380147	7	5.86135243	0	0	1	0	0	1	1	1	0	0	2	4	1	2	2	0	1	1	0	6	7
2	30.64722162	10	81.19544255	0	0	1	1	1	0	0	0	1	1	2	4	1	1	1	0	1	1	0	7	8
2	93.91593312	6	48.57838004	0	0	0	0	1	1	0	0	1	1	2	4	1	2	2	0	1	1	0	8	9
2	35.38971804	9	78.26394145	1	0	0	0	1	1	0	1	0	0	2	4	1	2	2	0	0	0	0	9	10
2	79.31741088	11	28.8354814	0	0	1	0	1	1	0	1	1	0	3	4	1	1	1	0	0	0	0	10	11
2	28.86557952	14	68.99403188	1	1	1	0	1	0	0	1	1	0	3	4	1	1	1	0	1	1	0	11	12
2	93.21564211	12	46.64311346	1	0	0	1	1	1	0	1	0	0	3	4	1	1	1	0	0	0	0	12	13
2	17.8988131	13	83.5086371	0	1	1	0	1	0	0	1	0	1	3	4	1	1	1	0	1	1	0	13	14
2	2.700081784	15	88.50864742	1	1	0	1	1	0	0	0	1	0	3	4	1	1	1	0	1	1	0	14	15
2	46.35867525	4	82.33195332	1	1	0	1	0	0	0	0	0	0	1	3	1	1	1	0	1	1	0	0	16
2	99.57248405	1	4.746335739	0	0	1	0	0	1	0	1	1	1	1	3	1	2	2	0	1	1	0	1	17
2	8.158452162	3	75.49090581	1	0	0	1	0	0	0	0	0	1	1	3	1	1	1	0	1	1	0	2	18
2	87.39698246	5	7.280613839	0	0	1	0	1	0	0	0	0	1	1	3	1	1	1	0	0	0	0	3	19
2	97.59792844	2	22.46707083	0	0	0	0	0	0	1	1	1	1	1	3	1	2	2	0	1	1	0	4	20
2	93.4357086	7	13.2445702	0	1	0	0	0	1	1	0	1	1	2	3	1	2	2	0	1	1	0	5	21
2	60.59065975	9	32.28342434	0	0	1	1	1	1	1	0	1	0	2	3	1	1	1	0	0	0	0	6	22
2	19.96611028	6	54.74243172	1	0	1	1	0	0	0	0	1	0	2	3	1	1	1	0	1	1	0	7	23
2	12.60352786	10	74.8292457	0	0	1	0	0	0	0	0	0	0	2	3	1	1	1	0	1	1	0	8	24
2	66.855591	8	48.20876822	0	1	0	0	0	0	0	1	1	1	2	3	1	2	2	0	1	1	0	9	25
2	23.29857382	12	83.87165709	1	1	1	0	0	0	0	1	0	1	3	3	1	1	1	0	1	1	0	10	26
2	87.58448291	11	45.87695377	0	0	0	0	0	1	0	1	1	1	3	3	1	2	2	0	1	1	0	11	27
2	93.79567535	14	46.8313429	0	0	0	0	0	1	0	1	0	0	3	3	1	1	1	0	0	0	0	12	28
2	92.09788271	15	7.64748573	0	0	0	1	1	1	1	1	0	0	3	3	1	2	2	0	1	1	0	13	29
2	87.53092688	13	3.142726627	0	0	1	1	0	1	0	0	0	0	3	3	1	1	1	0	0	0	0	14	30
2	35.36723904	4	77.31852953	1	0	0	0	0	0	1	1	0	1	1	1	1	1	1	0	1	1	0	0	31
2	26.01854187	5	83.76183624	0	1	0	1	0	0	0	1	0	0	1	1	1	1	1	0	1	1	0	1	32
2	22.85250231	1	54.15618944	1	1	1	1	1	0	0	0	0	1	1	1	1	1	1	0	1	1	0	2	33
2	25.21698136	3	93.36992243	1	0	1	1	1	0	0	0	0	1	1	1	1	1	1	0	1	1	0	3	34
2	71.36055909	2	33.85279367	0	0	0	0	0	0	1	0	1	1	1	1	1	2	2	0	1	1	0	4	35
2	7.627483539	7	82.91354261	0	0	0	1	1	0	0	0	1	0	2	1	1	1	1	0	1	1	0	5	36
2	32.60128235	8	62.86824478	0	0	1	0	1	0	0	0	0	0	2	1	1	1	1	0	1	1	0	6	37
2	82.43291525	6	23.45465694	0	0	0	0	0	1	1	1	1	1	2	1	1	2	2	0	1	1	0	7	38
2	94.03332117	9	28.15186988	0	0	1	0	0	0	1	0	0	1	2	1	1	2	2	0	1	1	0	8	39
2	64.69515144	10	17.37459259	0	0	1	0	1	0	1	1	0	0	2	1	1	2	2	0	1	1	0	9	40
2	21.70358833	14	94.75121547	0	1	1	1	0	0	1	0	0	0	3	1	1	2	2	0	0	0	0	10	41
2	47.87817734	13	62.38552933	0	1	0	0	0	0	0	1	1	1	3	1	1	2	2	0	0	0	0	11	42
2	85.72269279	12	4.168220491	0	0	0	0	0	1	1	0	0	1	3	1	1	2	2	0	1	1	0	12	43
2	45.83132407	11	56.99807422	1	1	1	0	1	0	0	1	1	1	3	1	1	1	1	0	1	1	0	13	44
2	43.09718334	15	67.7446616	0	1	1	0	1	0	0	1	1	0	3	1	1	1	1	0	1	1	0	14	45
2	75.52583157	3	10.56955176	0	0	0	0	0	0	1	0	1	1	1	5	1	2	2	0	1	1	0	0	46
2	81.23393467	4	24.19977384	0	0	0	0	0	0	0	0	1	0	1	5	1	2	2	0	1	1	0	1	47
2	36.8968901	2	51.26408742	1	0	1	1	0	0	0	0	0	0	1	5	1	1	1	0	1	1	0	2	48
2	18.36984614	5	54.93013438	0	0	1	0	0	0	0	0	1	0	1	5	1	2	2	0	0	0	0	3	49
2	44.95939899	1	79.73820581	1	1	0	1	1	0	0	1	0	0	1	5	1	1	1	0	1	1	0	4	50
2	54.89616799	7	15.93842591	0	1	0	0	1	0	1	1	0	1	2	5	1	2	2	0	1	1	0	5	51
2	17.66266247	6	63.2252188	0	1	1	1	1	0	0	0	0	0	2	5	1	1	1	0	1	1	0	6	52
2	57.79692956	8	4.259146044	0	0	0	1	0	0	1	1	0	1	2	5	1	2	2	0	1	1	0	7	53
2	92.20569694	9	46.17360724	0	0	1	0	0	0	1	1	0	0	2	5	1	1	1	0	0	0	0	8	54
2	93.20683049	10	33.44315779	0	0	1	0	1	0	0	0	0	0	2	5	1	1	1	0	0	0	0	9	55
2	67.16392984	13	20.24424705	1	0	1	0	0	1	0	1	0	1	3	5	1	2	2	0	1	1	0	10	56
2	51.25726353	12	34.988827	0	0	1	0	1	1	1	1	0	1	3	5	1	2	2	0	1	1	0	11	57
2	56.76902605	11	0.581961979	1	0	0	0	1	1	1	0	1	0	3	5	1	2	2	0	1	1	0	12	58
2	94.72671527	14	11.13144781	0	0	0	1	1	1	0	1	1	0	3	5	1	2	2	0	1	1	0	13	59
2	33.25043965	15	92.56099387	1	1	0	0	1	0	0	0	0	1	3	5	1	1	1	0	1	1	0	14	60
2	0.446301291	3	73.89210303	1	0	1	1	1	0	0	0	0	0	1	2	1	1	1	0	1	1	0	0	61
2	11.4752932	2	66.03838905	1	1	0	1	0	0	0	1	0	0	1	2	1	1	1	0	1	1	0	1	62
2	40.27830244	4	56.19386629	0	0	0	1	0	0	0	0	0	1	1	2	1	2	2	0	0	0	0	2	63
2	52.04602876	5	41.87861051	1	1	0	1	0	0	1	0	0	0	1	2	1	1	1	0	0	0	0	3	64
2	8.895443237	1	69.09867493	0	1	1	1	0	0	1	1	0	0	1	2	1	2	2	0	0	0	0	4	65
2	88.79940149	10	5.98752079	1	1	0	1	0	1	1	1	1	0	2	2	1	2	2	0	1	1	0	5	66
2	83.61521103	6	32.25636513	0	0	0	0	0	1	1	0	1	1	2	2	1	2	2	0	1	1	0	6	67
2	76.71870062	7	9.238803164	0	0	1	0	1	0	1	1	0	1	2	2	1	2	2	0	1	1	0	7	68
2	12.34624909	9	91.76919687	1	1	1	0	1	1	0	1	1	0	2	2	1	1	1	0	1	1	0	8	69
2	12.64034278	8	80.31715172	1	0	0	0	0	0	0	0	1	0	2	2	1	1	1	0	1	1	0	9	70
2	32.89566483	15	51.37085504	0	1	1	1	1	0	0	0	1	0	3	2	1	1	1	0	1	1	0	10	71
2	55.75843332	13	37.25995306	1	0	1	0	1	1	1	0	0	0	3	2	1	1	1	0	0	0	0	11	72
2	11.34629526	14	56.84575748	0	1	1	0	0	0	0	1	0	0	3	2	1	1	1	0	1	1	0	12	73
2	52.04850853	12	0.425388318	0	0	0	0	1	1	1	0	0	1	3	2	1	2	2	0	1	1	0	13	74
2	10.34419	11	78.38037251	1	1	0	1	0	0	0	0	0	0	3	2	1	1	1	0	1	1	0	14	75
