# Supplementary material for: Long-term serial position effects in cue-based inference
Source: PLoS One. 2018 Jul 18;13(7):e0200821. doi: 10.1371/journal.pone.0200821 (PMC6051659; doi:10.1371/journal.pone.0200821)
Supplement: S2 File — (CSV) [file pone.0200821.s002.csv]

Participant	D2Criterion	Case	D1Criterion	D1C1	D1C2	D1C3	D1C4	D1C5	D2C5	D2C4	D2C3	D2C2	D2C1	CompSelected	Correct	Cue1Order	Cue2Order	Cue3Order	Cue4Order	Cue5Order	Cue1Sel	Cue2Sel	Cue3Sel	Cue4Sel	Cue5Sel	GetBonus_raw	Ncues	order	Order2
1	75.83477434	8	18.91588174	1	0	0	0	0	1	1	0	1	1	2	1	2	3	0	1	0	1	1	0	1	0	0	3	0	1
1	19.71738388	1	98.12167338	0	0	0	1	1	1	0	1	0	0	1	1	1	1	1	1	1	1	1	1	1	1	0	5	1	1
1	31.25168103	22	78.35494451	1	1	1	0	1	0	1	0	1	0	1	1	2	4	3	1	0	1	1	1	1	0	0	4	2	1
1	11.08833716	34	52.8690623	0	1	0	1	1	1	1	0	0	0	1	1	0	3	2	1	0	0	1	1	1	0	0	3	3	0
1	93.30163494	37	36.47929665	1	1	0	0	0	1	1	0	1	1	2	1	1	1	1	1	1	1	1	1	1	1	0	5	4	0
1	80.71779556	33	18.63840953	1	0	0	1	0	0	0	0	1	1	1	0	1	1	1	1	1	1	1	1	1	1	0	5	5	0
1	31.99114614	3	75.32361934	0	0	0	1	1	0	0	0	0	0	1	1	0	0	0	1	0	0	0	0	1	0	0	1	6	1
1	66.47028079	5	38.82827223	1	0	0	0	1	1	0	1	1	1	2	1	0	2	0	1	0	0	1	0	1	0	0	2	7	1
1	32.87367097	32	69.96791427	1	1	1	0	1	1	0	0	0	0	1	1	1	1	1	1	1	1	1	1	1	1	0	5	8	0
1	99.33369891	14	48.11085936	0	0	0	0	0	0	1	1	0	0	1	0	0	0	1	0	0	0	0	1	0	0	0	1	9	0
1	87.46995169	20	3.319445531	0	1	0	0	1	1	0	0	0	1	1	0	0	2	0	1	0	0	1	0	1	0	0	2	10	0
1	95.3134629	10	37.73740774	0	0	0	0	1	1	1	1	1	1	2	1	0	0	0	1	0	0	0	0	1	0	0	1	11	0
1	63.49409476	7	30.5458721	0	0	1	0	0	1	0	1	0	1	2	1	1	1	1	1	1	1	1	1	1	1	0	5	12	0
1	74.82918167	27	17.68614542	0	0	1	0	1	0	0	1	1	0	2	1	2	4	0	1	3	1	1	0	1	1	0	4	13	0
1	27.84567143	39	89.03744896	1	0	0	0	0	0	0	1	0	0	1	1	4	3	2	1	0	1	1	1	1	0	0	4	14	0
1	91.90818598	21	46.7354112	1	0	1	0	0	1	1	1	1	1	2	1	3	4	2	1	0	1	1	1	1	0	0	4	15	0
1	6.422805384	2	64.25661403	1	1	1	0	0	1	1	1	0	0	2	0	0	2	0	1	0	0	1	0	1	0	0	2	16	0
1	20.06996368	40	72.94527388	0	1	1	1	0	0	0	0	1	0	2	0	1	0	2	0	0	1	0	1	0	0	0	2	17	0
1	46.98169927	6	51.17055154	0	1	1	0	1	0	0	0	0	1	1	1	0	2	0	1	0	0	1	0	1	0	0	2	18	0
1	82.11471328	31	26.22465474	0	0	0	0	1	0	1	0	1	1	2	1	3	4	2	1	0	1	1	1	1	0	0	4	19	0
1	64.20389712	25	18.15611745	0	0	0	1	1	0	1	1	1	1	2	1	0	0	0	1	0	0	0	0	1	0	0	1	20	0
1	64.86879171	18	32.39929734	0	1	1	1	0	1	0	1	1	0	1	0	3	4	2	1	0	1	1	1	1	0	0	4	21	0
1	8.488629571	28	80.8740411	0	1	1	1	0	1	0	0	0	0	1	1	0	0	2	1	0	0	0	1	1	0	0	2	22	0
1	58.96255551	16	25.26279992	1	0	0	1	0	0	1	1	1	0	2	1	2	4	3	1	0	1	1	1	1	0	0	4	23	0
1	21.03649425	12	63.62186498	1	1	1	1	1	0	0	0	0	0	1	1	1	1	1	1	1	1	1	1	1	1	0	5	24	0
1	78.60372564	17	32.01153732	0	0	0	1	0	0	0	1	1	1	2	1	0	3	2	1	0	0	1	1	1	0	0	3	25	0
1	54.97625065	24	22.11879515	0	0	1	0	1	0	1	0	1	1	2	1	1	1	1	1	1	1	1	1	1	1	0	5	26	0
1	8.560522736	15	76.02712948	1	1	1	1	1	0	1	0	0	0	1	1	0	1	0	0	0	0	1	0	0	0	0	1	27	0
1	6.190874928	19	97.16931153	0	0	1	0	1	1	1	1	0	0	2	0	2	4	3	1	0	1	1	1	1	0	0	4	28	0
1	12.57185219	30	73.66181676	1	0	0	1	1	1	0	0	0	0	1	1	1	1	1	1	1	1	1	1	1	1	0	5	29	0
1	17.66223335	13	57.48817567	1	0	0	0	0	1	1	1	0	0	2	0	1	1	1	1	1	1	1	1	1	1	0	5	30	0
1	87.07863351	4	19.82344534	0	0	1	0	0	0	1	1	1	1	2	1	0	3	2	1	0	0	1	1	1	0	0	3	31	0
1	3.1378457	23	64.27437014	0	0	1	1	1	0	1	0	1	0	1	1	0	0	0	1	0	0	0	0	1	0	0	1	32	0
1	41.8159545	26	63.81597126	1	1	0	0	1	0	0	0	0	0	1	1	0	3	2	1	0	0	1	1	1	0	0	3	33	0
1	34.2126332	11	94.49902277	1	0	1	1	1	1	1	0	0	0	1	1	0	3	2	1	0	0	1	1	1	0	0	3	34	0
1	66.26256017	9	45.30757648	0	1	1	1	0	1	1	0	1	0	1	0	0	0	0	1	0	0	0	0	1	0	0	1	35	0
1	20.73636391	36	65.45077794	1	1	1	1	0	1	1	0	0	0	1	1	0	3	2	1	0	0	1	1	1	0	0	3	36	0
1	62.48775884	35	7.32104199	0	0	1	0	1	0	1	0	1	1	2	1	0	1	0	0	0	0	1	0	0	0	0	1	37	0
1	79.59769106	29	40.54868495	0	0	1	0	0	1	1	0	0	1	2	1	0	2	0	1	0	0	1	0	1	0	0	2	38	0
1	91.23633869	38	35.8745515	0	0	0	0	1	0	1	1	0	1	2	1	0	2	0	1	0	0	1	0	1	0	0	2	39	0
2	54.97625065	24	22.11879515	0	0	1	0	1	0	1	0	1	1	1	0	0	0	0	0	1	0	0	0	0	1	0	1	0	1
2	87.07863351	4	19.82344534	0	0	1	0	0	0	1	1	1	1	2	1	1	1	1	1	1	1	1	1	1	1	0	5	1	1
2	32.87367097	32	69.96791427	1	1	1	0	1	1	0	0	0	0	1	1	1	1	1	1	1	1	1	1	1	1	0	5	2	0
2	99.33369891	14	48.11085936	0	0	0	0	0	0	1	1	0	0	2	1	0	0	0	0	1	0	0	0	0	1	0	1	3	0
2	8.488629571	28	80.8740411	0	1	1	1	0	1	0	0	0	0	1	1	4	3	2	0	1	1	1	1	0	1	0	4	4	1
2	79.59769106	29	40.54868495	0	0	1	0	0	1	1	0	0	1	2	1	1	1	1	1	1	1	1	1	1	1	0	5	5	0
2	66.47028079	5	38.82827223	1	0	0	0	1	1	0	1	1	1	2	1	0	1	0	0	0	0	1	0	0	0	0	1	6	0
2	34.2126332	11	94.49902277	1	0	1	1	1	1	1	0	0	0	1	1	2	3	0	0	1	1	1	0	0	1	0	3	7	1
2	91.23633869	38	35.8745515	0	0	0	0	1	0	1	1	0	1	1	0	1	1	1	1	1	1	1	1	1	1	0	5	8	0
2	12.57185219	30	73.66181676	1	0	0	1	1	1	0	0	0	0	1	1	0	4	2	3	1	0	1	1	1	1	0	4	9	0
2	17.66223335	13	57.48817567	1	0	0	0	0	1	1	1	0	0	2	0	1	1	1	1	1	1	1	1	1	1	0	5	10	0
2	11.08833716	34	52.8690623	0	1	0	1	1	1	1	0	0	0	1	1	0	1	0	0	0	0	1	0	0	0	0	1	11	0
2	62.48775884	35	7.32104199	0	0	1	0	1	0	1	0	1	1	1	0	0	2	0	0	1	0	1	0	0	1	0	2	12	1
2	64.20389712	25	18.15611745	0	0	0	1	1	0	1	1	1	1	1	0	1	1	1	1	1	1	1	1	1	1	0	5	13	0
2	63.49409476	7	30.5458721	0	0	1	0	0	1	0	1	0	1	2	1	1	1	1	1	1	1	1	1	1	1	0	5	14	0
2	6.422805384	2	64.25661403	1	1	1	0	0	1	1	1	0	0	2	0	3	1	0	4	2	1	1	0	1	1	0	4	15	0
2	66.26256017	9	45.30757648	0	1	1	1	0	1	1	0	1	0	2	1	0	4	1	3	2	0	1	1	1	1	0	4	16	0
2	80.71779556	33	18.63840953	1	0	0	1	0	0	0	0	1	1	1	0	3	1	0	4	2	1	1	0	1	1	0	4	17	0
2	78.60372564	17	32.01153732	0	0	0	1	0	0	0	1	1	1	1	0	0	0	2	3	1	0	0	1	1	1	0	3	18	0
2	74.82918167	27	17.68614542	0	0	1	0	1	0	0	1	1	0	1	0	1	1	1	1	1	1	1	1	1	1	0	5	19	0
2	27.84567143	39	89.03744896	1	0	0	0	0	0	0	1	0	0	2	0	2	0	0	0	1	1	0	0	0	1	0	2	20	0
2	75.83477434	8	18.91588174	1	0	0	0	0	1	1	0	1	1	2	1	3	0	1	0	2	1	0	1	0	1	0	3	21	0
2	20.73636391	36	65.45077794	1	1	1	1	0	1	1	0	0	0	2	0	0	0	0	0	1	0	0	0	0	1	0	1	22	0
2	20.06996368	40	72.94527388	0	1	1	1	0	0	0	0	1	0	1	1	0	0	2	3	1	0	0	1	1	1	0	3	23	0
2	31.25168103	22	78.35494451	1	1	1	0	1	0	1	0	1	0	1	1	2	4	0	3	1	1	1	0	1	1	0	4	24	0
2	41.8159545	26	63.81597126	1	1	0	0	1	0	0	0	0	0	1	1	0	2	1	0	0	0	1	1	0	0	0	2	25	0
2	46.98169927	6	51.17055154	0	1	1	0	1	0	0	0	0	1	1	1	2	0	0	0	1	1	0	0	0	1	0	2	26	0
2	8.560522736	15	76.02712948	1	1	1	1	1	0	1	0	0	0	1	1	2	0	0	0	1	1	0	0	0	1	0	2	27	0
2	87.46995169	20	3.319445531	0	1	0	0	1	1	0	0	0	1	2	1	2	0	0	3	1	1	0	0	1	1	0	3	28	0
2	93.30163494	37	36.47929665	1	1	0	0	0	1	1	0	1	1	2	1	1	1	1	1	1	1	1	1	1	1	0	5	29	0
2	19.71738388	1	98.12167338	0	0	0	1	1	1	0	1	0	0	1	1	2	0	0	3	1	1	0	0	1	1	0	3	30	0
2	82.11471328	31	26.22465474	0	0	0	0	1	0	1	0	1	1	1	0	2	0	0	0	1	1	0	0	0	1	0	2	31	0
2	6.190874928	19	97.16931153	0	0	1	0	1	1	1	1	0	0	2	0	2	0	0	3	1	1	0	0	1	1	0	3	32	0
2	91.90818598	21	46.7354112	1	0	1	0	0	1	1	1	1	1	2	1	2	4	0	3	1	1	1	0	1	1	0	4	33	0
2	95.3134629	10	37.73740774	0	0	0	0	1	1	1	1	1	1	2	1	2	0	0	1	3	1	0	0	1	1	0	3	34	0
2	21.03649425	12	63.62186498	1	1	1	1	1	0	0	0	0	0	1	1	1	0	0	0	0	1	0	0	0	0	0	1	35	0
2	64.86879171	18	32.39929734	0	1	1	1	0	1	0	1	1	0	2	1	2	0	0	0	1	1	0	0	0	1	0	2	36	0
2	3.1378457	23	64.27437014	0	0	1	1	1	0	1	0	1	0	1	1	0	0	0	0	1	0	0	0	0	1	0	1	37	0
2	31.99114614	3	75.32361934	0	0	0	1	1	0	0	0	0	0	1	1	2	0	0	0	1	1	0	0	0	1	0	2	38	0
2	58.96255551	16	25.26279992	1	0	0	1	0	0	1	1	1	0	1	0	1	3	4	2	0	1	1	1	1	0	0	4	39	0
3	20.06996368	40	72.94527388	0	1	1	1	0	0	0	0	1	0	2	0	2	1	0	3	0	1	1	0	1	0	0	3	0	1
3	19.71738388	1	98.12167338	0	0	0	1	1	1	0	1	0	0	1	1	0	1	0	0	0	0	1	0	0	0	0	1	1	1
3	21.03649425	12	63.62186498	1	1	1	1	1	0	0	0	0	0	1	1	2	1	0	0	0	1	1	0	0	0	0	2	2	1
3	34.2126332	11	94.49902277	1	0	1	1	1	1	1	0	0	0	1	1	2	1	0	3	0	1	1	0	1	0	0	3	3	0
3	6.190874928	19	97.16931153	0	0	1	0	1	1	1	1	0	0	2	0	1	1	1	1	1	1	1	1	1	1	0	5	4	1
3	91.23633869	38	35.8745515	0	0	0	0	1	0	1	1	0	1	2	1	3	2	0	1	0	1	1	0	1	0	0	3	5	0
3	91.90818598	21	46.7354112	1	0	1	0	0	1	1	1	1	1	2	1	0	1	0	0	0	0	1	0	0	0	0	1	6	0
3	17.66223335	13	57.48817567	1	0	0	0	0	1	1	1	0	0	2	0	0	1	0	0	0	0	1	0	0	0	0	1	7	0
3	31.25168103	22	78.35494451	1	1	1	0	1	0	1	0	1	0	1	1	2	1	0	3	4	1	1	0	1	1	0	4	8	1
3	12.57185219	30	73.66181676	1	0	0	1	1	1	0	0	0	0	1	1	2	1	0	0	0	1	1	0	0	0	0	2	9	0
3	64.20389712	25	18.15611745	0	0	0	1	1	0	1	1	1	1	2	1	0	1	0	0	0	0	1	0	0	0	0	1	10	0
3	63.49409476	7	30.5458721	0	0	1	0	0	1	0	1	0	1	2	1	2	1	0	0	0	1	1	0	0	0	0	2	11	0
3	79.59769106	29	40.54868495	0	0	1	0	0	1	1	0	0	1	2	1	2	1	0	4	3	1	1	0	1	1	0	4	12	0
3	8.488629571	28	80.8740411	0	1	1	1	0	1	0	0	0	0	1	1	1	3	0	2	0	1	1	0	1	0	0	3	13	0
3	87.07863351	4	19.82344534	0	0	1	0	0	0	1	1	1	1	2	1	0	1	0	0	0	0	1	0	0	0	0	1	14	0
3	6.422805384	2	64.25661403	1	1	1	0	0	1	1	1	0	0	1	1	1	1	1	1	1	1	1	1	1	1	1	5	15	0
3	8.560522736	15	76.02712948	1	1	1	1	1	0	1	0	0	0	1	1	0	1	0	0	0	0	1	0	0	0	0	1	16	0
3	78.60372564	17	32.01153732	0	0	0	1	0	0	0	1	1	1	2	1	2	1	4	3	0	1	1	1	1	0	0	4	17	0
3	66.26256017	9	45.30757648	0	1	1	1	0	1	1	0	1	0	1	0	1	1	1	1	1	1	1	1	1	1	0	5	18	0
3	32.87367097	32	69.96791427	1	1	1	0	1	1	0	0	0	0	1	1	2	1	0	0	0	1	1	0	0	0	0	2	19	0
3	75.83477434	8	18.91588174	1	0	0	0	0	1	1	0	1	1	2	1	3	1	0	2	0	1	1	0	1	0	0	3	20	0
3	41.8159545	26	63.81597126	1	1	0	0	1	0	0	0	0	0	1	1	2	1	0	0	0	1	1	0	0	0	0	2	21	0
3	64.86879171	18	32.39929734	0	1	1	1	0	1	0	1	1	0	1	0	1	1	1	1	1	1	1	1	1	1	0	5	22	0
3	66.47028079	5	38.82827223	1	0	0	0	1	1	0	1	1	1	2	1	1	1	1	1	1	1	1	1	1	1	0	5	23	0
3	74.82918167	27	17.68614542	0	0	1	0	1	0	0	1	1	0	2	1	2	1	0	0	0	1	1	0	0	0	0	2	24	0
3	93.30163494	37	36.47929665	1	1	0	0	0	1	1	0	1	1	2	1	0	1	0	0	0	0	1	0	0	0	0	1	25	0
3	3.1378457	23	64.27437014	0	0	1	1	1	0	1	0	1	0	2	0	2	1	0	3	0	1	1	0	1	0	0	3	26	0
3	31.99114614	3	75.32361934	0	0	0	1	1	0	0	0	0	0	1	1	2	1	0	3	4	1	1	0	1	1	0	4	27	0
3	62.48775884	35	7.32104199	0	0	1	0	1	0	1	0	1	1	2	1	2	1	0	0	0	1	1	0	0	0	0	2	28	0
3	58.96255551	16	25.26279992	1	0	0	1	0	0	1	1	1	0	2	1	1	1	1	1	1	1	1	1	1	1	0	5	29	0
3	99.33369891	14	48.11085936	0	0	0	0	0	0	1	1	0	0	2	1	4	3	0	1	2	1	1	0	1	1	0	4	30	0
3	11.08833716	34	52.8690623	0	1	0	1	1	1	1	0	0	0	1	1	1	1	1	1	1	1	1	1	1	1	0	5	31	0
3	46.98169927	6	51.17055154	0	1	1	0	1	0	0	0	0	1	1	1	1	2	0	3	0	1	1	0	1	0	0	3	32	0
3	95.3134629	10	37.73740774	0	0	0	0	1	1	1	1	1	1	2	1	1	1	1	1	1	1	1	1	1	1	0	5	33	0
3	80.71779556	33	18.63840953	1	0	0	1	0	0	0	0	1	1	2	1	2	1	0	0	0	1	1	0	0	0	0	2	34	0
3	20.73636391	36	65.45077794	1	1	1	1	0	1	1	0	0	0	1	1	0	1	0	0	0	0	1	0	0	0	0	1	35	0
3	87.46995169	20	3.319445531	0	1	0	0	1	1	0	0	0	1	1	0	2	1	0	3	4	1	1	0	1	1	0	4	36	0
3	82.11471328	31	26.22465474	0	0	0	0	1	0	1	0	1	1	2	1	2	1	0	3	4	1	1	0	1	1	0	4	37	0
3	54.97625065	24	22.11879515	0	0	1	0	1	0	1	0	1	1	2	1	2	1	0	3	0	1	1	0	1	0	0	3	38	0
3	27.84567143	39	89.03744896	1	0	0	0	0	0	0	1	0	0	1	1	1	1	1	1	1	1	1	1	1	1	0	5	39	0
4	62.48775884	35	7.32104199	0	0	1	0	1	0	1	0	1	1	2	1	0	0	0	2	1	0	0	0	1	1	0	2	0	1
4	75.83477434	8	18.91588174	1	0	0	0	0	1	1	0	1	1	2	1	0	3	4	2	1	0	1	1	1	1	0	4	1	1
4	58.96255551	16	25.26279992	1	0	0	1	0	0	1	1	1	0	2	1	0	0	3	2	1	0	0	1	1	1	0	3	2	1
4	8.560522736	15	76.02712948	1	1	1	1	1	0	1	0	0	0	1	1	0	4	3	2	1	0	1	1	1	1	0	4	3	0
4	99.33369891	14	48.11085936	0	0	0	0	0	0	1	1	0	0	2	1	1	1	1	1	1	1	1	1	1	1	0	5	4	1
4	91.23633869	38	35.8745515	0	0	0	0	1	0	1	1	0	1	2	1	1	1	1	1	1	1	1	1	1	1	0	5	5	0
4	46.98169927	6	51.17055154	0	1	1	0	1	0	0	0	0	1	1	1	0	0	0	2	1	0	0	0	1	1	0	2	6	0
4	79.59769106	29	40.54868495	0	0	1	0	0	1	1	0	0	1	2	1	0	0	0	2	1	0	0	0	1	1	0	2	7	0
4	19.71738388	1	98.12167338	0	0	0	1	1	1	0	1	0	0	2	0	1	1	1	1	1	1	1	1	1	1	0	5	8	0
4	3.1378457	23	64.27437014	0	0	1	1	1	0	1	0	1	0	1	1	0	0	0	2	1	0	0	0	1	1	0	2	9	0
4	63.49409476	7	30.5458721	0	0	1	0	0	1	0	1	0	1	2	1	0	0	0	2	1	0	0	0	1	1	0	2	10	0
4	21.03649425	12	63.62186498	1	1	1	1	1	0	0	0	0	0	1	1	4	0	2	3	1	1	0	1	1	1	0	4	11	0
4	6.422805384	2	64.25661403	1	1	1	0	0	1	1	1	0	0	1	1	1	1	1	1	1	1	1	1	1	1	0	5	12	0
4	12.57185219	30	73.66181676	1	0	0	1	1	1	0	0	0	0	2	0	0	0	0	0	1	0	0	0	0	1	0	1	13	1
4	27.84567143	39	89.03744896	1	0	0	0	0	0	0	1	0	0	1	1	3	0	4	2	1	1	0	1	1	1	0	4	14	0
4	20.06996368	40	72.94527388	0	1	1	1	0	0	0	0	1	0	1	1	0	0	3	2	1	0	0	1	1	1	0	3	15	0
4	32.87367097	32	69.96791427	1	1	1	0	1	1	0	0	0	0	1	1	4	0	1	3	2	1	0	1	1	1	0	4	16	0
4	54.97625065	24	22.11879515	0	0	1	0	1	0	1	0	1	1	1	0	0	0	1	0	0	0	0	1	0	0	0	1	17	0
4	41.8159545	26	63.81597126	1	1	0	0	1	0	0	0	0	0	1	1	4	0	1	3	2	1	0	1	1	1	0	4	18	0
4	66.47028079	5	38.82827223	1	0	0	0	1	1	0	1	1	1	1	0	0	0	0	0	1	0	0	0	0	1	0	1	19	0
4	8.488629571	28	80.8740411	0	1	1	1	0	1	0	0	0	0	1	1	1	1	1	1	1	1	1	1	1	1	0	5	20	0
4	64.20389712	25	18.15611745	0	0	0	1	1	0	1	1	1	1	2	1	0	0	3	2	1	0	0	1	1	1	0	3	21	0
4	80.71779556	33	18.63840953	1	0	0	1	0	0	0	0	1	1	2	1	1	1	1	1	1	1	1	1	1	1	1	5	22	0
4	20.73636391	36	65.45077794	1	1	1	1	0	1	1	0	0	0	2	0	0	0	0	2	1	0	0	0	1	1	0	2	23	0
4	87.07863351	4	19.82344534	0	0	1	0	0	0	1	1	1	1	2	1	4	0	1	3	2	1	0	1	1	1	0	4	24	0
4	34.2126332	11	94.49902277	1	0	1	1	1	1	1	0	0	0	2	0	0	0	0	0	1	0	0	0	0	1	0	1	25	0
4	31.25168103	22	78.35494451	1	1	1	0	1	0	1	0	1	0	1	1	0	0	0	0	1	0	0	0	0	1	0	1	26	0
4	11.08833716	34	52.8690623	0	1	0	1	1	1	1	0	0	0	1	1	0	0	0	0	1	0	0	0	0	1	0	1	27	0
4	87.46995169	20	3.319445531	0	1	0	0	1	1	0	0	0	1	1	0	0	0	0	2	1	0	0	0	1	1	0	2	28	0
4	91.90818598	21	46.7354112	1	0	1	0	0	1	1	1	1	1	2	1	4	0	1	3	2	1	0	1	1	1	0	4	29	0
4	78.60372564	17	32.01153732	0	0	0	1	0	0	0	1	1	1	2	1	0	0	1	3	2	0	0	1	1	1	0	3	30	0
4	82.11471328	31	26.22465474	0	0	0	0	1	0	1	0	1	1	2	1	0	0	1	3	2	0	0	1	1	1	0	3	31	0
4	95.3134629	10	37.73740774	0	0	0	0	1	1	1	1	1	1	2	1	0	0	1	3	2	0	0	1	1	1	0	3	32	0
4	64.86879171	18	32.39929734	0	1	1	1	0	1	0	1	1	0	2	1	0	0	1	3	2	0	0	1	1	1	0	3	33	0
4	6.190874928	19	97.16931153	0	0	1	0	1	1	1	1	0	0	1	1	0	0	0	0	1	0	0	0	0	1	0	1	34	0
4	31.99114614	3	75.32361934	0	0	0	1	1	0	0	0	0	0	1	1	1	1	1	1	1	1	1	1	1	1	0	5	35	0
4	93.30163494	37	36.47929665	1	1	0	0	0	1	1	0	1	1	2	1	0	0	2	3	1	0	0	1	1	1	0	3	36	0
4	17.66223335	13	57.48817567	1	0	0	0	0	1	1	1	0	0	2	0	1	1	1	1	1	1	1	1	1	1	0	5	37	0
4	74.82918167	27	17.68614542	0	0	1	0	1	0	0	1	1	0	2	1	0	0	0	0	1	0	0	0	0	1	0	1	38	0
4	66.26256017	9	45.30757648	0	1	1	1	0	1	1	0	1	0	1	0	1	1	1	1	1	1	1	1	1	1	0	5	39	0
5	99.33369891	14	48.11085936	0	0	0	0	0	0	1	1	0	0	2	1	1	2	0	3	0	1	1	0	1	0	0	3	0	1
5	20.06996368	40	72.94527388	0	1	1	1	0	0	0	0	1	0	1	1	1	1	1	1	1	1	1	1	1	1	0	5	1	1
5	54.97625065	24	22.11879515	0	0	1	0	1	0	1	0	1	1	2	1	2	3	0	1	0	1	1	0	1	0	0	3	2	0
5	78.60372564	17	32.01153732	0	0	0	1	0	0	0	1	1	1	2	1	1	0	0	0	0	1	0	0	0	0	0	1	3	1
5	74.82918167	27	17.68614542	0	0	1	0	1	0	0	1	1	0	1	0	1	3	0	2	0	1	1	0	1	0	0	3	4	0
5	12.57185219	30	73.66181676	1	0	0	1	1	1	0	0	0	0	1	1	4	2	3	1	0	1	1	1	1	0	0	4	5	1
5	62.48775884	35	7.32104199	0	0	1	0	1	0	1	0	1	1	2	1	1	1	1	1	1	1	1	1	1	1	0	5	6	0
5	91.90818598	21	46.7354112	1	0	1	0	0	1	1	1	1	1	2	1	1	1	1	1	1	1	1	1	1	1	0	5	7	0
5	63.49409476	7	30.5458721	0	0	1	0	0	1	0	1	0	1	2	1	1	2	3	4	0	1	1	1	1	0	0	4	8	0
5	3.1378457	23	64.27437014	0	0	1	1	1	0	1	0	1	0	1	1	2	0	3	1	0	1	0	1	1	0	0	3	9	0
5	11.08833716	34	52.8690623	0	1	0	1	1	1	1	0	0	0	2	0	2	0	3	1	0	1	0	1	1	0	0	3	10	0
5	91.23633869	38	35.8745515	0	0	0	0	1	0	1	1	0	1	2	1	2	3	0	1	4	1	1	0	1	1	0	4	11	0
5	20.73636391	36	65.45077794	1	1	1	1	0	1	1	0	0	0	1	1	2	0	0	1	0	1	0	0	1	0	0	2	12	1
5	31.25168103	22	78.35494451	1	1	1	0	1	0	1	0	1	0	1	1	2	3	0	1	0	1	1	0	1	0	0	3	13	0
5	17.66223335	13	57.48817567	1	0	0	0	0	1	1	1	0	0	2	0	1	1	1	1	1	1	1	1	1	1	0	5	14	0
5	34.2126332	11	94.49902277	1	0	1	1	1	1	1	0	0	0	1	1	1	0	0	0	0	1	0	0	0	0	0	1	15	0
5	46.98169927	6	51.17055154	0	1	1	0	1	0	0	0	0	1	2	0	2	0	0	1	0	1	0	0	1	0	0	2	16	0
5	87.07863351	4	19.82344534	0	0	1	0	0	0	1	1	1	1	2	1	1	1	1	1	1	1	1	1	1	1	0	5	17	0
5	58.96255551	16	25.26279992	1	0	0	1	0	0	1	1	1	0	1	0	1	1	1	1	1	1	1	1	1	1	0	5	18	0
5	79.59769106	29	40.54868495	0	0	1	0	0	1	1	0	0	1	2	1	1	1	1	1	1	1	1	1	1	1	0	5	19	0
5	93.30163494	37	36.47929665	1	1	0	0	0	1	1	0	1	1	2	1	3	4	0	1	2	1	1	0	1	1	0	4	20	0
5	64.86879171	18	32.39929734	0	1	1	1	0	1	0	1	1	0	1	0	3	4	0	1	2	1	1	0	1	1	0	4	21	0
5	82.11471328	31	26.22465474	0	0	0	0	1	0	1	0	1	1	2	1	3	4	0	1	2	1	1	0	1	1	0	4	22	0
5	80.71779556	33	18.63840953	1	0	0	1	0	0	0	0	1	1	1	0	1	1	1	1	1	1	1	1	1	1	0	5	23	0
5	32.87367097	32	69.96791427	1	1	1	0	1	1	0	0	0	0	1	1	3	0	0	1	2	1	0	0	1	1	0	3	24	0
5	8.560522736	15	76.02712948	1	1	1	1	1	0	1	0	0	0	1	1	0	0	0	1	0	0	0	0	1	0	0	1	25	0
5	19.71738388	1	98.12167338	0	0	0	1	1	1	0	1	0	0	1	1	1	0	0	2	0	1	0	0	1	0	0	2	26	0
5	27.84567143	39	89.03744896	1	0	0	0	0	0	0	1	0	0	1	1	1	2	4	0	3	1	1	1	0	1	0	4	27	0
5	31.99114614	3	75.32361934	0	0	0	1	1	0	0	0	0	0	1	1	0	0	0	1	0	0	0	0	1	0	0	1	28	0
5	87.46995169	20	3.319445531	0	1	0	0	1	1	0	0	0	1	2	1	1	0	4	3	2	1	0	1	1	1	0	4	29	0
5	66.47028079	5	38.82827223	1	0	0	0	1	1	0	1	1	1	2	1	1	0	0	3	2	1	0	0	1	1	0	3	30	0
5	75.83477434	8	18.91588174	1	0	0	0	0	1	1	0	1	1	1	0	1	0	2	0	0	1	0	1	0	0	0	2	31	0
5	6.422805384	2	64.25661403	1	1	1	0	0	1	1	1	0	0	1	1	1	1	1	1	1	1	1	1	1	1	1	5	32	0
5	21.03649425	12	63.62186498	1	1	1	1	1	0	0	0	0	0	1	1	2	0	0	0	1	1	0	0	0	1	0	2	33	0
5	66.26256017	9	45.30757648	0	1	1	1	0	1	1	0	1	0	2	1	2	0	0	0	1	1	0	0	0	1	0	2	34	0
5	8.488629571	28	80.8740411	0	1	1	1	0	1	0	0	0	0	1	1	0	1	0	0	0	0	1	0	0	0	0	1	35	0
5	95.3134629	10	37.73740774	0	0	0	0	1	1	1	1	1	1	2	1	2	1	0	0	0	1	1	0	0	0	0	2	36	0
5	6.190874928	19	97.16931153	0	0	1	0	1	1	1	1	0	0	2	0	1	0	0	0	0	1	0	0	0	0	0	1	37	0
5	64.20389712	25	18.15611745	0	0	0	1	1	0	1	1	1	1	2	1	0	1	0	0	0	0	1	0	0	0	0	1	38	0
5	41.8159545	26	63.81597126	1	1	0	0	1	0	0	0	0	0	2	0	0	0	0	1	0	0	0	0	1	0	0	1	39	0
6	87.46995169	20	3.319445531	0	1	0	0	1	1	0	0	0	1	2	1	1	3	0	2	0	1	1	0	1	0	0	3	0	1
6	8.488629571	28	80.8740411	0	1	1	1	0	1	0	0	0	0	1	1	1	2	0	0	0	1	1	0	0	0	0	2	1	1
6	31.99114614	3	75.32361934	0	0	0	1	1	0	0	0	0	0	1	1	1	1	1	1	1	1	1	1	1	1	0	5	2	1
6	17.66223335	13	57.48817567	1	0	0	0	0	1	1	1	0	0	1	1	1	0	0	0	0	1	0	0	0	0	0	1	3	1
6	11.08833716	34	52.8690623	0	1	0	1	1	1	1	0	0	0	1	1	1	2	0	0	0	1	1	0	0	0	0	2	4	0
6	21.03649425	12	63.62186498	1	1	1	1	1	0	0	0	0	0	1	1	1	2	0	0	0	1	1	0	0	0	0	2	5	0
6	31.25168103	22	78.35494451	1	1	1	0	1	0	1	0	1	0	1	1	1	0	0	0	0	1	0	0	0	0	0	1	6	0
6	91.90818598	21	46.7354112	1	0	1	0	0	1	1	1	1	1	2	1	1	2	4	0	3	1	1	1	0	1	0	4	7	1
6	66.47028079	5	38.82827223	1	0	0	0	1	1	0	1	1	1	2	1	1	2	4	0	3	1	1	1	0	1	0	4	8	0
6	62.48775884	35	7.32104199	0	0	1	0	1	0	1	0	1	1	2	1	1	2	4	0	3	1	1	1	0	1	0	4	9	0
6	8.560522736	15	76.02712948	1	1	1	1	1	0	1	0	0	0	1	1	1	0	0	0	0	1	0	0	0	0	0	1	10	0
6	80.71779556	33	18.63840953	1	0	0	1	0	0	0	0	1	1	2	1	1	2	4	0	3	1	1	1	0	1	0	4	11	0
6	58.96255551	16	25.26279992	1	0	0	1	0	0	1	1	1	0	1	0	1	1	1	1	1	1	1	1	1	1	0	5	12	0
6	32.87367097	32	69.96791427	1	1	1	0	1	1	0	0	0	0	1	1	1	0	0	0	0	1	0	0	0	0	0	1	13	0
6	6.422805384	2	64.25661403	1	1	1	0	0	1	1	1	0	0	1	1	1	1	1	1	1	1	1	1	1	1	1	5	14	0
6	74.82918167	27	17.68614542	0	0	1	0	1	0	0	1	1	0	2	1	1	1	1	1	1	1	1	1	1	1	0	5	15	0
6	63.49409476	7	30.5458721	0	0	1	0	0	1	0	1	0	1	2	1	1	2	0	0	0	1	1	0	0	0	0	2	16	0
6	46.98169927	6	51.17055154	0	1	1	0	1	0	0	0	0	1	2	0	1	1	1	1	1	1	1	1	1	1	0	5	17	0
6	19.71738388	1	98.12167338	0	0	0	1	1	1	0	1	0	0	2	0	1	2	0	0	3	1	1	0	0	1	0	3	18	0
6	12.57185219	30	73.66181676	1	0	0	1	1	1	0	0	0	0	1	1	1	2	0	3	0	1	1	0	1	0	0	3	19	0
6	64.86879171	18	32.39929734	0	1	1	1	0	1	0	1	1	0	1	0	1	1	1	1	1	1	1	1	1	1	0	5	20	0
6	99.33369891	14	48.11085936	0	0	0	0	0	0	1	1	0	0	2	1	1	2	0	0	3	1	1	0	0	1	0	3	21	0
6	34.2126332	11	94.49902277	1	0	1	1	1	1	1	0	0	0	1	1	1	1	1	1	1	1	1	1	1	1	0	5	22	0
6	78.60372564	17	32.01153732	0	0	0	1	0	0	0	1	1	1	2	1	1	2	0	0	3	1	1	0	0	1	0	3	23	0
6	95.3134629	10	37.73740774	0	0	0	0	1	1	1	1	1	1	2	1	1	2	0	4	3	1	1	0	1	1	0	4	24	0
6	3.1378457	23	64.27437014	0	0	1	1	1	0	1	0	1	0	1	1	1	0	0	0	0	1	0	0	0	0	0	1	25	0
6	64.20389712	25	18.15611745	0	0	0	1	1	0	1	1	1	1	2	1	1	1	1	1	1	1	1	1	1	1	0	5	26	0
6	27.84567143	39	89.03744896	1	0	0	0	0	0	0	1	0	0	1	1	1	0	0	0	0	1	0	0	0	0	0	1	27	0
6	93.30163494	37	36.47929665	1	1	0	0	0	1	1	0	1	1	2	1	1	2	0	4	3	1	1	0	1	1	0	4	28	0
6	6.190874928	19	97.16931153	0	0	1	0	1	1	1	1	0	0	2	0	1	2	0	0	0	1	1	0	0	0	0	2	29	0
6	20.06996368	40	72.94527388	0	1	1	1	0	0	0	0	1	0	1	1	1	2	3	0	0	1	1	1	0	0	0	3	30	0
6	20.73636391	36	65.45077794	1	1	1	1	0	1	1	0	0	0	1	1	1	0	0	0	0	1	0	0	0	0	0	1	31	0
6	66.26256017	9	45.30757648	0	1	1	1	0	1	1	0	1	0	2	1	1	2	0	0	0	1	1	0	0	0	0	2	32	0
6	79.59769106	29	40.54868495	0	0	1	0	0	1	1	0	0	1	2	1	1	2	3	0	0	1	1	1	0	0	0	3	33	0
6	54.97625065	24	22.11879515	0	0	1	0	1	0	1	0	1	1	2	1	1	2	0	3	4	1	1	0	1	1	0	4	34	0
6	87.07863351	4	19.82344534	0	0	1	0	0	0	1	1	1	1	2	1	1	2	0	0	0	1	1	0	0	0	0	2	35	0
6	91.23633869	38	35.8745515	0	0	0	0	1	0	1	1	0	1	2	1	1	2	0	0	0	1	1	0	0	0	0	2	36	0
6	82.11471328	31	26.22465474	0	0	0	0	1	0	1	0	1	1	2	1	1	2	0	0	3	1	1	0	0	1	0	3	37	0
6	41.8159545	26	63.81597126	1	1	0	0	1	0	0	0	0	0	1	1	1	0	0	0	0	1	0	0	0	0	0	1	38	0
6	75.83477434	8	18.91588174	1	0	0	0	0	1	1	0	1	1	2	1	1	2	0	4	3	1	1	0	1	1	0	4	39	0
7	17.66223335	13	57.48817567	1	0	0	0	0	1	1	1	0	0	1	1	1	2	0	0	0	1	1	0	0	0	0	2	0	1
7	75.83477434	8	18.91588174	1	0	0	0	0	1	1	0	1	1	2	1	1	1	1	1	1	1	1	1	1	1	0	5	1	1
7	20.06996368	40	72.94527388	0	1	1	1	0	0	0	0	1	0	2	0	1	2	3	0	4	1	1	1	0	1	0	4	2	1
7	91.90818598	21	46.7354112	1	0	1	0	0	1	1	1	1	1	2	1	1	2	0	0	0	1	1	0	0	0	0	2	3	0
7	87.07863351	4	19.82344534	0	0	1	0	0	0	1	1	1	1	2	1	1	2	3	0	4	1	1	1	0	1	0	4	4	0
7	19.71738388	1	98.12167338	0	0	0	1	1	1	0	1	0	0	2	0	1	0	0	0	0	1	0	0	0	0	0	1	5	1
7	64.20389712	25	18.15611745	0	0	0	1	1	0	1	1	1	1	2	1	1	2	0	0	3	1	1	0	0	1	0	3	6	1
7	3.1378457	23	64.27437014	0	0	1	1	1	0	1	0	1	0	2	0	1	2	0	0	3	1	1	0	0	1	0	3	7	0
7	11.08833716	34	52.8690623	0	1	0	1	1	1	1	0	0	0	1	1	1	2	0	0	3	1	1	0	0	1	0	3	8	0
7	63.49409476	7	30.5458721	0	0	1	0	0	1	0	1	0	1	2	1	1	1	1	1	1	1	1	1	1	1	0	5	9	0
7	6.190874928	19	97.16931153	0	0	1	0	1	1	1	1	0	0	2	0	1	2	3	0	4	1	1	1	0	1	0	4	10	0
7	12.57185219	30	73.66181676	1	0	0	1	1	1	0	0	0	0	1	1	1	1	1	1	1	1	1	1	1	1	0	5	11	0
7	31.25168103	22	78.35494451	1	1	1	0	1	0	1	0	1	0	1	1	1	2	0	0	3	1	1	0	0	1	0	3	12	0
7	54.97625065	24	22.11879515	0	0	1	0	1	0	1	0	1	1	2	1	1	0	0	2	0	1	0	0	1	0	0	2	13	0
7	21.03649425	12	63.62186498	1	1	1	1	1	0	0	0	0	0	1	1	1	0	0	0	0	1	0	0	0	0	0	1	14	0
7	82.11471328	31	26.22465474	0	0	0	0	1	0	1	0	1	1	2	1	1	1	1	1	1	1	1	1	1	1	0	5	15	0
7	78.60372564	17	32.01153732	0	0	0	1	0	0	0	1	1	1	2	1	1	2	3	0	4	1	1	1	0	1	0	4	16	0
7	66.47028079	5	38.82827223	1	0	0	0	1	1	0	1	1	1	2	1	1	2	3	0	4	1	1	1	0	1	0	4	17	0
7	8.560522736	15	76.02712948	1	1	1	1	1	0	1	0	0	0	1	1	0	1	0	0	0	0	1	0	0	0	0	1	18	0
7	80.71779556	33	18.63840953	1	0	0	1	0	0	0	0	1	1	2	1	1	2	0	0	0	1	1	0	0	0	0	2	19	0
7	6.422805384	2	64.25661403	1	1	1	0	0	1	1	1	0	0	1	1	1	2	3	0	4	1	1	1	0	1	0	4	20	0
7	41.8159545	26	63.81597126	1	1	0	0	1	0	0	0	0	0	1	1	1	2	0	0	3	1	1	0	0	1	0	3	21	0
7	66.26256017	9	45.30757648	0	1	1	1	0	1	1	0	1	0	2	1	1	2	3	0	4	1	1	1	0	1	0	4	22	0
7	99.33369891	14	48.11085936	0	0	0	0	0	0	1	1	0	0	1	0	1	2	0	0	3	1	1	0	0	1	0	3	23	0
7	31.99114614	3	75.32361934	0	0	0	1	1	0	0	0	0	0	2	0	1	1	1	1	1	1	1	1	1	1	0	5	24	0
7	34.2126332	11	94.49902277	1	0	1	1	1	1	1	0	0	0	2	0	0	0	1	0	0	0	0	1	0	0	0	1	25	0
7	79.59769106	29	40.54868495	0	0	1	0	0	1	1	0	0	1	2	1	1	2	0	0	3	1	1	0	0	1	0	3	26	0
7	20.73636391	36	65.45077794	1	1	1	1	0	1	1	0	0	0	1	1	0	1	0	0	0	0	1	0	0	0	0	1	27	0
7	32.87367097	32	69.96791427	1	1	1	0	1	1	0	0	0	0	1	1	1	2	0	0	0	1	1	0	0	0	0	2	28	0
7	87.46995169	20	3.319445531	0	1	0	0	1	1	0	0	0	1	1	0	0	1	0	0	0	0	1	0	0	0	0	1	29	0
7	74.82918167	27	17.68614542	0	0	1	0	1	0	0	1	1	0	2	1	1	1	1	1	1	1	1	1	1	1	1	5	30	0
7	91.23633869	38	35.8745515	0	0	0	0	1	0	1	1	0	1	2	1	1	2	3	0	4	1	1	1	0	1	0	4	31	0
7	58.96255551	16	25.26279992	1	0	0	1	0	0	1	1	1	0	1	0	1	2	0	0	0	1	1	0	0	0	0	2	32	0
7	46.98169927	6	51.17055154	0	1	1	0	1	0	0	0	0	1	1	1	1	2	0	0	3	1	1	0	0	1	0	3	33	0
7	8.488629571	28	80.8740411	0	1	1	1	0	1	0	0	0	0	1	1	1	1	1	1	1	1	1	1	1	1	0	5	34	0
7	95.3134629	10	37.73740774	0	0	0	0	1	1	1	1	1	1	2	1	0	1	0	0	0	0	1	0	0	0	0	1	35	0
7	27.84567143	39	89.03744896	1	0	0	0	0	0	0	1	0	0	1	1	0	1	0	0	0	0	1	0	0	0	0	1	36	0
7	93.30163494	37	36.47929665	1	1	0	0	0	1	1	0	1	1	1	0	1	2	0	0	0	1	1	0	0	0	0	2	37	0
7	64.86879171	18	32.39929734	0	1	1	1	0	1	0	1	1	0	2	1	1	1	1	1	1	1	1	1	1	1	0	5	38	0
7	62.48775884	35	7.32104199	0	0	1	0	1	0	1	0	1	1	2	1	1	1	1	1	1	1	1	1	1	1	0	5	39	0
8	31.99114614	3	75.32361934	0	0	0	1	1	0	0	0	0	0	1	1	1	1	1	1	1	1	1	1	1	1	0	5	0	1
8	62.48775884	35	7.32104199	0	0	1	0	1	0	1	0	1	1	2	1	2	1	3	4	0	1	1	1	1	0	0	4	1	1
8	20.06996368	40	72.94527388	0	1	1	1	0	0	0	0	1	0	1	1	2	1	0	3	0	1	1	0	1	0	0	3	2	1
8	79.59769106	29	40.54868495	0	0	1	0	0	1	1	0	0	1	2	1	2	1	0	0	0	1	1	0	0	0	0	2	3	1
8	46.98169927	6	51.17055154	0	1	1	0	1	0	0	0	0	1	1	1	2	1	0	3	4	1	1	0	1	1	0	4	4	0
8	80.71779556	33	18.63840953	1	0	0	1	0	0	0	0	1	1	2	1	1	1	1	1	1	1	1	1	1	1	1	5	5	0
8	21.03649425	12	63.62186498	1	1	1	1	1	0	0	0	0	0	1	1	2	1	3	0	0	1	1	1	0	0	0	3	6	0
8	82.11471328	31	26.22465474	0	0	0	0	1	0	1	0	1	1	2	1	1	1	1	1	1	1	1	1	1	1	0	5	7	0
8	87.46995169	20	3.319445531	0	1	0	0	1	1	0	0	0	1	1	0	0	1	0	0	0	0	1	0	0	0	0	1	8	1
8	95.3134629	10	37.73740774	0	0	0	0	1	1	1	1	1	1	2	1	2	1	0	0	3	1	1	0	0	1	0	3	9	0
8	6.422805384	2	64.25661403	1	1	1	0	0	1	1	1	0	0	1	1	0	1	0	0	2	0	1	0	0	1	0	2	10	0
8	31.25168103	22	78.35494451	1	1	1	0	1	0	1	0	1	0	1	1	0	1	0	0	0	0	1	0	0	0	0	1	11	0
8	20.73636391	36	65.45077794	1	1	1	1	0	1	1	0	0	0	1	1	0	1	2	3	4	0	1	1	1	1	0	4	12	0
8	66.26256017	9	45.30757648	0	1	1	1	0	1	1	0	1	0	2	1	1	0	0	0	0	1	0	0	0	0	0	1	13	0
8	6.190874928	19	97.16931153	0	0	1	0	1	1	1	1	0	0	2	0	0	0	0	1	2	0	0	0	1	1	0	2	14	0
8	78.60372564	17	32.01153732	0	0	0	1	0	0	0	1	1	1	2	1	2	1	3	0	0	1	1	1	0	0	0	3	15	0
8	64.86879171	18	32.39929734	0	1	1	1	0	1	0	1	1	0	2	1	0	1	0	0	0	0	1	0	0	0	0	1	16	0
8	12.57185219	30	73.66181676	1	0	0	1	1	1	0	0	0	0	1	1	1	1	1	1	1	1	1	1	1	1	0	5	17	0
8	11.08833716	34	52.8690623	0	1	0	1	1	1	1	0	0	0	1	1	2	1	0	3	0	1	1	0	1	0	0	3	18	0
8	93.30163494	37	36.47929665	1	1	0	0	0	1	1	0	1	1	2	1	0	1	0	0	2	0	1	0	0	1	0	2	19	0
8	66.47028079	5	38.82827223	1	0	0	0	1	1	0	1	1	1	2	1	2	1	0	3	0	1	1	0	1	0	0	3	20	0
8	32.87367097	32	69.96791427	1	1	1	0	1	1	0	0	0	0	1	1	2	1	0	3	4	1	1	0	1	1	0	4	21	0
8	8.560522736	15	76.02712948	1	1	1	1	1	0	1	0	0	0	1	1	2	1	3	4	0	1	1	1	1	0	0	4	22	0
8	54.97625065	24	22.11879515	0	0	1	0	1	0	1	0	1	1	2	1	1	0	0	0	0	1	0	0	0	0	0	1	23	0
8	27.84567143	39	89.03744896	1	0	0	0	0	0	0	1	0	0	1	1	1	1	1	1	1	1	1	1	1	1	0	5	24	0
8	87.07863351	4	19.82344534	0	0	1	0	0	0	1	1	1	1	2	1	0	1	0	0	0	0	1	0	0	0	0	1	25	0
8	99.33369891	14	48.11085936	0	0	0	0	0	0	1	1	0	0	2	1	1	1	1	1	1	1	1	1	1	1	0	5	26	0
8	8.488629571	28	80.8740411	0	1	1	1	0	1	0	0	0	0	1	1	0	1	0	0	0	0	1	0	0	0	0	1	27	0
8	58.96255551	16	25.26279992	1	0	0	1	0	0	1	1	1	0	2	1	1	1	1	1	1	1	1	1	1	1	0	5	28	0
8	41.8159545	26	63.81597126	1	1	0	0	1	0	0	0	0	0	1	1	0	1	0	2	0	0	1	0	1	0	0	2	29	0
8	34.2126332	11	94.49902277	1	0	1	1	1	1	1	0	0	0	1	1	0	1	2	3	0	0	1	1	1	0	0	3	30	0
8	91.23633869	38	35.8745515	0	0	0	0	1	0	1	1	0	1	2	1	1	1	1	1	1	1	1	1	1	1	0	5	31	0
8	3.1378457	23	64.27437014	0	0	1	1	1	0	1	0	1	0	2	0	2	1	3	0	0	1	1	1	0	0	0	3	32	0
8	17.66223335	13	57.48817567	1	0	0	0	0	1	1	1	0	0	1	1	1	0	0	2	0	1	0	0	1	0	0	2	33	0
8	19.71738388	1	98.12167338	0	0	0	1	1	1	0	1	0	0	2	0	2	1	3	4	0	1	1	1	1	0	0	4	34	0
8	63.49409476	7	30.5458721	0	0	1	0	0	1	0	1	0	1	2	1	2	1	0	0	0	1	1	0	0	0	0	2	35	0
8	64.20389712	25	18.15611745	0	0	0	1	1	0	1	1	1	1	2	1	1	1	1	1	1	1	1	1	1	1	0	5	36	0
8	91.90818598	21	46.7354112	1	0	1	0	0	1	1	1	1	1	2	1	0	1	0	0	0	0	1	0	0	0	0	1	37	0
8	75.83477434	8	18.91588174	1	0	0	0	0	1	1	0	1	1	2	1	2	1	0	3	4	1	1	0	1	1	0	4	38	0
8	74.82918167	27	17.68614542	0	0	1	0	1	0	0	1	1	0	2	1	2	1	3	4	0	1	1	1	1	0	0	4	39	0
9	91.23633869	38	35.8745515	0	0	0	0	1	0	1	1	0	1	1	0	2	0	0	0	1	1	0	0	0	1	0	2	0	1
9	27.84567143	39	89.03744896	1	0	0	0	0	0	0	1	0	0	2	0	0	0	1	0	0	0	0	1	0	0	0	1	1	1
9	19.71738388	1	98.12167338	0	0	0	1	1	1	0	1	0	0	1	1	1	1	1	1	1	1	1	1	1	1	0	5	2	1
9	58.96255551	16	25.26279992	1	0	0	1	0	0	1	1	1	0	1	0	3	4	0	2	1	1	1	0	1	1	0	4	3	1
9	87.07863351	4	19.82344534	0	0	1	0	0	0	1	1	1	1	2	1	0	0	2	1	0	0	0	1	1	0	0	2	4	0
9	20.73636391	36	65.45077794	1	1	1	1	0	1	1	0	0	0	1	1	1	2	0	0	0	1	1	0	0	0	0	2	5	0
9	8.560522736	15	76.02712948	1	1	1	1	1	0	1	0	0	0	1	1	0	0	0	0	1	0	0	0	0	1	0	1	6	0
9	82.11471328	31	26.22465474	0	0	0	0	1	0	1	0	1	1	2	1	1	0	0	2	0	1	0	0	1	0	0	2	7	0
9	31.99114614	3	75.32361934	0	0	0	1	1	0	0	0	0	0	1	1	0	0	2	1	0	0	0	1	1	0	0	2	8	0
9	63.49409476	7	30.5458721	0	0	1	0	0	1	0	1	0	1	2	1	2	0	3	1	4	1	0	1	1	1	0	4	9	0
9	66.26256017	9	45.30757648	0	1	1	1	0	1	1	0	1	0	2	1	2	3	0	1	0	1	1	0	1	0	0	3	10	1
9	32.87367097	32	69.96791427	1	1	1	0	1	1	0	0	0	0	1	1	0	1	0	0	0	0	1	0	0	0	0	1	11	0
9	79.59769106	29	40.54868495	0	0	1	0	0	1	1	0	0	1	2	1	2	3	0	0	1	1	1	0	0	1	0	3	12	0
9	3.1378457	23	64.27437014	0	0	1	1	1	0	1	0	1	0	1	1	1	1	1	1	1	1	1	1	1	1	0	5	13	0
9	64.20389712	25	18.15611745	0	0	0	1	1	0	1	1	1	1	2	1	2	4	3	0	1	1	1	1	0	1	0	4	14	0
9	78.60372564	17	32.01153732	0	0	0	1	0	0	0	1	1	1	2	1	2	0	3	1	0	1	0	1	1	0	0	3	15	0
9	74.82918167	27	17.68614542	0	0	1	0	1	0	0	1	1	0	2	1	1	1	1	1	1	1	1	1	1	1	1	5	16	0
9	91.90818598	21	46.7354112	1	0	1	0	0	1	1	1	1	1	2	1	0	3	2	1	0	0	1	1	1	0	0	3	17	0
9	99.33369891	14	48.11085936	0	0	0	0	0	0	1	1	0	0	2	1	1	1	1	1	1	1	1	1	1	1	0	5	18	0
9	6.422805384	2	64.25661403	1	1	1	0	0	1	1	1	0	0	1	1	3	4	0	2	1	1	1	0	1	1	0	4	19	0
9	20.06996368	40	72.94527388	0	1	1	1	0	0	0	0	1	0	1	1	1	0	2	0	0	1	0	1	0	0	0	2	20	0
9	6.190874928	19	97.16931153	0	0	1	0	1	1	1	1	0	0	2	0	1	1	1	1	1	1	1	1	1	1	0	5	21	0
9	75.83477434	8	18.91588174	1	0	0	0	0	1	1	0	1	1	2	1	0	3	2	1	0	0	1	1	1	0	0	3	22	0
9	11.08833716	34	52.8690623	0	1	0	1	1	1	1	0	0	0	1	1	2	4	3	0	1	1	1	1	0	1	0	4	23	0
9	93.30163494	37	36.47929665	1	1	0	0	0	1	1	0	1	1	2	1	0	0	0	0	1	0	0	0	0	1	0	1	24	0
9	34.2126332	11	94.49902277	1	0	1	1	1	1	1	0	0	0	1	1	1	2	0	0	3	1	1	0	0	1	0	3	25	0
9	41.8159545	26	63.81597126	1	1	0	0	1	0	0	0	0	0	1	1	0	0	2	1	0	0	0	1	1	0	0	2	26	0
9	80.71779556	33	18.63840953	1	0	0	1	0	0	0	0	1	1	2	1	2	4	3	1	0	1	1	1	1	0	0	4	27	0
9	87.46995169	20	3.319445531	0	1	0	0	1	1	0	0	0	1	2	1	2	4	3	0	1	1	1	1	0	1	0	4	28	0
9	46.98169927	6	51.17055154	0	1	1	0	1	0	0	0	0	1	2	0	3	0	0	2	1	1	0	0	1	1	0	3	29	0
9	17.66223335	13	57.48817567	1	0	0	0	0	1	1	1	0	0	1	1	0	1	0	0	0	0	1	0	0	0	0	1	30	0
9	66.47028079	5	38.82827223	1	0	0	0	1	1	0	1	1	1	2	1	2	3	0	1	0	1	1	0	1	0	0	3	31	0
9	8.488629571	28	80.8740411	0	1	1	1	0	1	0	0	0	0	1	1	0	3	4	2	1	0	1	1	1	1	0	4	32	0
9	54.97625065	24	22.11879515	0	0	1	0	1	0	1	0	1	1	2	1	1	1	1	1	1	1	1	1	1	1	0	5	33	0
9	95.3134629	10	37.73740774	0	0	0	0	1	1	1	1	1	1	2	1	1	0	0	0	0	1	0	0	0	0	0	1	34	0
9	62.48775884	35	7.32104199	0	0	1	0	1	0	1	0	1	1	2	1	0	0	0	1	0	0	0	0	1	0	0	1	35	0
9	64.86879171	18	32.39929734	0	1	1	1	0	1	0	1	1	0	1	0	1	1	1	1	1	1	1	1	1	1	0	5	36	0
9	12.57185219	30	73.66181676	1	0	0	1	1	1	0	0	0	0	1	1	1	2	0	0	0	1	1	0	0	0	0	2	37	0
9	31.25168103	22	78.35494451	1	1	1	0	1	0	1	0	1	0	1	1	1	1	1	1	1	1	1	1	1	1	0	5	38	0
9	21.03649425	12	63.62186498	1	1	1	1	1	0	0	0	0	0	1	1	1	1	1	1	1	1	1	1	1	1	0	5	39	0
10	66.26256017	9	45.30757648	0	1	1	1	0	1	1	0	1	0	1	0	0	0	0	1	0	0	0	0	1	0	0	1	0	1
10	6.190874928	19	97.16931153	0	0	1	0	1	1	1	1	0	0	2	0	1	1	1	1	1	1	1	1	1	1	0	5	1	1
10	58.96255551	16	25.26279992	1	0	0	1	0	0	1	1	1	0	1	0	2	0	3	1	0	1	0	1	1	0	0	3	2	1
10	64.20389712	25	18.15611745	0	0	0	1	1	0	1	1	1	1	2	1	0	0	0	1	0	0	0	0	1	0	0	1	3	0
10	34.2126332	11	94.49902277	1	0	1	1	1	1	1	0	0	0	1	1	1	1	1	1	1	1	1	1	1	1	0	5	4	0
10	41.8159545	26	63.81597126	1	1	0	0	1	0	0	0	0	0	1	1	2	0	1	3	4	1	0	1	1	1	0	4	5	1
10	54.97625065	24	22.11879515	0	0	1	0	1	0	1	0	1	1	2	1	2	0	1	3	4	1	0	1	1	1	0	4	6	0
10	82.11471328	31	26.22465474	0	0	0	0	1	0	1	0	1	1	2	1	1	1	1	1	1	1	1	1	1	1	0	5	7	0
10	17.66223335	13	57.48817567	1	0	0	0	0	1	1	1	0	0	1	1	2	0	1	0	0	1	0	1	0	0	0	2	8	1
10	32.87367097	32	69.96791427	1	1	1	0	1	1	0	0	0	0	1	1	2	0	1	3	0	1	0	1	1	0	0	3	9	0
10	31.25168103	22	78.35494451	1	1	1	0	1	0	1	0	1	0	1	1	1	0	0	2	0	1	0	0	1	0	0	2	10	0
10	20.06996368	40	72.94527388	0	1	1	1	0	0	0	0	1	0	2	0	0	0	0	0	1	0	0	0	0	1	0	1	11	0
10	74.82918167	27	17.68614542	0	0	1	0	1	0	0	1	1	0	1	0	1	1	1	1	1	1	1	1	1	1	0	5	12	0
10	78.60372564	17	32.01153732	0	0	0	1	0	0	0	1	1	1	1	0	0	0	0	1	0	0	0	0	1	0	0	1	13	0
10	20.73636391	36	65.45077794	1	1	1	1	0	1	1	0	0	0	1	1	1	0	0	0	0	1	0	0	0	0	0	1	14	0
10	87.46995169	20	3.319445531	0	1	0	0	1	1	0	0	0	1	2	1	1	0	0	0	0	1	0	0	0	0	0	1	15	0
10	91.23633869	38	35.8745515	0	0	0	0	1	0	1	1	0	1	2	1	1	0	0	2	0	1	0	0	1	0	0	2	16	0
10	93.30163494	37	36.47929665	1	1	0	0	0	1	1	0	1	1	2	1	1	0	0	2	0	1	0	0	1	0	0	2	17	0
10	99.33369891	14	48.11085936	0	0	0	0	0	0	1	1	0	0	2	1	1	1	1	1	1	1	1	1	1	1	0	5	18	0
10	66.47028079	5	38.82827223	1	0	0	0	1	1	0	1	1	1	1	0	1	0	0	2	0	1	0	0	1	0	0	2	19	0
10	64.86879171	18	32.39929734	0	1	1	1	0	1	0	1	1	0	1	0	2	0	0	1	0	1	0	0	1	0	0	2	20	0
10	8.560522736	15	76.02712948	1	1	1	1	1	0	1	0	0	0	1	1	1	0	2	3	0	1	0	1	1	0	0	3	21	0
10	80.71779556	33	18.63840953	1	0	0	1	0	0	0	0	1	1	1	0	1	0	2	3	4	1	0	1	1	1	0	4	22	0
10	95.3134629	10	37.73740774	0	0	0	0	1	1	1	1	1	1	2	1	1	0	2	3	0	1	0	1	1	0	0	3	23	0
10	8.488629571	28	80.8740411	0	1	1	1	0	1	0	0	0	0	2	0	1	0	0	0	0	1	0	0	0	0	0	1	24	0
10	6.422805384	2	64.25661403	1	1	1	0	0	1	1	1	0	0	1	1	1	1	1	1	1	1	1	1	1	1	0	5	25	0
10	63.49409476	7	30.5458721	0	0	1	0	0	1	0	1	0	1	2	1	1	0	0	0	0	1	0	0	0	0	0	1	26	0
10	87.07863351	4	19.82344534	0	0	1	0	0	0	1	1	1	1	2	1	2	4	1	3	0	1	1	1	1	0	0	4	27	0
10	21.03649425	12	63.62186498	1	1	1	1	1	0	0	0	0	0	1	1	3	0	1	4	2	1	0	1	1	1	0	4	28	0
10	19.71738388	1	98.12167338	0	0	0	1	1	1	0	1	0	0	1	1	1	0	0	2	0	1	0	0	1	0	0	2	29	0
10	27.84567143	39	89.03744896	1	0	0	0	0	0	0	1	0	0	1	1	1	1	1	1	1	1	1	1	1	1	0	5	30	0
10	12.57185219	30	73.66181676	1	0	0	1	1	1	0	0	0	0	1	1	1	4	2	3	0	1	1	1	1	0	0	4	31	0
10	79.59769106	29	40.54868495	0	0	1	0	0	1	1	0	0	1	2	1	1	0	2	3	0	1	0	1	1	0	0	3	32	0
10	46.98169927	6	51.17055154	0	1	1	0	1	0	0	0	0	1	1	1	1	0	2	3	4	1	0	1	1	1	0	4	33	0
10	75.83477434	8	18.91588174	1	0	0	0	0	1	1	0	1	1	2	1	1	0	0	2	0	1	0	0	1	0	0	2	34	0
10	62.48775884	35	7.32104199	0	0	1	0	1	0	1	0	1	1	2	1	1	0	2	3	0	1	0	1	1	0	0	3	35	0
10	3.1378457	23	64.27437014	0	0	1	1	1	0	1	0	1	0	1	1	1	1	1	1	1	1	1	1	1	1	0	5	36	0
10	91.90818598	21	46.7354112	1	0	1	0	0	1	1	1	1	1	2	1	1	0	2	3	0	1	0	1	1	0	0	3	37	0
10	31.99114614	3	75.32361934	0	0	0	1	1	0	0	0	0	0	1	1	1	1	1	1	1	1	1	1	1	1	0	5	38	0
10	11.08833716	34	52.8690623	0	1	0	1	1	1	1	0	0	0	2	0	1	0	2	3	0	1	0	1	1	0	0	3	39	0
11	31.25168103	22	78.35494451	1	1	1	0	1	0	1	0	1	0	2	0	0	1	0	0	0	0	1	0	0	0	0	1	0	1
11	95.3134629	10	37.73740774	0	0	0	0	1	1	1	1	1	1	2	1	0	1	0	0	0	0	1	0	0	0	0	1	1	0
11	3.1378457	23	64.27437014	0	0	1	1	1	0	1	0	1	0	2	0	1	2	0	0	3	1	1	0	0	1	0	3	2	1
11	99.33369891	14	48.11085936	0	0	0	0	0	0	1	1	0	0	2	1	3	1	0	0	2	1	1	0	0	1	0	3	3	0
11	64.20389712	25	18.15611745	0	0	0	1	1	0	1	1	1	1	2	1	1	1	1	1	1	1	1	1	1	1	0	5	4	1
11	62.48775884	35	7.32104199	0	0	1	0	1	0	1	0	1	1	2	1	1	1	1	1	1	1	1	1	1	1	0	5	5	0
11	93.30163494	37	36.47929665	1	1	0	0	0	1	1	0	1	1	2	1	1	1	1	1	1	1	1	1	1	1	0	5	6	0
11	79.59769106	29	40.54868495	0	0	1	0	0	1	1	0	0	1	2	1	4	2	3	0	1	1	1	1	0	1	0	4	7	1
11	32.87367097	32	69.96791427	1	1	1	0	1	1	0	0	0	0	1	1	0	1	0	0	0	0	1	0	0	0	0	1	8	0
11	11.08833716	34	52.8690623	0	1	0	1	1	1	1	0	0	0	1	1	0	1	0	0	0	0	1	0	0	0	0	1	9	0
11	34.2126332	11	94.49902277	1	0	1	1	1	1	1	0	0	0	1	1	2	1	0	0	0	1	1	0	0	0	0	2	10	1
11	74.82918167	27	17.68614542	0	0	1	0	1	0	0	1	1	0	2	1	0	1	0	0	0	0	1	0	0	0	0	1	11	0
11	91.90818598	21	46.7354112	1	0	1	0	0	1	1	1	1	1	2	1	2	1	0	0	0	1	1	0	0	0	0	2	12	0
11	8.560522736	15	76.02712948	1	1	1	1	1	0	1	0	0	0	1	1	3	1	0	2	0	1	1	0	1	0	0	3	13	0
11	27.84567143	39	89.03744896	1	0	0	0	0	0	0	1	0	0	1	1	4	1	0	3	2	1	1	0	1	1	0	4	14	0
11	20.73636391	36	65.45077794	1	1	1	1	0	1	1	0	0	0	1	1	0	2	0	0	1	0	1	0	0	1	0	2	15	0
11	87.46995169	20	3.319445531	0	1	0	0	1	1	0	0	0	1	1	0	3	1	0	0	2	1	1	0	0	1	0	3	16	0
11	19.71738388	1	98.12167338	0	0	0	1	1	1	0	1	0	0	1	1	1	1	1	1	1	1	1	1	1	1	0	5	17	0
11	54.97625065	24	22.11879515	0	0	1	0	1	0	1	0	1	1	2	1	3	2	0	0	1	1	1	0	0	1	0	3	18	0
11	46.98169927	6	51.17055154	0	1	1	0	1	0	0	0	0	1	1	1	0	1	0	0	0	0	1	0	0	0	0	1	19	0
11	58.96255551	16	25.26279992	1	0	0	1	0	0	1	1	1	0	2	1	1	1	1	1	1	1	1	1	1	1	0	5	20	0
11	12.57185219	30	73.66181676	1	0	0	1	1	1	0	0	0	0	1	1	4	2	0	3	1	1	1	0	1	1	0	4	21	0
11	17.66223335	13	57.48817567	1	0	0	0	0	1	1	1	0	0	2	0	3	2	0	0	1	1	1	0	0	1	0	3	22	0
11	6.422805384	2	64.25661403	1	1	1	0	0	1	1	1	0	0	1	1	4	2	0	3	1	1	1	0	1	1	0	4	23	0
11	64.86879171	18	32.39929734	0	1	1	1	0	1	0	1	1	0	2	1	4	2	0	3	1	1	1	0	1	1	0	4	24	0
11	31.99114614	3	75.32361934	0	0	0	1	1	0	0	0	0	0	1	1	4	2	0	3	1	1	1	0	1	1	0	4	25	0
11	75.83477434	8	18.91588174	1	0	0	0	0	1	1	0	1	1	2	1	0	0	0	0	1	0	0	0	0	1	0	1	26	0
11	41.8159545	26	63.81597126	1	1	0	0	1	0	0	0	0	0	1	1	4	1	0	2	3	1	1	0	1	1	0	4	27	0
11	78.60372564	17	32.01153732	0	0	0	1	0	0	0	1	1	1	2	1	1	1	1	1	1	1	1	1	1	1	0	5	28	0
11	20.06996368	40	72.94527388	0	1	1	1	0	0	0	0	1	0	2	0	3	2	0	0	1	1	1	0	0	1	0	3	29	0
11	80.71779556	33	18.63840953	1	0	0	1	0	0	0	0	1	1	2	1	1	1	1	1	1	1	1	1	1	1	1	5	30	0
11	6.190874928	19	97.16931153	0	0	1	0	1	1	1	1	0	0	1	1	2	1	0	0	0	1	1	0	0	0	0	2	31	0
11	82.11471328	31	26.22465474	0	0	0	0	1	0	1	0	1	1	2	1	2	1	0	0	0	1	1	0	0	0	0	2	32	0
11	66.26256017	9	45.30757648	0	1	1	1	0	1	1	0	1	0	2	1	2	1	0	0	0	1	1	0	0	0	0	2	33	0
11	87.07863351	4	19.82344534	0	0	1	0	0	0	1	1	1	1	2	1	2	1	0	0	0	1	1	0	0	0	0	2	34	0
11	91.23633869	38	35.8745515	0	0	0	0	1	0	1	1	0	1	2	1	3	1	0	2	4	1	1	0	1	1	0	4	35	0
11	66.47028079	5	38.82827223	1	0	0	0	1	1	0	1	1	1	2	1	1	1	1	1	1	1	1	1	1	1	0	5	36	0
11	21.03649425	12	63.62186498	1	1	1	1	1	0	0	0	0	0	1	1	0	1	0	0	0	0	1	0	0	0	0	1	37	0
11	8.488629571	28	80.8740411	0	1	1	1	0	1	0	0	0	0	1	1	2	1	0	0	0	1	1	0	0	0	0	2	38	0
11	63.49409476	7	30.5458721	0	0	1	0	0	1	0	1	0	1	2	1	3	1	0	0	2	1	1	0	0	1	0	3	39	0
12	80.71779556	33	18.63840953	1	0	0	1	0	0	0	0	1	1	2	1	1	1	1	1	1	1	1	1	1	1	1	5	0	1
12	99.33369891	14	48.11085936	0	0	0	0	0	0	1	1	0	0	2	1	2	1	0	3	0	1	1	0	1	0	0	3	1	1
12	31.99114614	3	75.32361934	0	0	0	1	1	0	0	0	0	0	2	0	1	2	0	0	0	1	1	0	0	0	0	2	2	1
12	20.06996368	40	72.94527388	0	1	1	1	0	0	0	0	1	0	1	1	1	1	1	1	1	1	1	1	1	1	0	5	3	0
12	46.98169927	6	51.17055154	0	1	1	0	1	0	0	0	0	1	1	1	1	4	3	0	2	1	1	1	0	1	0	4	4	1
12	6.190874928	19	97.16931153	0	0	1	0	1	1	1	1	0	0	1	1	1	2	0	0	3	1	1	0	0	1	0	3	5	0
12	58.96255551	16	25.26279992	1	0	0	1	0	0	1	1	1	0	2	1	1	2	0	3	0	1	1	0	1	0	0	3	6	0
12	79.59769106	29	40.54868495	0	0	1	0	0	1	1	0	0	1	2	1	1	2	4	3	0	1	1	1	1	0	0	4	7	0
12	63.49409476	7	30.5458721	0	0	1	0	0	1	0	1	0	1	2	1	1	1	1	1	1	1	1	1	1	1	0	5	8	0
12	64.86879171	18	32.39929734	0	1	1	1	0	1	0	1	1	0	1	0	2	1	0	3	0	1	1	0	1	0	0	3	9	0
12	8.560522736	15	76.02712948	1	1	1	1	1	0	1	0	0	0	1	1	1	1	1	1	1	1	1	1	1	1	0	5	10	0
12	3.1378457	23	64.27437014	0	0	1	1	1	0	1	0	1	0	2	0	0	1	0	0	0	0	1	0	0	0	0	1	11	1
12	91.90818598	21	46.7354112	1	0	1	0	0	1	1	1	1	1	2	1	0	1	0	0	0	0	1	0	0	0	0	1	12	0
12	91.23633869	38	35.8745515	0	0	0	0	1	0	1	1	0	1	2	1	4	1	3	2	0	1	1	1	1	0	0	4	13	0
12	93.30163494	37	36.47929665	1	1	0	0	0	1	1	0	1	1	1	0	0	1	0	0	0	0	1	0	0	0	0	1	14	0
12	19.71738388	1	98.12167338	0	0	0	1	1	1	0	1	0	0	2	0	1	0	0	0	0	1	0	0	0	0	0	1	15	0
12	21.03649425	12	63.62186498	1	1	1	1	1	0	0	0	0	0	1	1	3	4	1	0	2	1	1	1	0	1	0	4	16	0
12	12.57185219	30	73.66181676	1	0	0	1	1	1	0	0	0	0	2	0	0	1	0	0	0	0	1	0	0	0	0	1	17	0
12	54.97625065	24	22.11879515	0	0	1	0	1	0	1	0	1	1	2	1	1	1	1	1	1	1	1	1	1	1	0	5	18	0
12	78.60372564	17	32.01153732	0	0	0	1	0	0	0	1	1	1	2	1	1	4	2	0	3	1	1	1	0	1	0	4	19	0
12	11.08833716	34	52.8690623	0	1	0	1	1	1	1	0	0	0	1	1	1	2	0	0	0	1	1	0	0	0	0	2	20	0
12	64.20389712	25	18.15611745	0	0	0	1	1	0	1	1	1	1	2	1	2	1	0	0	0	1	1	0	0	0	0	2	21	0
12	87.46995169	20	3.319445531	0	1	0	0	1	1	0	0	0	1	1	0	1	1	1	1	1	1	1	1	1	1	0	5	22	0
12	95.3134629	10	37.73740774	0	0	0	0	1	1	1	1	1	1	2	1	2	1	0	0	0	1	1	0	0	0	0	2	23	0
12	20.73636391	36	65.45077794	1	1	1	1	0	1	1	0	0	0	1	1	0	1	0	0	0	0	1	0	0	0	0	1	24	0
12	27.84567143	39	89.03744896	1	0	0	0	0	0	0	1	0	0	1	1	1	1	1	1	1	1	1	1	1	1	0	5	25	0
12	8.488629571	28	80.8740411	0	1	1	1	0	1	0	0	0	0	1	1	1	3	4	0	2	1	1	1	0	1	0	4	26	0
12	32.87367097	32	69.96791427	1	1	1	0	1	1	0	0	0	0	1	1	2	1	0	0	0	1	1	0	0	0	0	2	27	0
12	82.11471328	31	26.22465474	0	0	0	0	1	0	1	0	1	1	2	1	2	1	0	0	0	1	1	0	0	0	0	2	28	0
12	62.48775884	35	7.32104199	0	0	1	0	1	0	1	0	1	1	2	1	1	3	0	0	2	1	1	0	0	1	0	3	29	0
12	17.66223335	13	57.48817567	1	0	0	0	0	1	1	1	0	0	2	0	1	1	1	1	1	1	1	1	1	1	0	5	30	0
12	6.422805384	2	64.25661403	1	1	1	0	0	1	1	1	0	0	1	1	0	1	0	0	0	0	1	0	0	0	0	1	31	0
12	31.25168103	22	78.35494451	1	1	1	0	1	0	1	0	1	0	1	1	4	1	0	2	3	1	1	0	1	1	0	4	32	0
12	66.47028079	5	38.82827223	1	0	0	0	1	1	0	1	1	1	2	1	1	1	1	1	1	1	1	1	1	1	0	5	33	0
12	66.26256017	9	45.30757648	0	1	1	1	0	1	1	0	1	0	1	0	0	1	0	0	0	0	1	0	0	0	0	1	34	0
12	75.83477434	8	18.91588174	1	0	0	0	0	1	1	0	1	1	2	1	1	2	0	0	0	1	1	0	0	0	0	2	35	0
12	87.07863351	4	19.82344534	0	0	1	0	0	0	1	1	1	1	2	1	3	1	2	0	0	1	1	1	0	0	0	3	36	0
12	41.8159545	26	63.81597126	1	1	0	0	1	0	0	0	0	0	1	1	3	1	2	0	0	1	1	1	0	0	0	3	37	0
12	34.2126332	11	94.49902277	1	0	1	1	1	1	1	0	0	0	1	1	1	4	3	0	2	1	1	1	0	1	0	4	38	0
12	74.82918167	27	17.68614542	0	0	1	0	1	0	0	1	1	0	2	1	1	3	2	0	0	1	1	1	0	0	0	3	39	0
13	82.11471328	31	26.22465474	0	0	0	0	1	0	1	0	1	1	2	1	1	1	1	1	1	1	1	1	1	1	0	5	0	1
13	63.49409476	7	30.5458721	0	0	1	0	0	1	0	1	0	1	2	1	1	0	0	0	0	1	0	0	0	0	0	1	1	1
13	87.07863351	4	19.82344534	0	0	1	0	0	0	1	1	1	1	2	1	1	2	0	0	0	1	1	0	0	0	0	2	2	1
13	62.48775884	35	7.32104199	0	0	1	0	1	0	1	0	1	1	2	1	1	3	4	0	2	1	1	1	0	1	0	4	3	1
13	6.422805384	2	64.25661403	1	1	1	0	0	1	1	1	0	0	1	1	1	1	1	1	1	1	1	1	1	1	0	5	4	0
13	80.71779556	33	18.63840953	1	0	0	1	0	0	0	0	1	1	2	1	1	1	1	1	1	1	1	1	1	1	1	5	5	0
13	21.03649425	12	63.62186498	1	1	1	1	1	0	0	0	0	0	1	1	1	2	4	0	3	1	1	1	0	1	0	4	6	0
13	8.488629571	28	80.8740411	0	1	1	1	0	1	0	0	0	0	1	1	1	2	0	0	3	1	1	0	0	1	0	3	7	1
13	75.83477434	8	18.91588174	1	0	0	0	0	1	1	0	1	1	2	1	1	2	0	0	0	1	1	0	0	0	0	2	8	0
13	66.26256017	9	45.30757648	0	1	1	1	0	1	1	0	1	0	2	1	1	2	0	0	0	1	1	0	0	0	0	2	9	0
13	8.560522736	15	76.02712948	1	1	1	1	1	0	1	0	0	0	1	1	1	0	0	0	0	1	0	0	0	0	0	1	10	0
13	12.57185219	30	73.66181676	1	0	0	1	1	1	0	0	0	0	1	1	1	2	0	0	3	1	1	0	0	1	0	3	11	0
13	31.99114614	3	75.32361934	0	0	0	1	1	0	0	0	0	0	2	0	1	3	4	0	2	1	1	1	0	1	0	4	12	0
13	6.190874928	19	97.16931153	0	0	1	0	1	1	1	1	0	0	1	1	2	3	0	0	1	1	1	0	0	1	0	3	13	0
13	99.33369891	14	48.11085936	0	0	0	0	0	0	1	1	0	0	2	1	1	1	1	1	1	1	1	1	1	1	0	5	14	0
13	11.08833716	34	52.8690623	0	1	0	1	1	1	1	0	0	0	1	1	1	0	0	0	0	1	0	0	0	0	0	1	15	0
13	74.82918167	27	17.68614542	0	0	1	0	1	0	0	1	1	0	1	0	1	2	4	0	3	1	1	1	0	1	0	4	16	0
13	34.2126332	11	94.49902277	1	0	1	1	1	1	1	0	0	0	1	1	1	1	1	1	1	1	1	1	1	1	0	5	17	0
13	20.06996368	40	72.94527388	0	1	1	1	0	0	0	0	1	0	1	1	1	2	0	0	3	1	1	0	0	1	0	3	18	0
13	87.46995169	20	3.319445531	0	1	0	0	1	1	0	0	0	1	2	1	1	2	0	0	0	1	1	0	0	0	0	2	19	0
13	91.23633869	38	35.8745515	0	0	0	0	1	0	1	1	0	1	2	1	1	1	1	1	1	1	1	1	1	1	0	5	20	0
13	27.84567143	39	89.03744896	1	0	0	0	0	0	0	1	0	0	1	1	1	3	4	0	2	1	1	1	0	1	0	4	21	0
13	41.8159545	26	63.81597126	1	1	0	0	1	0	0	0	0	0	1	1	1	0	0	0	0	1	0	0	0	0	0	1	22	0
13	95.3134629	10	37.73740774	0	0	0	0	1	1	1	1	1	1	2	1	1	0	0	0	0	1	0	0	0	0	0	1	23	0
13	64.20389712	25	18.15611745	0	0	0	1	1	0	1	1	1	1	2	1	1	2	0	0	3	1	1	0	0	1	0	3	24	0
13	54.97625065	24	22.11879515	0	0	1	0	1	0	1	0	1	1	2	1	1	2	0	0	0	1	1	0	0	0	0	2	25	0
13	64.86879171	18	32.39929734	0	1	1	1	0	1	0	1	1	0	1	0	1	2	0	0	0	1	1	0	0	0	0	2	26	0
13	46.98169927	6	51.17055154	0	1	1	0	1	0	0	0	0	1	2	0	1	2	4	0	3	1	1	1	0	1	0	4	27	0
13	31.25168103	22	78.35494451	1	1	1	0	1	0	1	0	1	0	1	1	1	2	0	0	0	1	1	0	0	0	0	2	28	0
13	3.1378457	23	64.27437014	0	0	1	1	1	0	1	0	1	0	1	1	1	0	0	0	0	1	0	0	0	0	0	1	29	0
13	66.47028079	5	38.82827223	1	0	0	0	1	1	0	1	1	1	2	1	1	2	0	0	0	1	1	0	0	0	0	2	30	0
13	20.73636391	36	65.45077794	1	1	1	1	0	1	1	0	0	0	1	1	1	2	0	0	3	1	1	0	0	1	0	3	31	0
13	32.87367097	32	69.96791427	1	1	1	0	1	1	0	0	0	0	1	1	1	1	1	1	1	1	1	1	1	1	0	5	32	0
13	78.60372564	17	32.01153732	0	0	0	1	0	0	0	1	1	1	2	1	1	2	4	0	3	1	1	1	0	1	0	4	33	0
13	91.90818598	21	46.7354112	1	0	1	0	0	1	1	1	1	1	2	1	1	1	1	1	1	1	1	1	1	1	0	5	34	0
13	19.71738388	1	98.12167338	0	0	0	1	1	1	0	1	0	0	1	1	1	0	0	0	0	1	0	0	0	0	0	1	35	0
13	58.96255551	16	25.26279992	1	0	0	1	0	0	1	1	1	0	1	0	1	0	0	0	0	1	0	0	0	0	0	1	36	0
13	93.30163494	37	36.47929665	1	1	0	0	0	1	1	0	1	1	1	0	1	2	3	0	0	1	1	1	0	0	0	3	37	0
13	79.59769106	29	40.54868495	0	0	1	0	0	1	1	0	0	1	2	1	1	2	4	0	3	1	1	1	0	1	0	4	38	0
13	17.66223335	13	57.48817567	1	0	0	0	0	1	1	1	0	0	1	1	1	2	0	0	3	1	1	0	0	1	0	3	39	0
14	58.96255551	16	25.26279992	1	0	0	1	0	0	1	1	1	0	2	1	0	1	0	0	0	0	1	0	0	0	0	1	0	1
14	62.48775884	35	7.32104199	0	0	1	0	1	0	1	0	1	1	2	1	1	3	2	4	0	1	1	1	1	0	0	4	1	1
14	31.99114614	3	75.32361934	0	0	0	1	1	0	0	0	0	0	1	1	1	3	2	4	0	1	1	1	1	0	0	4	2	0
14	66.47028079	5	38.82827223	1	0	0	0	1	1	0	1	1	1	2	1	1	1	1	1	1	1	1	1	1	1	0	5	3	1
14	91.90818598	21	46.7354112	1	0	1	0	0	1	1	1	1	1	2	1	3	2	1	0	0	1	1	1	0	0	0	3	4	1
14	87.46995169	20	3.319445531	0	1	0	0	1	1	0	0	0	1	1	0	2	1	0	0	0	1	1	0	0	0	0	2	5	1
14	91.23633869	38	35.8745515	0	0	0	0	1	0	1	1	0	1	2	1	1	3	2	4	0	1	1	1	1	0	0	4	6	0
14	6.190874928	19	97.16931153	0	0	1	0	1	1	1	1	0	0	2	0	1	0	0	0	0	1	0	0	0	0	0	1	7	0
14	20.06996368	40	72.94527388	0	1	1	1	0	0	0	0	1	0	2	0	1	0	0	0	0	1	0	0	0	0	0	1	8	0
14	31.25168103	22	78.35494451	1	1	1	0	1	0	1	0	1	0	1	1	1	2	0	0	0	1	1	0	0	0	0	2	9	0
14	41.8159545	26	63.81597126	1	1	0	0	1	0	0	0	0	0	1	1	1	3	2	4	0	1	1	1	1	0	0	4	10	0
14	21.03649425	12	63.62186498	1	1	1	1	1	0	0	0	0	0	1	1	0	1	0	0	0	0	1	0	0	0	0	1	11	0
14	46.98169927	6	51.17055154	0	1	1	0	1	0	0	0	0	1	1	1	1	1	1	1	1	1	1	1	1	1	0	5	12	0
14	74.82918167	27	17.68614542	0	0	1	0	1	0	0	1	1	0	2	1	1	1	1	1	1	1	1	1	1	1	1	5	13	0
14	63.49409476	7	30.5458721	0	0	1	0	0	1	0	1	0	1	2	1	1	1	1	1	1	1	1	1	1	1	0	5	14	0
14	17.66223335	13	57.48817567	1	0	0	0	0	1	1	1	0	0	1	1	1	3	2	0	0	1	1	1	0	0	0	3	15	0
14	32.87367097	32	69.96791427	1	1	1	0	1	1	0	0	0	0	1	1	1	3	2	0	0	1	1	1	0	0	0	3	16	0
14	6.422805384	2	64.25661403	1	1	1	0	0	1	1	1	0	0	1	1	1	1	1	1	1	1	1	1	1	1	0	5	17	0
14	87.07863351	4	19.82344534	0	0	1	0	0	0	1	1	1	1	2	1	1	1	1	1	1	1	1	1	1	1	0	5	18	0
14	27.84567143	39	89.03744896	1	0	0	0	0	0	0	1	0	0	1	1	0	1	0	0	0	0	1	0	0	0	0	1	19	0
14	79.59769106	29	40.54868495	0	0	1	0	0	1	1	0	0	1	2	1	1	3	2	0	0	1	1	1	0	0	0	3	20	0
14	8.488629571	28	80.8740411	0	1	1	1	0	1	0	0	0	0	1	1	1	2	0	0	0	1	1	0	0	0	0	2	21	0
14	64.20389712	25	18.15611745	0	0	0	1	1	0	1	1	1	1	2	1	1	3	2	0	0	1	1	1	0	0	0	3	22	0
14	82.11471328	31	26.22465474	0	0	0	0	1	0	1	0	1	1	2	1	1	3	2	4	0	1	1	1	1	0	0	4	23	0
14	20.73636391	36	65.45077794	1	1	1	1	0	1	1	0	0	0	1	1	1	2	0	0	0	1	1	0	0	0	0	2	24	0
14	64.86879171	18	32.39929734	0	1	1	1	0	1	0	1	1	0	1	0	1	1	1	1	1	1	1	1	1	1	0	5	25	0
14	95.3134629	10	37.73740774	0	0	0	0	1	1	1	1	1	1	2	1	1	0	0	0	0	1	0	0	0	0	0	1	26	0
14	75.83477434	8	18.91588174	1	0	0	0	0	1	1	0	1	1	2	1	1	1	1	1	1	1	1	1	1	1	0	5	27	0
14	54.97625065	24	22.11879515	0	0	1	0	1	0	1	0	1	1	2	1	1	0	0	2	0	1	0	0	1	0	0	2	28	0
14	99.33369891	14	48.11085936	0	0	0	0	0	0	1	1	0	0	2	1	1	0	0	0	0	1	0	0	0	0	0	1	29	0
14	11.08833716	34	52.8690623	0	1	0	1	1	1	1	0	0	0	1	1	1	3	2	0	0	1	1	1	0	0	0	3	30	0
14	19.71738388	1	98.12167338	0	0	0	1	1	1	0	1	0	0	1	1	1	0	0	0	0	1	0	0	0	0	0	1	31	0
14	34.2126332	11	94.49902277	1	0	1	1	1	1	1	0	0	0	1	1	1	1	1	1	1	1	1	1	1	1	0	5	32	0
14	80.71779556	33	18.63840953	1	0	0	1	0	0	0	0	1	1	2	1	1	3	2	4	0	1	1	1	1	0	0	4	33	0
14	78.60372564	17	32.01153732	0	0	0	1	0	0	0	1	1	1	2	1	1	2	0	0	0	1	1	0	0	0	0	2	34	0
14	66.26256017	9	45.30757648	0	1	1	1	0	1	1	0	1	0	1	0	1	3	2	0	0	1	1	1	0	0	0	3	35	0
14	3.1378457	23	64.27437014	0	0	1	1	1	0	1	0	1	0	2	0	1	2	0	0	0	1	1	0	0	0	0	2	36	0
14	93.30163494	37	36.47929665	1	1	0	0	0	1	1	0	1	1	2	1	1	3	2	4	0	1	1	1	1	0	0	4	37	0
14	8.560522736	15	76.02712948	1	1	1	1	1	0	1	0	0	0	1	1	1	3	2	0	0	1	1	1	0	0	0	3	38	0
14	12.57185219	30	73.66181676	1	0	0	1	1	1	0	0	0	0	1	1	1	2	0	0	0	1	1	0	0	0	0	2	39	0
15	21.03649425	12	63.62186498	1	1	1	1	1	0	0	0	0	0	1	1	1	1	1	1	1	1	1	1	1	1	0	5	0	1
15	99.33369891	14	48.11085936	0	0	0	0	0	0	1	1	0	0	1	0	2	0	1	0	0	1	0	1	0	0	0	2	1	1
15	75.83477434	8	18.91588174	1	0	0	0	0	1	1	0	1	1	2	1	2	0	1	0	0	1	0	1	0	0	0	2	2	0
15	46.98169927	6	51.17055154	0	1	1	0	1	0	0	0	0	1	2	0	1	1	1	1	1	1	1	1	1	1	0	5	3	0
15	93.30163494	37	36.47929665	1	1	0	0	0	1	1	0	1	1	2	1	3	0	1	0	2	1	0	1	0	1	0	3	4	1
15	8.560522736	15	76.02712948	1	1	1	1	1	0	1	0	0	0	1	1	4	0	1	3	2	1	0	1	1	1	0	4	5	1
15	87.46995169	20	3.319445531	0	1	0	0	1	1	0	0	0	1	1	0	0	0	1	0	0	0	0	1	0	0	0	1	6	1
15	87.07863351	4	19.82344534	0	0	1	0	0	0	1	1	1	1	2	1	0	0	0	1	0	0	0	0	1	0	0	1	7	0
15	27.84567143	39	89.03744896	1	0	0	0	0	0	0	1	0	0	1	1	0	0	0	0	1	0	0	0	0	1	0	1	8	0
15	8.488629571	28	80.8740411	0	1	1	1	0	1	0	0	0	0	2	0	2	0	1	0	0	1	0	1	0	0	0	2	9	0
15	20.73636391	36	65.45077794	1	1	1	1	0	1	1	0	0	0	1	1	4	0	1	3	2	1	0	1	1	1	0	4	10	0
15	91.90818598	21	46.7354112	1	0	1	0	0	1	1	1	1	1	2	1	0	0	0	0	1	0	0	0	0	1	0	1	11	0
15	95.3134629	10	37.73740774	0	0	0	0	1	1	1	1	1	1	2	1	1	1	1	1	1	1	1	1	1	1	0	5	12	0
15	32.87367097	32	69.96791427	1	1	1	0	1	1	0	0	0	0	1	1	4	0	1	3	2	1	0	1	1	1	0	4	13	0
15	74.82918167	27	17.68614542	0	0	1	0	1	0	0	1	1	0	2	1	2	0	1	0	0	1	0	1	0	0	0	2	14	0
15	41.8159545	26	63.81597126	1	1	0	0	1	0	0	0	0	0	1	1	0	0	2	0	1	0	0	1	0	1	0	2	15	0
15	6.190874928	19	97.16931153	0	0	1	0	1	1	1	1	0	0	2	0	3	0	1	0	2	1	0	1	0	1	0	3	16	0
15	6.422805384	2	64.25661403	1	1	1	0	0	1	1	1	0	0	1	1	2	0	1	0	0	1	0	1	0	0	0	2	17	0
15	82.11471328	31	26.22465474	0	0	0	0	1	0	1	0	1	1	2	1	4	3	1	0	2	1	1	1	0	1	0	4	18	0
15	31.25168103	22	78.35494451	1	1	1	0	1	0	1	0	1	0	1	1	1	1	1	1	1	1	1	1	1	1	0	5	19	0
15	78.60372564	17	32.01153732	0	0	0	1	0	0	0	1	1	1	2	1	4	0	1	3	2	1	0	1	1	1	0	4	20	0
15	64.86879171	18	32.39929734	0	1	1	1	0	1	0	1	1	0	1	0	2	0	1	0	0	1	0	1	0	0	0	2	21	0
15	11.08833716	34	52.8690623	0	1	0	1	1	1	1	0	0	0	2	0	3	0	1	0	2	1	0	1	0	1	0	3	22	0
15	63.49409476	7	30.5458721	0	0	1	0	0	1	0	1	0	1	2	1	3	0	1	0	2	1	0	1	0	1	0	3	23	0
15	66.26256017	9	45.30757648	0	1	1	1	0	1	1	0	1	0	2	1	3	0	1	2	0	1	0	1	1	0	0	3	24	0
15	34.2126332	11	94.49902277	1	0	1	1	1	1	1	0	0	0	1	1	3	0	1	0	2	1	0	1	0	1	0	3	25	0
15	79.59769106	29	40.54868495	0	0	1	0	0	1	1	0	0	1	2	1	4	0	1	3	2	1	0	1	1	1	0	4	26	0
15	12.57185219	30	73.66181676	1	0	0	1	1	1	0	0	0	0	2	0	0	0	0	0	1	0	0	0	0	1	0	1	27	0
15	62.48775884	35	7.32104199	0	0	1	0	1	0	1	0	1	1	2	1	2	0	1	0	0	1	0	1	0	0	0	2	28	0
15	17.66223335	13	57.48817567	1	0	0	0	0	1	1	1	0	0	2	0	0	0	0	0	1	0	0	0	0	1	0	1	29	0
15	64.20389712	25	18.15611745	0	0	0	1	1	0	1	1	1	1	2	1	3	0	1	0	2	1	0	1	0	1	0	3	30	0
15	3.1378457	23	64.27437014	0	0	1	1	1	0	1	0	1	0	2	0	1	1	1	1	1	1	1	1	1	1	0	5	31	0
15	20.06996368	40	72.94527388	0	1	1	1	0	0	0	0	1	0	2	0	1	1	1	1	1	1	1	1	1	1	0	5	32	0
15	31.99114614	3	75.32361934	0	0	0	1	1	0	0	0	0	0	1	1	1	1	1	1	1	1	1	1	1	1	0	5	33	0
15	58.96255551	16	25.26279992	1	0	0	1	0	0	1	1	1	0	1	0	1	1	1	1	1	1	1	1	1	1	0	5	34	0
15	80.71779556	33	18.63840953	1	0	0	1	0	0	0	0	1	1	1	0	1	1	1	1	1	1	1	1	1	1	0	5	35	0
15	66.47028079	5	38.82827223	1	0	0	0	1	1	0	1	1	1	1	0	4	2	1	0	3	1	1	1	0	1	0	4	36	0
15	19.71738388	1	98.12167338	0	0	0	1	1	1	0	1	0	0	1	1	2	0	1	0	3	1	0	1	0	1	0	3	37	0
15	91.23633869	38	35.8745515	0	0	0	0	1	0	1	1	0	1	2	1	4	0	1	3	2	1	0	1	1	1	0	4	38	0
15	54.97625065	24	22.11879515	0	0	1	0	1	0	1	0	1	1	2	1	0	0	0	1	0	0	0	0	1	0	0	1	39	0
16	91.23633869	38	35.8745515	0	0	0	0	1	0	1	1	0	1	2	1	1	2	0	3	4	1	1	0	1	1	0	4	0	1
16	31.99114614	3	75.32361934	0	0	0	1	1	0	0	0	0	0	1	1	1	2	0	0	3	1	1	0	0	1	0	3	1	1
16	46.98169927	6	51.17055154	0	1	1	0	1	0	0	0	0	1	1	1	1	2	0	0	0	1	1	0	0	0	0	2	2	1
16	87.07863351	4	19.82344534	0	0	1	0	0	0	1	1	1	1	2	1	0	1	0	0	0	0	1	0	0	0	0	1	3	1
16	34.2126332	11	94.49902277	1	0	1	1	1	1	1	0	0	0	1	1	1	2	0	0	3	1	1	0	0	1	0	3	4	0
16	87.46995169	20	3.319445531	0	1	0	0	1	1	0	0	0	1	1	0	0	1	0	0	0	0	1	0	0	0	0	1	5	0
16	82.11471328	31	26.22465474	0	0	0	0	1	0	1	0	1	1	2	1	1	1	1	1	1	1	1	1	1	1	0	5	6	1
16	79.59769106	29	40.54868495	0	0	1	0	0	1	1	0	0	1	2	1	1	2	0	0	3	1	1	0	0	1	0	3	7	0
16	41.8159545	26	63.81597126	1	1	0	0	1	0	0	0	0	0	1	1	1	4	0	3	2	1	1	0	1	1	0	4	8	0
16	63.49409476	7	30.5458721	0	0	1	0	0	1	0	1	0	1	2	1	1	1	1	1	1	1	1	1	1	1	0	5	9	0
16	17.66223335	13	57.48817567	1	0	0	0	0	1	1	1	0	0	1	1	1	2	0	0	3	1	1	0	0	1	0	3	10	0
16	12.57185219	30	73.66181676	1	0	0	1	1	1	0	0	0	0	1	1	1	3	0	0	2	1	1	0	0	1	0	3	11	0
16	64.86879171	18	32.39929734	0	1	1	1	0	1	0	1	1	0	2	1	1	1	1	1	1	1	1	1	1	1	0	5	12	0
16	91.90818598	21	46.7354112	1	0	1	0	0	1	1	1	1	1	2	1	1	1	1	1	1	1	1	1	1	1	0	5	13	0
16	21.03649425	12	63.62186498	1	1	1	1	1	0	0	0	0	0	1	1	1	3	0	0	2	1	1	0	0	1	0	3	14	0
16	75.83477434	8	18.91588174	1	0	0	0	0	1	1	0	1	1	2	1	1	2	0	0	0	1	1	0	0	0	0	2	15	0
16	8.560522736	15	76.02712948	1	1	1	1	1	0	1	0	0	0	1	1	0	1	0	0	0	0	1	0	0	0	0	1	16	0
16	20.73636391	36	65.45077794	1	1	1	1	0	1	1	0	0	0	1	1	1	2	0	0	0	1	1	0	0	0	0	2	17	0
16	20.06996368	40	72.94527388	0	1	1	1	0	0	0	0	1	0	1	1	0	1	0	0	0	0	1	0	0	0	0	1	18	0
16	32.87367097	32	69.96791427	1	1	1	0	1	1	0	0	0	0	1	1	1	1	1	1	1	1	1	1	1	1	0	5	19	0
16	66.26256017	9	45.30757648	0	1	1	1	0	1	1	0	1	0	1	0	1	2	0	0	0	1	1	0	0	0	0	2	20	0
16	54.97625065	24	22.11879515	0	0	1	0	1	0	1	0	1	1	2	1	1	3	0	2	0	1	1	0	1	0	0	3	21	0
16	6.190874928	19	97.16931153	0	0	1	0	1	1	1	1	0	0	1	1	0	1	0	0	0	0	1	0	0	0	0	1	22	0
16	80.71779556	33	18.63840953	1	0	0	1	0	0	0	0	1	1	2	1	1	4	0	3	2	1	1	0	1	1	0	4	23	0
16	3.1378457	23	64.27437014	0	0	1	1	1	0	1	0	1	0	2	0	0	1	0	0	0	0	1	0	0	0	0	1	24	0
16	27.84567143	39	89.03744896	1	0	0	0	0	0	0	1	0	0	1	1	1	2	0	0	0	1	1	0	0	0	0	2	25	0
16	93.30163494	37	36.47929665	1	1	0	0	0	1	1	0	1	1	2	1	1	4	0	3	2	1	1	0	1	1	0	4	26	0
16	78.60372564	17	32.01153732	0	0	0	1	0	0	0	1	1	1	2	1	1	4	0	3	2	1	1	0	1	1	0	4	27	0
16	64.20389712	25	18.15611745	0	0	0	1	1	0	1	1	1	1	2	1	2	1	0	0	0	1	1	0	0	0	0	2	28	0
16	31.25168103	22	78.35494451	1	1	1	0	1	0	1	0	1	0	1	1	1	4	0	3	2	1	1	0	1	1	0	4	29	0
16	99.33369891	14	48.11085936	0	0	0	0	0	0	1	1	0	0	2	1	0	1	0	0	0	0	1	0	0	0	0	1	30	0
16	6.422805384	2	64.25661403	1	1	1	0	0	1	1	1	0	0	1	1	1	3	0	0	2	1	1	0	0	1	0	3	31	0
16	58.96255551	16	25.26279992	1	0	0	1	0	0	1	1	1	0	2	1	1	4	0	3	2	1	1	0	1	1	0	4	32	0
16	19.71738388	1	98.12167338	0	0	0	1	1	1	0	1	0	0	2	0	0	1	0	0	0	0	1	0	0	0	0	1	33	0
16	11.08833716	34	52.8690623	0	1	0	1	1	1	1	0	0	0	1	1	1	1	1	1	1	1	1	1	1	1	0	5	34	0
16	95.3134629	10	37.73740774	0	0	0	0	1	1	1	1	1	1	2	1	1	2	0	0	0	1	1	0	0	0	0	2	35	0
16	62.48775884	35	7.32104199	0	0	1	0	1	0	1	0	1	1	2	1	1	2	0	0	0	1	1	0	0	0	0	2	36	0
16	66.47028079	5	38.82827223	1	0	0	0	1	1	0	1	1	1	2	1	1	4	0	3	2	1	1	0	1	1	0	4	37	0
16	74.82918167	27	17.68614542	0	0	1	0	1	0	0	1	1	0	2	1	1	1	1	1	1	1	1	1	1	1	1	5	38	0
16	8.488629571	28	80.8740411	0	1	1	1	0	1	0	0	0	0	1	1	1	1	1	1	1	1	1	1	1	1	0	5	39	0
17	27.84567143	39	89.03744896	1	0	0	0	0	0	0	1	0	0	1	1	1	0	0	0	0	1	0	0	0	0	0	1	0	1
17	91.23633869	38	35.8745515	0	0	0	0	1	0	1	1	0	1	2	1	1	1	1	1	1	1	1	1	1	1	0	5	1	1
17	21.03649425	12	63.62186498	1	1	1	1	1	0	0	0	0	0	1	1	1	1	1	1	1	1	1	1	1	1	0	5	2	0
17	64.86879171	18	32.39929734	0	1	1	1	0	1	0	1	1	0	2	1	1	1	1	1	1	1	1	1	1	1	0	5	3	0
17	93.30163494	37	36.47929665	1	1	0	0	0	1	1	0	1	1	2	1	1	0	0	2	0	1	0	0	1	0	0	2	4	1
17	31.25168103	22	78.35494451	1	1	1	0	1	0	1	0	1	0	1	1	1	0	0	2	3	1	0	0	1	1	0	3	5	1
17	54.97625065	24	22.11879515	0	0	1	0	1	0	1	0	1	1	2	1	1	0	0	0	0	1	0	0	0	0	0	1	6	0
17	17.66223335	13	57.48817567	1	0	0	0	0	1	1	1	0	0	2	0	1	4	0	3	2	1	1	0	1	1	0	4	7	1
17	31.99114614	3	75.32361934	0	0	0	1	1	0	0	0	0	0	1	1	1	3	0	4	2	1	1	0	1	1	0	4	8	0
17	11.08833716	34	52.8690623	0	1	0	1	1	1	1	0	0	0	1	1	1	0	0	2	0	1	0	0	1	0	0	2	9	0
17	20.73636391	36	65.45077794	1	1	1	1	0	1	1	0	0	0	1	1	1	1	1	1	1	1	1	1	1	1	0	5	10	0
17	87.46995169	20	3.319445531	0	1	0	0	1	1	0	0	0	1	2	1	1	4	0	2	3	1	1	0	1	1	0	4	11	0
17	87.07863351	4	19.82344534	0	0	1	0	0	0	1	1	1	1	2	1	1	0	0	3	2	1	0	0	1	1	0	3	12	0
17	66.26256017	9	45.30757648	0	1	1	1	0	1	1	0	1	0	2	1	1	4	0	3	2	1	1	0	1	1	0	4	13	0
17	78.60372564	17	32.01153732	0	0	0	1	0	0	0	1	1	1	2	1	1	0	0	0	0	1	0	0	0	0	0	1	14	0
17	41.8159545	26	63.81597126	1	1	0	0	1	0	0	0	0	0	1	1	1	0	0	3	2	1	0	0	1	1	0	3	15	0
17	75.83477434	8	18.91588174	1	0	0	0	0	1	1	0	1	1	2	1	1	0	0	3	2	1	0	0	1	1	0	3	16	0
17	32.87367097	32	69.96791427	1	1	1	0	1	1	0	0	0	0	1	1	1	0	0	3	2	1	0	0	1	1	0	3	17	0
17	62.48775884	35	7.32104199	0	0	1	0	1	0	1	0	1	1	2	1	1	0	0	0	0	1	0	0	0	0	0	1	18	0
17	95.3134629	10	37.73740774	0	0	0	0	1	1	1	1	1	1	2	1	1	0	0	2	0	1	0	0	1	0	0	2	19	0
17	58.96255551	16	25.26279992	1	0	0	1	0	0	1	1	1	0	1	0	1	0	0	2	0	1	0	0	1	0	0	2	20	0
17	20.06996368	40	72.94527388	0	1	1	1	0	0	0	0	1	0	2	0	1	3	0	2	4	1	1	0	1	1	0	4	21	0
17	63.49409476	7	30.5458721	0	0	1	0	0	1	0	1	0	1	2	1	1	4	0	3	2	1	1	0	1	1	0	4	22	0
17	64.20389712	25	18.15611745	0	0	0	1	1	0	1	1	1	1	2	1	1	2	4	0	3	1	1	1	0	1	0	4	23	0
17	6.190874928	19	97.16931153	0	0	1	0	1	1	1	1	0	0	2	0	1	1	1	1	1	1	1	1	1	1	0	5	24	0
17	34.2126332	11	94.49902277	1	0	1	1	1	1	1	0	0	0	1	1	1	2	4	0	3	1	1	1	0	1	0	4	25	0
17	66.47028079	5	38.82827223	1	0	0	0	1	1	0	1	1	1	1	0	1	0	0	0	0	1	0	0	0	0	0	1	26	0
17	6.422805384	2	64.25661403	1	1	1	0	0	1	1	1	0	0	2	0	1	0	0	3	2	1	0	0	1	1	0	3	27	0
17	12.57185219	30	73.66181676	1	0	0	1	1	1	0	0	0	0	1	1	1	1	1	1	1	1	1	1	1	1	0	5	28	0
17	82.11471328	31	26.22465474	0	0	0	0	1	0	1	0	1	1	2	1	1	0	0	2	0	1	0	0	1	0	0	2	29	0
17	3.1378457	23	64.27437014	0	0	1	1	1	0	1	0	1	0	1	1	1	1	1	1	1	1	1	1	1	1	0	5	30	0
17	79.59769106	29	40.54868495	0	0	1	0	0	1	1	0	0	1	2	1	1	0	0	2	0	1	0	0	1	0	0	2	31	0
17	80.71779556	33	18.63840953	1	0	0	1	0	0	0	0	1	1	1	0	1	0	0	2	0	1	0	0	1	0	0	2	32	0
17	74.82918167	27	17.68614542	0	0	1	0	1	0	0	1	1	0	2	1	1	1	1	1	1	1	1	1	1	1	1	5	33	0
17	19.71738388	1	98.12167338	0	0	0	1	1	1	0	1	0	0	1	1	1	0	0	3	2	1	0	0	1	1	0	3	34	0
17	46.98169927	6	51.17055154	0	1	1	0	1	0	0	0	0	1	1	1	1	1	1	1	1	1	1	1	1	1	0	5	35	0
17	99.33369891	14	48.11085936	0	0	0	0	0	0	1	1	0	0	1	0	1	0	0	0	0	1	0	0	0	0	0	1	36	0
17	91.90818598	21	46.7354112	1	0	1	0	0	1	1	1	1	1	2	1	1	0	0	0	0	1	0	0	0	0	0	1	37	0
17	8.560522736	15	76.02712948	1	1	1	1	1	0	1	0	0	0	1	1	1	0	0	3	2	1	0	0	1	1	0	3	38	0
17	8.488629571	28	80.8740411	0	1	1	1	0	1	0	0	0	0	1	1	1	0	0	2	0	1	0	0	1	0	0	2	39	0
18	3.1378457	23	64.27437014	0	0	1	1	1	0	1	0	1	0	2	0	0	2	0	0	1	0	1	0	0	1	0	2	0	1
18	31.25168103	22	78.35494451	1	1	1	0	1	0	1	0	1	0	1	1	1	1	1	1	1	1	1	1	1	1	0	5	1	1
18	79.59769106	29	40.54868495	0	0	1	0	0	1	1	0	0	1	2	1	1	1	1	1	1	1	1	1	1	1	0	5	2	0
18	64.86879171	18	32.39929734	0	1	1	1	0	1	0	1	1	0	1	0	0	1	0	0	0	0	1	0	0	0	0	1	3	1
18	20.73636391	36	65.45077794	1	1	1	1	0	1	1	0	0	0	1	1	3	4	2	1	0	1	1	1	1	0	0	4	4	1
18	46.98169927	6	51.17055154	0	1	1	0	1	0	0	0	0	1	1	1	0	2	0	0	1	0	1	0	0	1	0	2	5	0
18	41.8159545	26	63.81597126	1	1	0	0	1	0	0	0	0	0	1	1	1	1	1	1	1	1	1	1	1	1	0	5	6	0
18	87.46995169	20	3.319445531	0	1	0	0	1	1	0	0	0	1	1	0	0	1	0	0	0	0	1	0	0	0	0	1	7	0
18	21.03649425	12	63.62186498	1	1	1	1	1	0	0	0	0	0	1	1	0	1	0	0	0	0	1	0	0	0	0	1	8	0
18	66.47028079	5	38.82827223	1	0	0	0	1	1	0	1	1	1	2	1	0	3	2	0	1	0	1	1	0	1	0	3	9	1
18	91.23633869	38	35.8745515	0	0	0	0	1	0	1	1	0	1	2	1	0	3	2	0	1	0	1	1	0	1	0	3	10	0
18	34.2126332	11	94.49902277	1	0	1	1	1	1	1	0	0	0	1	1	3	4	2	0	1	1	1	1	0	1	0	4	11	0
18	75.83477434	8	18.91588174	1	0	0	0	0	1	1	0	1	1	2	1	0	2	0	0	1	0	1	0	0	1	0	2	12	0
18	74.82918167	27	17.68614542	0	0	1	0	1	0	0	1	1	0	2	1	1	1	1	1	1	1	1	1	1	1	1	5	13	0
18	80.71779556	33	18.63840953	1	0	0	1	0	0	0	0	1	1	2	1	0	3	2	0	1	0	1	1	0	1	0	3	14	0
18	58.96255551	16	25.26279992	1	0	0	1	0	0	1	1	1	0	2	1	3	4	2	0	1	1	1	1	0	1	0	4	15	0
18	63.49409476	7	30.5458721	0	0	1	0	0	1	0	1	0	1	1	0	0	1	0	0	0	0	1	0	0	0	0	1	16	0
18	19.71738388	1	98.12167338	0	0	0	1	1	1	0	1	0	0	2	0	4	3	2	0	1	1	1	1	0	1	0	4	17	0
18	12.57185219	30	73.66181676	1	0	0	1	1	1	0	0	0	0	1	1	0	3	2	0	1	0	1	1	0	1	0	3	18	0
18	8.488629571	28	80.8740411	0	1	1	1	0	1	0	0	0	0	1	1	3	4	2	0	1	1	1	1	0	1	0	4	19	0
18	64.20389712	25	18.15611745	0	0	0	1	1	0	1	1	1	1	2	1	0	0	2	0	1	0	0	1	0	1	0	2	20	0
18	82.11471328	31	26.22465474	0	0	0	0	1	0	1	0	1	1	2	1	3	4	2	0	1	1	1	1	0	1	0	4	21	0
18	8.560522736	15	76.02712948	1	1	1	1	1	0	1	0	0	0	1	1	0	2	0	0	1	0	1	0	0	1	0	2	22	0
18	20.06996368	40	72.94527388	0	1	1	1	0	0	0	0	1	0	1	1	1	1	1	1	1	1	1	1	1	1	0	5	23	0
18	54.97625065	24	22.11879515	0	0	1	0	1	0	1	0	1	1	1	0	0	3	2	0	1	0	1	1	0	1	0	3	24	0
18	31.99114614	3	75.32361934	0	0	0	1	1	0	0	0	0	0	1	1	0	2	0	0	1	0	1	0	0	1	0	2	25	0
18	95.3134629	10	37.73740774	0	0	0	0	1	1	1	1	1	1	2	1	0	3	2	0	1	0	1	1	0	1	0	3	26	0
18	32.87367097	32	69.96791427	1	1	1	0	1	1	0	0	0	0	1	1	1	1	1	1	1	1	1	1	1	1	0	5	27	0
18	6.422805384	2	64.25661403	1	1	1	0	0	1	1	1	0	0	1	1	0	3	2	0	1	0	1	1	0	1	0	3	28	0
18	62.48775884	35	7.32104199	0	0	1	0	1	0	1	0	1	1	2	1	4	3	2	0	1	1	1	1	0	1	0	4	29	0
18	17.66223335	13	57.48817567	1	0	0	0	0	1	1	1	0	0	1	1	0	1	0	0	0	0	1	0	0	0	0	1	30	0
18	66.26256017	9	45.30757648	0	1	1	1	0	1	1	0	1	0	1	0	0	1	0	0	0	0	1	0	0	0	0	1	31	0
18	99.33369891	14	48.11085936	0	0	0	0	0	0	1	1	0	0	2	1	3	4	2	0	1	1	1	1	0	1	0	4	32	0
18	78.60372564	17	32.01153732	0	0	0	1	0	0	0	1	1	1	2	1	1	1	1	1	1	1	1	1	1	1	0	5	33	0
18	27.84567143	39	89.03744896	1	0	0	0	0	0	0	1	0	0	2	0	0	3	2	0	1	0	1	1	0	1	0	3	34	0
18	87.07863351	4	19.82344534	0	0	1	0	0	0	1	1	1	1	2	1	0	0	1	0	0	0	0	1	0	0	0	1	35	0
18	93.30163494	37	36.47929665	1	1	0	0	0	1	1	0	1	1	1	0	0	2	0	0	1	0	1	0	0	1	0	2	36	0
18	91.90818598	21	46.7354112	1	0	1	0	0	1	1	1	1	1	2	1	0	1	0	0	0	0	1	0	0	0	0	1	37	0
18	11.08833716	34	52.8690623	0	1	0	1	1	1	1	0	0	0	1	1	1	1	1	1	1	1	1	1	1	1	0	5	38	0
18	6.190874928	19	97.16931153	0	0	1	0	1	1	1	1	0	0	2	0	1	1	1	1	1	1	1	1	1	1	0	5	39	0
19	3.1378457	23	64.27437014	0	0	1	1	1	0	1	0	1	0	1	1	1	0	0	0	2	1	0	0	0	1	0	2	0	1
19	87.07863351	4	19.82344534	0	0	1	0	0	0	1	1	1	1	2	1	2	0	0	0	1	1	0	0	0	1	0	2	1	0
19	8.560522736	15	76.02712948	1	1	1	1	1	0	1	0	0	0	1	1	1	1	1	1	1	1	1	1	1	1	0	5	2	1
19	20.73636391	36	65.45077794	1	1	1	1	0	1	1	0	0	0	1	1	1	0	0	0	0	1	0	0	0	0	0	1	3	1
19	64.86879171	18	32.39929734	0	1	1	1	0	1	0	1	1	0	2	1	1	1	1	1	1	1	1	1	1	1	0	5	4	0
19	91.90818598	21	46.7354112	1	0	1	0	0	1	1	1	1	1	2	1	2	0	3	0	1	1	0	1	0	1	0	3	5	1
19	8.488629571	28	80.8740411	0	1	1	1	0	1	0	0	0	0	1	1	3	1	4	0	2	1	1	1	0	1	0	4	6	1
19	62.48775884	35	7.32104199	0	0	1	0	1	0	1	0	1	1	2	1	3	1	4	0	2	1	1	1	0	1	0	4	7	0
19	58.96255551	16	25.26279992	1	0	0	1	0	0	1	1	1	0	1	0	2	0	3	0	1	1	0	1	0	1	0	3	8	0
19	91.23633869	38	35.8745515	0	0	0	0	1	0	1	1	0	1	2	1	1	0	0	0	0	1	0	0	0	0	0	1	9	0
19	64.20389712	25	18.15611745	0	0	0	1	1	0	1	1	1	1	2	1	1	0	0	0	0	1	0	0	0	0	0	1	10	0
19	82.11471328	31	26.22465474	0	0	0	0	1	0	1	0	1	1	2	1	1	0	2	0	0	1	0	1	0	0	0	2	11	0
19	80.71779556	33	18.63840953	1	0	0	1	0	0	0	0	1	1	1	0	1	0	2	0	0	1	0	1	0	0	0	2	12	0
19	66.47028079	5	38.82827223	1	0	0	0	1	1	0	1	1	1	2	1	1	1	1	1	1	1	1	1	1	1	0	5	13	0
19	95.3134629	10	37.73740774	0	0	0	0	1	1	1	1	1	1	2	1	3	1	4	0	2	1	1	1	0	1	0	4	14	0
19	41.8159545	26	63.81597126	1	1	0	0	1	0	0	0	0	0	1	1	3	1	4	0	2	1	1	1	0	1	0	4	15	0
19	93.30163494	37	36.47929665	1	1	0	0	0	1	1	0	1	1	1	0	1	0	0	0	0	1	0	0	0	0	0	1	16	0
19	12.57185219	30	73.66181676	1	0	0	1	1	1	0	0	0	0	1	1	1	1	1	1	1	1	1	1	1	1	0	5	17	0
19	17.66223335	13	57.48817567	1	0	0	0	0	1	1	1	0	0	2	0	2	0	3	0	1	1	0	1	0	1	0	3	18	0
19	54.97625065	24	22.11879515	0	0	1	0	1	0	1	0	1	1	2	1	3	1	4	0	2	1	1	1	0	1	0	4	19	0
19	6.422805384	2	64.25661403	1	1	1	0	0	1	1	1	0	0	1	1	3	1	0	0	2	1	1	0	0	1	0	3	20	0
19	87.46995169	20	3.319445531	0	1	0	0	1	1	0	0	0	1	2	1	1	0	0	0	0	1	0	0	0	0	0	1	21	0
19	99.33369891	14	48.11085936	0	0	0	0	0	0	1	1	0	0	2	1	3	1	4	0	2	1	1	1	0	1	0	4	22	0
19	74.82918167	27	17.68614542	0	0	1	0	1	0	0	1	1	0	1	0	1	1	1	1	1	1	1	1	1	1	0	5	23	0
19	63.49409476	7	30.5458721	0	0	1	0	0	1	0	1	0	1	2	1	1	1	1	1	1	1	1	1	1	1	0	5	24	0
19	31.25168103	22	78.35494451	1	1	1	0	1	0	1	0	1	0	1	1	3	1	4	0	2	1	1	1	0	1	0	4	25	0
19	20.06996368	40	72.94527388	0	1	1	1	0	0	0	0	1	0	1	1	2	0	3	0	1	1	0	1	0	1	0	3	26	0
19	66.26256017	9	45.30757648	0	1	1	1	0	1	1	0	1	0	2	1	1	0	0	0	0	1	0	0	0	0	0	1	27	0
19	46.98169927	6	51.17055154	0	1	1	0	1	0	0	0	0	1	1	1	3	1	4	0	2	1	1	1	0	1	0	4	28	0
19	11.08833716	34	52.8690623	0	1	0	1	1	1	1	0	0	0	1	1	2	0	3	0	1	1	0	1	0	1	0	3	29	0
19	31.99114614	3	75.32361934	0	0	0	1	1	0	0	0	0	0	1	1	1	1	1	1	1	1	1	1	1	1	0	5	30	0
19	34.2126332	11	94.49902277	1	0	1	1	1	1	1	0	0	0	1	1	3	1	0	0	2	1	1	0	0	1	0	3	31	0
19	78.60372564	17	32.01153732	0	0	0	1	0	0	0	1	1	1	2	1	2	0	3	0	1	1	0	1	0	1	0	3	32	0
19	21.03649425	12	63.62186498	1	1	1	1	1	0	0	0	0	0	1	1	2	0	0	0	1	1	0	0	0	1	0	2	33	0
19	19.71738388	1	98.12167338	0	0	0	1	1	1	0	1	0	0	1	1	1	1	1	1	1	1	1	1	1	1	0	5	34	0
19	79.59769106	29	40.54868495	0	0	1	0	0	1	1	0	0	1	2	1	2	0	0	0	1	1	0	0	0	1	0	2	35	0
19	75.83477434	8	18.91588174	1	0	0	0	0	1	1	0	1	1	1	0	1	0	0	0	0	1	0	0	0	0	0	1	36	0
19	27.84567143	39	89.03744896	1	0	0	0	0	0	0	1	0	0	1	1	1	1	1	1	1	1	1	1	1	1	0	5	37	0
19	6.190874928	19	97.16931153	0	0	1	0	1	1	1	1	0	0	1	1	1	0	0	0	0	1	0	0	0	0	0	1	38	0
19	32.87367097	32	69.96791427	1	1	1	0	1	1	0	0	0	0	1	1	2	0	0	0	1	1	0	0	0	1	0	2	39	0
20	17.66223335	13	57.48817567	1	0	0	0	0	1	1	1	0	0	2	0	0	0	0	2	1	0	0	0	1	1	0	2	0	1
20	20.73636391	36	65.45077794	1	1	1	1	0	1	1	0	0	0	2	0	0	0	0	0	1	0	0	0	0	1	0	1	1	1
20	31.99114614	3	75.32361934	0	0	0	1	1	0	0	0	0	0	1	1	0	4	2	3	1	0	1	1	1	1	0	4	2	1
20	80.71779556	33	18.63840953	1	0	0	1	0	0	0	0	1	1	1	0	0	0	2	0	1	0	0	1	0	1	0	2	3	0
20	54.97625065	24	22.11879515	0	0	1	0	1	0	1	0	1	1	1	0	2	4	3	0	1	1	1	1	0	1	0	4	4	0
20	91.23633869	38	35.8745515	0	0	0	0	1	0	1	1	0	1	2	1	0	4	2	3	1	0	1	1	1	1	0	4	5	0
20	19.71738388	1	98.12167338	0	0	0	1	1	1	0	1	0	0	2	0	1	1	1	1	1	1	1	1	1	1	0	5	6	1
20	6.190874928	19	97.16931153	0	0	1	0	1	1	1	1	0	0	1	1	0	0	0	0	1	0	0	0	0	1	0	1	7	0
20	34.2126332	11	94.49902277	1	0	1	1	1	1	1	0	0	0	1	1	2	0	1	0	3	1	0	1	0	1	0	3	8	1
20	32.87367097	32	69.96791427	1	1	1	0	1	1	0	0	0	0	1	1	3	2	0	1	4	1	1	0	1	1	0	4	9	0
20	41.8159545	26	63.81597126	1	1	0	0	1	0	0	0	0	0	1	1	1	1	1	1	1	1	1	1	1	1	0	5	10	0
20	93.30163494	37	36.47929665	1	1	0	0	0	1	1	0	1	1	2	1	2	4	3	0	1	1	1	1	0	1	0	4	11	0
20	82.11471328	31	26.22465474	0	0	0	0	1	0	1	0	1	1	2	1	1	3	0	2	0	1	1	0	1	0	0	3	12	0
20	95.3134629	10	37.73740774	0	0	0	0	1	1	1	1	1	1	2	1	0	0	2	0	1	0	0	1	0	1	0	2	13	0
20	66.26256017	9	45.30757648	0	1	1	1	0	1	1	0	1	0	1	0	1	1	1	1	1	1	1	1	1	1	0	5	14	0
20	11.08833716	34	52.8690623	0	1	0	1	1	1	1	0	0	0	1	1	0	4	2	3	1	0	1	1	1	1	0	4	15	0
20	12.57185219	30	73.66181676	1	0	0	1	1	1	0	0	0	0	1	1	1	0	0	0	0	1	0	0	0	0	0	1	16	0
20	58.96255551	16	25.26279992	1	0	0	1	0	0	1	1	1	0	1	0	1	0	2	0	3	1	0	1	0	1	0	3	17	0
20	46.98169927	6	51.17055154	0	1	1	0	1	0	0	0	0	1	1	1	0	0	2	3	1	0	0	1	1	1	0	3	18	0
20	66.47028079	5	38.82827223	1	0	0	0	1	1	0	1	1	1	2	1	0	0	0	0	1	0	0	0	0	1	0	1	19	0
20	78.60372564	17	32.01153732	0	0	0	1	0	0	0	1	1	1	2	1	0	0	2	0	1	0	0	1	0	1	0	2	20	0
20	21.03649425	12	63.62186498	1	1	1	1	1	0	0	0	0	0	1	1	2	0	0	0	1	1	0	0	0	1	0	2	21	0
20	99.33369891	14	48.11085936	0	0	0	0	0	0	1	1	0	0	1	0	1	0	0	0	0	1	0	0	0	0	0	1	22	0
20	3.1378457	23	64.27437014	0	0	1	1	1	0	1	0	1	0	1	1	0	0	0	0	1	0	0	0	0	1	0	1	23	0
20	8.488629571	28	80.8740411	0	1	1	1	0	1	0	0	0	0	1	1	0	0	2	3	1	0	0	1	1	1	0	3	24	0
20	20.06996368	40	72.94527388	0	1	1	1	0	0	0	0	1	0	1	1	1	0	2	0	0	1	0	1	0	0	0	2	25	0
20	79.59769106	29	40.54868495	0	0	1	0	0	1	1	0	0	1	2	1	2	4	3	0	1	1	1	1	0	1	0	4	26	0
20	74.82918167	27	17.68614542	0	0	1	0	1	0	0	1	1	0	1	0	1	1	1	1	1	1	1	1	1	1	0	5	27	0
20	31.25168103	22	78.35494451	1	1	1	0	1	0	1	0	1	0	1	1	1	1	1	1	1	1	1	1	1	1	0	5	28	0
20	6.422805384	2	64.25661403	1	1	1	0	0	1	1	1	0	0	2	0	0	0	2	3	1	0	0	1	1	1	0	3	29	0
20	64.20389712	25	18.15611745	0	0	0	1	1	0	1	1	1	1	1	0	0	0	2	3	1	0	0	1	1	1	0	3	30	0
20	87.07863351	4	19.82344534	0	0	1	0	0	0	1	1	1	1	2	1	0	0	2	3	1	0	0	1	1	1	0	3	31	0
20	64.86879171	18	32.39929734	0	1	1	1	0	1	0	1	1	0	2	1	1	1	1	1	1	1	1	1	1	1	0	5	32	0
20	91.90818598	21	46.7354112	1	0	1	0	0	1	1	1	1	1	2	1	0	4	2	3	1	0	1	1	1	1	0	4	33	0
20	87.46995169	20	3.319445531	0	1	0	0	1	1	0	0	0	1	2	1	0	0	2	0	1	0	0	1	0	1	0	2	34	0
20	8.560522736	15	76.02712948	1	1	1	1	1	0	1	0	0	0	1	1	0	0	0	0	1	0	0	0	0	1	0	1	35	0
20	75.83477434	8	18.91588174	1	0	0	0	0	1	1	0	1	1	2	1	0	0	0	0	1	0	0	0	0	1	0	1	36	0
20	62.48775884	35	7.32104199	0	0	1	0	1	0	1	0	1	1	2	1	1	1	1	1	1	1	1	1	1	1	0	5	37	0
20	63.49409476	7	30.5458721	0	0	1	0	0	1	0	1	0	1	2	1	0	0	2	0	1	0	0	1	0	1	0	2	38	0
20	27.84567143	39	89.03744896	1	0	0	0	0	0	0	1	0	0	1	1	1	1	1	1	1	1	1	1	1	1	0	5	39	0
22	62.48775884	35	7.32104199	0	0	1	0	1	0	1	0	1	1	2	1	2	3	4	1	0	1	1	1	1	0	0	4	0	1
22	8.488629571	28	80.8740411	0	1	1	1	0	1	0	0	0	0	2	0	2	0	3	0	1	1	0	1	0	1	0	3	1	1
22	3.1378457	23	64.27437014	0	0	1	1	1	0	1	0	1	0	2	0	1	1	1	1	1	1	1	1	1	1	0	5	2	1
22	63.49409476	7	30.5458721	0	0	1	0	0	1	0	1	0	1	2	1	3	0	4	1	2	1	0	1	1	1	0	4	3	0
22	74.82918167	27	17.68614542	0	0	1	0	1	0	0	1	1	0	2	1	0	3	2	1	0	0	1	1	1	0	0	3	4	0
22	31.99114614	3	75.32361934	0	0	0	1	1	0	0	0	0	0	1	1	1	1	1	1	1	1	1	1	1	1	0	5	5	0
22	54.97625065	24	22.11879515	0	0	1	0	1	0	1	0	1	1	2	1	1	1	1	1	1	1	1	1	1	1	0	5	6	0
22	79.59769106	29	40.54868495	0	0	1	0	0	1	1	0	0	1	2	1	1	1	1	1	1	1	1	1	1	1	0	5	7	0
22	34.2126332	11	94.49902277	1	0	1	1	1	1	1	0	0	0	1	1	1	1	1	1	1	1	1	1	1	1	0	5	8	0
22	12.57185219	30	73.66181676	1	0	0	1	1	1	0	0	0	0	1	1	2	0	0	1	0	1	0	0	1	0	0	2	9	1
22	66.47028079	5	38.82827223	1	0	0	0	1	1	0	1	1	1	2	1	3	0	4	1	2	1	0	1	1	1	0	4	10	0
22	6.422805384	2	64.25661403	1	1	1	0	0	1	1	1	0	0	1	1	2	4	3	1	0	1	1	1	1	0	0	4	11	0
22	75.83477434	8	18.91588174	1	0	0	0	0	1	1	0	1	1	2	1	3	0	4	1	2	1	0	1	1	1	0	4	12	0
22	46.98169927	6	51.17055154	0	1	1	0	1	0	0	0	0	1	1	1	0	2	0	1	0	0	1	0	1	0	0	2	13	0
22	27.84567143	39	89.03744896	1	0	0	0	0	0	0	1	0	0	1	1	2	0	3	1	0	1	0	1	1	0	0	3	14	0
22	32.87367097	32	69.96791427	1	1	1	0	1	1	0	0	0	0	2	0	0	0	0	1	2	0	0	0	1	1	0	2	15	0
22	91.23633869	38	35.8745515	0	0	0	0	1	0	1	1	0	1	2	1	0	0	0	1	0	0	0	0	1	0	0	1	16	1
22	87.46995169	20	3.319445531	0	1	0	0	1	1	0	0	0	1	2	1	2	0	0	1	0	1	0	0	1	0	0	2	17	0
22	78.60372564	17	32.01153732	0	0	0	1	0	0	0	1	1	1	2	1	2	0	0	0	1	1	0	0	0	1	0	2	18	0
22	8.560522736	15	76.02712948	1	1	1	1	1	0	1	0	0	0	1	1	3	0	4	1	2	1	0	1	1	1	0	4	19	0
22	82.11471328	31	26.22465474	0	0	0	0	1	0	1	0	1	1	2	1	3	0	4	1	2	1	0	1	1	1	0	4	20	0
22	64.86879171	18	32.39929734	0	1	1	1	0	1	0	1	1	0	1	0	0	0	0	1	2	0	0	0	1	1	0	2	21	0
22	58.96255551	16	25.26279992	1	0	0	1	0	0	1	1	1	0	1	0	2	0	3	1	0	1	0	1	1	0	0	3	22	0
22	31.25168103	22	78.35494451	1	1	1	0	1	0	1	0	1	0	2	0	2	0	3	1	0	1	0	1	1	0	0	3	23	0
22	21.03649425	12	63.62186498	1	1	1	1	1	0	0	0	0	0	1	1	0	0	0	1	0	0	0	0	1	0	0	1	24	0
22	41.8159545	26	63.81597126	1	1	0	0	1	0	0	0	0	0	1	1	0	3	2	1	0	0	1	1	1	0	0	3	25	0
22	93.30163494	37	36.47929665	1	1	0	0	0	1	1	0	1	1	2	1	0	0	0	1	0	0	0	0	1	0	0	1	26	0
22	20.06996368	40	72.94527388	0	1	1	1	0	0	0	0	1	0	1	1	0	0	0	1	0	0	0	0	1	0	0	1	27	0
22	64.20389712	25	18.15611745	0	0	0	1	1	0	1	1	1	1	2	1	1	1	1	1	1	1	1	1	1	1	0	5	28	0
22	6.190874928	19	97.16931153	0	0	1	0	1	1	1	1	0	0	2	0	3	0	0	1	2	1	0	0	1	1	0	3	29	0
22	80.71779556	33	18.63840953	1	0	0	1	0	0	0	0	1	1	1	0	1	1	1	1	1	1	1	1	1	1	0	5	30	0
22	19.71738388	1	98.12167338	0	0	0	1	1	1	0	1	0	0	1	1	0	0	0	1	0	0	0	0	1	0	0	1	31	0
22	99.33369891	14	48.11085936	0	0	0	0	0	0	1	1	0	0	2	1	1	1	1	1	1	1	1	1	1	1	0	5	32	0
22	95.3134629	10	37.73740774	0	0	0	0	1	1	1	1	1	1	2	1	0	0	0	1	0	0	0	0	1	0	0	1	33	0
22	20.73636391	36	65.45077794	1	1	1	1	0	1	1	0	0	0	2	0	0	0	0	1	2	0	0	0	1	1	0	2	34	0
22	66.26256017	9	45.30757648	0	1	1	1	0	1	1	0	1	0	1	0	0	0	0	1	0	0	0	0	1	0	0	1	35	0
22	11.08833716	34	52.8690623	0	1	0	1	1	1	1	0	0	0	2	0	0	0	0	1	0	0	0	0	1	0	0	1	36	0
22	87.07863351	4	19.82344534	0	0	1	0	0	0	1	1	1	1	2	1	1	1	1	1	1	1	1	1	1	1	0	5	37	0
22	17.66223335	13	57.48817567	1	0	0	0	0	1	1	1	0	0	2	0	3	4	0	1	2	1	1	0	1	1	0	4	38	0
22	91.90818598	21	46.7354112	1	0	1	0	0	1	1	1	1	1	2	1	2	0	0	1	0	1	0	0	1	0	0	2	39	0
23	41.8159545	26	63.81597126	1	1	0	0	1	0	0	0	0	0	1	1	1	2	0	0	3	1	1	0	0	1	0	3	0	1
23	12.57185219	30	73.66181676	1	0	0	1	1	1	0	0	0	0	1	1	1	2	0	0	0	1	1	0	0	0	0	2	1	1
23	63.49409476	7	30.5458721	0	0	1	0	0	1	0	1	0	1	2	1	1	1	1	1	1	1	1	1	1	1	0	5	2	1
23	66.47028079	5	38.82827223	1	0	0	0	1	1	0	1	1	1	1	0	1	0	0	0	0	1	0	0	0	0	0	1	3	1
23	31.25168103	22	78.35494451	1	1	1	0	1	0	1	0	1	0	1	1	1	0	0	0	0	1	0	0	0	0	0	1	4	0
23	95.3134629	10	37.73740774	0	0	0	0	1	1	1	1	1	1	2	1	1	2	3	0	4	1	1	1	0	1	0	4	5	1
23	64.86879171	18	32.39929734	0	1	1	1	0	1	0	1	1	0	2	1	1	2	0	0	3	1	1	0	0	1	0	3	6	0
23	17.66223335	13	57.48817567	1	0	0	0	0	1	1	1	0	0	1	1	1	0	0	0	0	1	0	0	0	0	0	1	7	0
23	78.60372564	17	32.01153732	0	0	0	1	0	0	0	1	1	1	2	1	1	1	1	1	1	1	1	1	1	1	0	5	8	0
23	91.90818598	21	46.7354112	1	0	1	0	0	1	1	1	1	1	2	1	1	2	4	0	3	1	1	1	0	1	0	4	9	0
23	21.03649425	12	63.62186498	1	1	1	1	1	0	0	0	0	0	1	1	1	2	4	0	3	1	1	1	0	1	0	4	10	0
23	79.59769106	29	40.54868495	0	0	1	0	0	1	1	0	0	1	2	1	1	1	1	1	1	1	1	1	1	1	0	5	11	0
23	19.71738388	1	98.12167338	0	0	0	1	1	1	0	1	0	0	1	1	1	2	0	0	0	1	1	0	0	0	0	2	12	0
23	27.84567143	39	89.03744896	1	0	0	0	0	0	0	1	0	0	1	1	1	3	2	0	4	1	1	1	0	1	0	4	13	0
23	46.98169927	6	51.17055154	0	1	1	0	1	0	0	0	0	1	1	1	1	1	1	1	1	1	1	1	1	1	0	5	14	0
23	6.422805384	2	64.25661403	1	1	1	0	0	1	1	1	0	0	1	1	1	1	1	1	1	1	1	1	1	1	1	5	15	0
23	54.97625065	24	22.11879515	0	0	1	0	1	0	1	0	1	1	2	1	1	0	0	0	0	1	0	0	0	0	0	1	16	0
23	8.488629571	28	80.8740411	0	1	1	1	0	1	0	0	0	0	1	1	1	2	0	0	0	1	1	0	0	0	0	2	17	0
23	20.06996368	40	72.94527388	0	1	1	1	0	0	0	0	1	0	1	1	1	0	0	0	0	1	0	0	0	0	0	1	18	0
23	11.08833716	34	52.8690623	0	1	0	1	1	1	1	0	0	0	1	1	1	2	0	0	0	1	1	0	0	0	0	2	19	0
23	62.48775884	35	7.32104199	0	0	1	0	1	0	1	0	1	1	2	1	1	2	4	0	3	1	1	1	0	1	0	4	20	0
23	34.2126332	11	94.49902277	1	0	1	1	1	1	1	0	0	0	1	1	1	2	0	0	3	1	1	0	0	1	0	3	21	0
23	87.46995169	20	3.319445531	0	1	0	0	1	1	0	0	0	1	2	1	1	2	0	0	0	1	1	0	0	0	0	2	22	0
23	8.560522736	15	76.02712948	1	1	1	1	1	0	1	0	0	0	1	1	1	0	0	0	0	1	0	0	0	0	0	1	23	0
23	93.30163494	37	36.47929665	1	1	0	0	0	1	1	0	1	1	2	1	1	2	4	0	3	1	1	1	0	1	0	4	24	0
23	80.71779556	33	18.63840953	1	0	0	1	0	0	0	0	1	1	2	1	1	1	1	1	1	1	1	1	1	1	0	5	25	0
23	75.83477434	8	18.91588174	1	0	0	0	0	1	1	0	1	1	2	1	1	1	1	1	1	1	1	1	1	1	0	5	26	0
23	20.73636391	36	65.45077794	1	1	1	1	0	1	1	0	0	0	1	1	1	1	1	1	1	1	1	1	1	1	0	5	27	0
23	32.87367097	32	69.96791427	1	1	1	0	1	1	0	0	0	0	1	1	1	2	4	0	3	1	1	1	0	1	0	4	28	0
23	66.26256017	9	45.30757648	0	1	1	1	0	1	1	0	1	0	2	1	1	2	0	0	3	1	1	0	0	1	0	3	29	0
23	64.20389712	25	18.15611745	0	0	0	1	1	0	1	1	1	1	2	1	1	2	0	0	3	1	1	0	0	1	0	3	30	0
23	3.1378457	23	64.27437014	0	0	1	1	1	0	1	0	1	0	2	0	1	2	0	0	0	1	1	0	0	0	0	2	31	0
23	91.23633869	38	35.8745515	0	0	0	0	1	0	1	1	0	1	2	1	1	1	1	1	1	1	1	1	1	1	0	5	32	0
23	6.190874928	19	97.16931153	0	0	1	0	1	1	1	1	0	0	1	1	1	2	0	0	3	1	1	0	0	1	0	3	33	0
23	58.96255551	16	25.26279992	1	0	0	1	0	0	1	1	1	0	1	0	1	2	0	0	0	1	1	0	0	0	0	2	34	0
23	82.11471328	31	26.22465474	0	0	0	0	1	0	1	0	1	1	2	1	1	0	0	0	0	1	0	0	0	0	0	1	35	0
23	31.99114614	3	75.32361934	0	0	0	1	1	0	0	0	0	0	1	1	1	0	0	0	0	1	0	0	0	0	0	1	36	0
23	74.82918167	27	17.68614542	0	0	1	0	1	0	0	1	1	0	1	0	1	3	0	0	2	1	1	0	0	1	0	3	37	0
23	99.33369891	14	48.11085936	0	0	0	0	0	0	1	1	0	0	2	1	1	2	4	0	3	1	1	1	0	1	0	4	38	0
23	87.07863351	4	19.82344534	0	0	1	0	0	0	1	1	1	1	2	1	1	2	0	0	3	1	1	0	0	1	0	3	39	0
