# Supplementary material for: Long-term serial position effects in cue-based inference
Source: PLoS One. 2018 Jul 18;13(7):e0200821. doi: 10.1371/journal.pone.0200821 (PMC6051659; doi:10.1371/journal.pone.0200821)
Supplement: S3 File — (CSV) [file pone.0200821.s003.csv]

Participant	Trial	D2Criterion	Case	D1Criterion	D1C1	D1C2	D1C3	D1C4	D1C5	D2C2	D2C1	D2C5	D2C4	D2C3	Order	Block	n	CompSelected_mean	CompSelected_raw	CompSelected_std	Correct_mean	Correct_raw	Correct_std
1	1	8.895443237	1	69.09867493	0	1	1	1	0	0	1	1	0	0	1	2	1	1	1	0	1	1	0
1	2	0.446301291	3	73.89210303	1	0	1	1	1	0	0	0	0	0	1	2	1	2	2	0	0	0	0
1	3	11.4752932	2	66.03838905	1	0	0	1	0	1	0	1	0	0	1	2	1	2	2	0	0	0	0
1	4	40.27830244	4	56.19386629	0	0	0	1	0	0	0	0	0	1	1	2	1	1	1	0	1	1	0
1	5	52.04602876	5	41.87861051	1	1	0	1	0	0	1	0	0	0	1	2	1	1	1	0	0	0	0
1	6	12.34624909	9	91.76919687	1	1	1	0	1	1	0	0	1	0	2	2	1	2	2	0	0	0	0
1	7	83.61521103	6	32.25636513	1	0	0	0	0	1	0	0	1	1	2	2	1	1	1	0	0	0	0
1	8	76.71870062	7	9.238803164	0	0	1	0	0	0	1	1	0	1	2	2	1	2	2	0	1	1	0
1	9	88.79940149	10	5.98752079	1	1	0	1	0	1	1	1	1	0	2	2	1	2	2	0	1	1	0
1	10	12.64034278	8	80.31715172	1	0	0	0	0	0	0	0	1	0	2	2	1	1	1	0	1	1	0
1	11	11.34629526	14	56.84575748	0	1	1	0	0	0	0	1	0	0	3	2	1	2	2	0	0	0	0
1	12	52.04850853	12	0.425388318	0	0	0	0	1	1	1	0	0	1	3	2	1	1	1	0	0	0	0
1	13	10.34419	11	78.38037251	1	1	0	1	0	0	0	0	0	0	3	2	1	1	1	0	1	1	0
1	14	55.75843332	13	37.25995306	1	0	1	0	1	1	1	0	0	0	3	2	1	1	1	0	0	0	0
1	15	32.89566483	15	51.37085504	0	1	1	1	1	0	0	0	1	0	3	2	1	1	1	0	1	1	0
1	16	99.57248405	1	4.746335739	0	0	1	0	0	1	0	1	1	1	1	3	1	1	1	0	0	0	0
1	17	87.39698246	5	7.280613839	0	0	1	0	1	0	0	0	0	1	1	3	1	2	2	0	1	1	0
1	18	97.59792844	2	22.46707083	1	0	0	0	0	0	0	1	1	1	1	3	1	2	2	0	1	1	0
1	19	46.35867525	4	82.33195332	1	0	0	1	0	1	0	0	0	0	1	3	1	1	1	0	1	1	0
1	20	8.158452162	3	75.49090581	1	0	1	1	0	0	0	0	0	0	1	3	1	1	1	0	1	1	0
1	21	12.60352786	10	74.8292457	0	0	1	0	0	0	0	0	0	0	2	3	1	1	1	0	1	1	0
1	22	66.855591	8	48.20876822	0	1	0	0	0	0	0	1	1	1	2	3	1	1	1	0	0	0	0
1	23	93.4357086	7	13.2445702	0	1	0	0	0	1	1	0	1	1	2	3	1	1	1	0	0	0	0
1	24	60.59065975	9	32.28342434	0	0	1	1	1	1	1	0	1	0	2	3	1	1	1	0	0	0	0
1	25	19.96611028	6	54.74243172	1	0	1	1	0	0	0	0	1	0	2	3	1	1	1	0	1	1	0
1	26	92.09788271	15	7.64748573	0	0	0	1	1	1	1	1	0	0	3	3	1	1	1	0	0	0	0
1	27	93.79567535	14	46.8313429	0	0	0	0	0	1	0	1	0	0	3	3	1	2	2	0	1	1	0
1	28	87.53092688	13	3.142726627	0	0	1	1	0	1	0	0	0	0	3	3	1	1	1	0	0	0	0
1	29	87.58448291	11	45.87695377	0	0	0	0	0	1	0	1	1	1	3	3	1	1	1	0	0	0	0
1	30	23.29857382	12	83.87165709	1	1	1	0	0	0	0	1	0	1	3	3	1	2	2	0	0	0	0
1	31	81.23393467	4	24.19977384	0	0	0	0	0	0	0	1	1	0	1	5	1	1	1	0	0	0	0
1	32	18.36984614	5	54.93013438	0	0	1	0	0	0	0	0	1	0	1	5	1	2	2	0	0	0	0
1	33	36.8968901	2	51.26408742	1	0	1	1	0	0	0	0	0	0	1	5	1	1	1	0	1	1	0
1	34	75.52583157	3	10.56955176	1	0	0	0	0	0	0	0	1	1	1	5	1	2	2	0	1	1	0
1	35	44.95939899	1	79.73820581	1	0	0	1	1	1	0	1	0	0	1	5	1	2	2	0	0	0	0
1	36	54.89616799	7	15.93842591	0	1	0	0	1	0	1	1	0	1	2	5	1	1	1	0	0	0	0
1	37	92.20569694	9	46.17360724	0	0	1	0	0	0	1	1	0	0	2	5	1	2	2	0	1	1	0
1	38	17.66266247	6	63.2252188	0	1	1	1	1	0	0	0	0	0	2	5	1	1	1	0	1	1	0
1	39	93.20683049	10	33.44315779	0	0	1	0	1	0	0	0	0	0	2	5	1	2	2	0	1	1	0
1	40	57.79692956	8	4.259146044	0	0	0	1	0	0	1	1	0	1	2	5	1	1	1	0	0	0	0
1	41	67.16392984	13	20.24424705	1	0	1	0	0	1	0	1	0	1	3	5	1	2	2	0	1	1	0
1	42	94.72671527	14	11.13144781	0	0	0	1	1	1	0	1	1	0	3	5	1	2	2	0	1	1	0
1	43	51.25726353	12	34.988827	0	0	1	0	1	1	1	1	0	1	3	5	1	1	1	0	0	0	0
1	44	56.76902605	11	0.581961979	1	0	0	0	1	1	1	0	1	0	3	5	1	1	1	0	0	0	0
1	45	33.25043965	15	92.56099387	1	1	0	0	1	0	0	0	0	1	3	5	1	1	1	0	1	1	0
1	46	2.244380185	3	63.17289679	0	0	1	1	0	0	1	0	0	0	1	4	1	2	2	0	0	0	0
1	47	37.54377018	2	59.70076342	0	0	1	1	1	0	0	1	0	0	1	4	1	1	1	0	1	1	0
1	48	4.935450848	1	71.63624837	1	1	0	1	1	0	0	0	0	0	1	4	1	1	1	0	1	1	0
1	49	12.63523816	4	58.01481881	1	0	0	1	0	0	0	0	0	1	1	4	1	1	1	0	1	1	0
1	50	55.12603252	5	10.47684649	0	1	0	1	1	0	0	0	0	0	1	4	1	2	2	0	1	1	0
1	51	30.64722162	10	81.19544255	0	0	1	1	1	0	0	0	1	1	2	4	1	1	1	0	1	1	0
1	52	81.11380147	7	5.86135243	0	1	0	0	0	0	1	1	0	1	2	4	1	2	2	0	1	1	0
1	53	35.38971804	9	78.26394145	1	0	0	0	1	1	0	0	0	0	2	4	1	2	2	0	0	0	0
1	54	0.806916323	8	89.95134852	1	0	1	0	0	0	0	1	0	0	2	4	1	2	2	0	0	0	0
1	55	93.91593312	6	48.57838004	0	0	0	0	1	1	0	0	1	1	2	4	1	1	1	0	0	0	0
1	56	2.700081784	15	88.50864742	1	1	0	1	1	0	0	0	1	0	3	4	1	1	1	0	1	1	0
1	57	79.31741088	11	28.8354814	0	0	1	0	1	1	0	1	1	0	3	4	1	2	2	0	1	1	0
1	58	93.21564211	12	46.64311346	1	0	0	1	1	1	0	1	0	0	3	4	1	1	1	0	0	0	0
1	59	28.86557952	14	68.99403188	1	1	1	0	1	0	0	1	1	0	3	4	1	2	2	0	0	0	0
1	60	17.8988131	13	83.5086371	0	1	1	0	1	0	0	1	0	1	3	4	1	1	1	0	1	1	0
1	61	22.85250231	1	54.15618944	0	1	1	1	1	0	1	0	0	1	1	1	1	2	2	0	0	0	0
1	62	35.36723904	4	77.31852953	1	0	0	0	0	0	1	1	0	1	1	1	1	1	1	0	1	1	0
1	63	26.01854187	5	83.76183624	0	0	0	1	0	1	0	1	0	0	1	1	1	1	1	0	1	1	0
1	64	71.36055909	2	33.85279367	0	0	0	0	0	0	1	0	1	1	1	1	1	1	1	0	0	0	0
1	65	25.21698136	3	93.36992243	1	0	1	1	1	0	0	0	0	1	1	1	1	2	2	0	0	0	0
1	66	94.03332117	9	28.15186988	0	0	1	0	0	0	1	0	0	1	2	1	1	1	1	0	0	0	0
1	67	7.627483539	7	82.91354261	0	0	0	1	1	0	0	0	1	0	2	1	1	1	1	0	1	1	0
1	68	64.69515144	10	17.37459259	0	0	0	0	1	0	1	1	0	1	2	1	1	2	2	0	1	1	0
1	69	82.43291525	6	23.45465694	0	0	0	0	0	1	1	1	1	1	2	1	1	2	2	0	1	1	0
1	70	32.60128235	8	62.86824478	0	0	1	0	1	0	0	0	0	0	2	1	1	1	1	0	1	1	0
1	71	21.70358833	14	94.75121547	0	1	1	1	0	0	1	0	0	0	3	1	1	2	2	0	0	0	0
1	72	45.83132407	11	56.99807422	1	1	1	0	1	0	0	1	1	1	3	1	1	2	2	0	0	0	0
1	73	43.09718334	15	67.7446616	0	1	1	0	1	0	0	1	1	0	3	1	1	2	2	0	0	0	0
1	74	47.87817734	13	62.38552933	0	1	0	0	0	0	0	1	1	1	3	1	1	2	2	0	0	0	0
1	75	85.72269279	12	4.168220491	0	0	1	0	0	1	1	0	0	0	3	1	1	2	2	0	1	1	0
2	1	46.35867525	4	82.33195332	1	0	0	1	0	1	0	0	0	0	1	3	1	2	2	0	0	0	0
2	2	97.59792844	2	22.46707083	1	0	0	0	0	0	0	1	1	1	1	3	1	2	2	0	1	1	0
2	3	87.39698246	5	7.280613839	0	0	1	0	1	0	0	0	0	1	1	3	1	1	1	0	0	0	0
2	4	8.158452162	3	75.49090581	1	0	1	1	0	0	0	0	0	0	1	3	1	2	2	0	0	0	0
2	5	99.57248405	1	4.746335739	0	0	1	0	0	1	0	1	1	1	1	3	1	2	2	0	1	1	0
2	6	93.4357086	7	13.2445702	0	1	0	0	0	1	1	0	1	1	2	3	1	2	2	0	1	1	0
2	7	12.60352786	10	74.8292457	0	0	1	0	0	0	0	0	0	0	2	3	1	1	1	0	1	1	0
2	8	66.855591	8	48.20876822	0	1	0	0	0	0	0	1	1	1	2	3	1	1	1	0	0	0	0
2	9	60.59065975	9	32.28342434	0	0	1	1	1	1	1	0	1	0	2	3	1	2	2	0	1	1	0
2	10	19.96611028	6	54.74243172	1	0	1	1	0	0	0	0	1	0	2	3	1	1	1	0	1	1	0
2	11	87.53092688	13	3.142726627	0	0	1	1	0	1	0	0	0	0	3	3	1	1	1	0	0	0	0
2	12	93.79567535	14	46.8313429	0	0	0	0	0	1	0	1	0	0	3	3	1	2	2	0	1	1	0
2	13	23.29857382	12	83.87165709	1	1	1	0	0	0	0	1	0	1	3	3	1	1	1	0	1	1	0
2	14	87.58448291	11	45.87695377	0	0	0	0	0	1	0	1	1	1	3	3	1	2	2	0	1	1	0
2	15	92.09788271	15	7.64748573	0	0	0	1	1	1	1	1	0	0	3	3	1	2	2	0	1	1	0
2	16	26.01854187	5	83.76183624	0	0	0	1	0	1	0	1	0	0	1	1	1	2	2	0	0	0	0
2	17	71.36055909	2	33.85279367	0	0	0	0	0	0	1	0	1	1	1	1	1	2	2	0	1	1	0
2	18	25.21698136	3	93.36992243	1	0	1	1	1	0	0	0	0	1	1	1	1	1	1	0	1	1	0
2	19	22.85250231	1	54.15618944	0	1	1	1	1	0	1	0	0	1	1	1	1	1	1	0	1	1	0
2	20	35.36723904	4	77.31852953	1	0	0	0	0	0	1	1	0	1	1	1	1	2	2	0	0	0	0
2	21	94.03332117	9	28.15186988	0	0	1	0	0	0	1	0	0	1	2	1	1	2	2	0	1	1	0
2	22	82.43291525	6	23.45465694	0	0	0	0	0	1	1	1	1	1	2	1	1	1	1	0	0	0	0
2	23	64.69515144	10	17.37459259	0	0	0	0	1	0	1	1	0	1	2	1	1	2	2	0	1	1	0
2	24	7.627483539	7	82.91354261	0	0	0	1	1	0	0	0	1	0	2	1	1	2	2	0	0	0	0
2	25	32.60128235	8	62.86824478	0	0	1	0	1	0	0	0	0	0	2	1	1	2	2	0	0	0	0
2	26	43.09718334	15	67.7446616	0	1	1	0	1	0	0	1	1	0	3	1	1	2	2	0	0	0	0
2	27	85.72269279	12	4.168220491	0	0	1	0	0	1	1	0	0	0	3	1	1	2	2	0	1	1	0
2	28	45.83132407	11	56.99807422	1	1	1	0	1	0	0	1	1	1	3	1	1	1	1	0	1	1	0
2	29	21.70358833	14	94.75121547	0	1	1	1	0	0	1	0	0	0	3	1	1	1	1	0	1	1	0
2	30	47.87817734	13	62.38552933	0	1	0	0	0	0	0	1	1	1	3	1	1	1	1	0	1	1	0
2	31	55.12603252	5	10.47684649	0	1	0	1	1	0	0	0	0	0	1	4	1	1	1	0	0	0	0
2	32	37.54377018	2	59.70076342	0	0	1	1	1	0	0	1	0	0	1	4	1	2	2	0	0	0	0
2	33	4.935450848	1	71.63624837	1	1	0	1	1	0	0	0	0	0	1	4	1	1	1	0	1	1	0
2	34	12.63523816	4	58.01481881	1	0	0	1	0	0	0	0	0	1	1	4	1	1	1	0	1	1	0
2	35	2.244380185	3	63.17289679	0	0	1	1	0	0	1	0	0	0	1	4	1	1	1	0	1	1	0
2	36	93.91593312	6	48.57838004	0	0	0	0	1	1	0	0	1	1	2	4	1	2	2	0	1	1	0
2	37	81.11380147	7	5.86135243	0	1	0	0	0	0	1	1	0	1	2	4	1	2	2	0	1	1	0
2	38	0.806916323	8	89.95134852	1	0	1	0	0	0	0	1	0	0	2	4	1	1	1	0	1	1	0
2	39	35.38971804	9	78.26394145	1	0	0	0	1	1	0	0	0	0	2	4	1	1	1	0	1	1	0
2	40	30.64722162	10	81.19544255	0	0	1	1	1	0	0	0	1	1	2	4	1	2	2	0	0	0	0
2	41	2.700081784	15	88.50864742	1	1	0	1	1	0	0	0	1	0	3	4	1	1	1	0	1	1	0
2	42	28.86557952	14	68.99403188	1	1	1	0	1	0	0	1	1	0	3	4	1	1	1	0	1	1	0
2	43	17.8988131	13	83.5086371	0	1	1	0	1	0	0	1	0	1	3	4	1	1	1	0	1	1	0
2	44	93.21564211	12	46.64311346	1	0	0	1	1	1	0	1	0	0	3	4	1	1	1	0	0	0	0
2	45	79.31741088	11	28.8354814	0	0	1	0	1	1	0	1	1	0	3	4	1	2	2	0	1	1	0
2	46	44.95939899	1	79.73820581	1	0	0	1	1	1	0	1	0	0	1	5	1	1	1	0	1	1	0
2	47	18.36984614	5	54.93013438	0	0	1	0	0	0	0	0	1	0	1	5	1	2	2	0	0	0	0
2	48	81.23393467	4	24.19977384	0	0	0	0	0	0	0	1	1	0	1	5	1	2	2	0	1	1	0
2	49	75.52583157	3	10.56955176	1	0	0	0	0	0	0	0	1	1	1	5	1	2	2	0	1	1	0
2	50	36.8968901	2	51.26408742	1	0	1	1	0	0	0	0	0	0	1	5	1	1	1	0	1	1	0
2	51	54.89616799	7	15.93842591	0	1	0	0	1	0	1	1	0	1	2	5	1	2	2	0	1	1	0
2	52	93.20683049	10	33.44315779	0	0	1	0	1	0	0	0	0	0	2	5	1	1	1	0	0	0	0
2	53	57.79692956	8	4.259146044	0	0	0	1	0	0	1	1	0	1	2	5	1	2	2	0	1	1	0
2	54	17.66266247	6	63.2252188	0	1	1	1	1	0	0	0	0	0	2	5	1	1	1	0	1	1	0
2	55	92.20569694	9	46.17360724	0	0	1	0	0	0	1	1	0	0	2	5	1	1	1	0	0	0	0
2	56	33.25043965	15	92.56099387	1	1	0	0	1	0	0	0	0	1	3	5	1	1	1	0	1	1	0
2	57	56.76902605	11	0.581961979	1	0	0	0	1	1	1	0	1	0	3	5	1	2	2	0	1	1	0
2	58	67.16392984	13	20.24424705	1	0	1	0	0	1	0	1	0	1	3	5	1	1	1	0	0	0	0
2	59	94.72671527	14	11.13144781	0	0	0	1	1	1	0	1	1	0	3	5	1	2	2	0	1	1	0
2	60	51.25726353	12	34.988827	0	0	1	0	1	1	1	1	0	1	3	5	1	2	2	0	1	1	0
2	61	52.04602876	5	41.87861051	1	1	0	1	0	0	1	0	0	0	1	2	1	1	1	0	0	0	0
2	62	8.895443237	1	69.09867493	0	1	1	1	0	0	1	1	0	0	1	2	1	2	2	0	0	0	0
2	63	0.446301291	3	73.89210303	1	0	1	1	1	0	0	0	0	0	1	2	1	1	1	0	1	1	0
2	64	11.4752932	2	66.03838905	1	0	0	1	0	1	0	1	0	0	1	2	1	2	2	0	0	0	0
2	65	40.27830244	4	56.19386629	0	0	0	1	0	0	0	0	0	1	1	2	1	2	2	0	0	0	0
2	66	12.34624909	9	91.76919687	1	1	1	0	1	1	0	0	1	0	2	2	1	1	1	0	1	1	0
2	67	76.71870062	7	9.238803164	0	0	1	0	0	0	1	1	0	1	2	2	1	2	2	0	1	1	0
2	68	12.64034278	8	80.31715172	1	0	0	0	0	0	0	0	1	0	2	2	1	1	1	0	1	1	0
2	69	88.79940149	10	5.98752079	1	1	0	1	0	1	1	1	1	0	2	2	1	2	2	0	1	1	0
2	70	83.61521103	6	32.25636513	1	0	0	0	0	1	0	0	1	1	2	2	1	2	2	0	1	1	0
2	71	11.34629526	14	56.84575748	0	1	1	0	0	0	0	1	0	0	3	2	1	1	1	0	1	1	0
2	72	55.75843332	13	37.25995306	1	0	1	0	1	1	1	0	0	0	3	2	1	1	1	0	0	0	0
2	73	52.04850853	12	0.425388318	0	0	0	0	1	1	1	0	0	1	3	2	1	2	2	0	1	1	0
2	74	32.89566483	15	51.37085504	0	1	1	1	1	0	0	0	1	0	3	2	1	1	1	0	1	1	0
2	75	10.34419	11	78.38037251	1	1	0	1	0	0	0	0	0	0	3	2	1	1	1	0	1	1	0
3	1	25.21698136	3	93.36992243	1	0	1	1	1	0	0	0	0	1	1	1	1	1	1	0	1	1	0
3	2	71.36055909	2	33.85279367	0	0	0	0	0	0	1	0	1	1	1	1	1	2	2	0	1	1	0
3	3	26.01854187	5	83.76183624	0	0	0	1	0	1	0	1	0	0	1	1	1	2	2	0	0	0	0
3	4	22.85250231	1	54.15618944	0	1	1	1	1	0	1	0	0	1	1	1	1	1	1	0	1	1	0
3	5	35.36723904	4	77.31852953	1	0	0	0	0	0	1	1	0	1	1	1	1	2	2	0	0	0	0
3	6	7.627483539	7	82.91354261	0	0	0	1	1	0	0	0	1	0	2	1	1	1	1	0	1	1	0
3	7	94.03332117	9	28.15186988	0	0	1	0	0	0	1	0	0	1	2	1	1	2	2	0	1	1	0
3	8	64.69515144	10	17.37459259	0	0	0	0	1	0	1	1	0	1	2	1	1	2	2	0	1	1	0
3	9	82.43291525	6	23.45465694	0	0	0	0	0	1	1	1	1	1	2	1	1	2	2	0	1	1	0
3	10	32.60128235	8	62.86824478	0	0	1	0	1	0	0	0	0	0	2	1	1	1	1	0	1	1	0
3	11	21.70358833	14	94.75121547	0	1	1	1	0	0	1	0	0	0	3	1	1	1	1	0	1	1	0
3	12	85.72269279	12	4.168220491	0	0	1	0	0	1	1	0	0	0	3	1	1	2	2	0	1	1	0
3	13	45.83132407	11	56.99807422	1	1	1	0	1	0	0	1	1	1	3	1	1	2	2	0	0	0	0
3	14	43.09718334	15	67.7446616	0	1	1	0	1	0	0	1	1	0	3	1	1	1	1	0	1	1	0
3	15	47.87817734	13	62.38552933	0	1	0	0	0	0	0	1	1	1	3	1	1	2	2	0	0	0	0
3	16	75.52583157	3	10.56955176	1	0	0	0	0	0	0	0	1	1	1	5	1	2	2	0	1	1	0
3	17	18.36984614	5	54.93013438	0	0	1	0	0	0	0	0	1	0	1	5	1	2	2	0	0	0	0
3	18	36.8968901	2	51.26408742	1	0	1	1	0	0	0	0	0	0	1	5	1	1	1	0	1	1	0
3	19	44.95939899	1	79.73820581	1	0	0	1	1	1	0	1	0	0	1	5	1	1	1	0	1	1	0
3	20	81.23393467	4	24.19977384	0	0	0	0	0	0	0	1	1	0	1	5	1	2	2	0	1	1	0
3	21	92.20569694	9	46.17360724	0	0	1	0	0	0	1	1	0	0	2	5	1	2	2	0	1	1	0
3	22	17.66266247	6	63.2252188	0	1	1	1	1	0	0	0	0	0	2	5	1	1	1	0	1	1	0
3	23	54.89616799	7	15.93842591	0	1	0	0	1	0	1	1	0	1	2	5	1	2	2	0	1	1	0
3	24	93.20683049	10	33.44315779	0	0	1	0	1	0	0	0	0	0	2	5	1	1	1	0	0	0	0
3	25	57.79692956	8	4.259146044	0	0	0	1	0	0	1	1	0	1	2	5	1	2	2	0	1	1	0
3	26	56.76902605	11	0.581961979	1	0	0	0	1	1	1	0	1	0	3	5	1	2	2	0	1	1	0
3	27	94.72671527	14	11.13144781	0	0	0	1	1	1	0	1	1	0	3	5	1	2	2	0	1	1	0
3	28	67.16392984	13	20.24424705	1	0	1	0	0	1	0	1	0	1	3	5	1	2	2	0	1	1	0
3	29	33.25043965	15	92.56099387	1	1	0	0	1	0	0	0	0	1	3	5	1	1	1	0	1	1	0
3	30	51.25726353	12	34.988827	0	0	1	0	1	1	1	1	0	1	3	5	1	2	2	0	1	1	0
3	31	0.446301291	3	73.89210303	1	0	1	1	1	0	0	0	0	0	1	2	1	1	1	0	1	1	0
3	32	40.27830244	4	56.19386629	0	0	0	1	0	0	0	0	0	1	1	2	1	1	1	0	1	1	0
3	33	11.4752932	2	66.03838905	1	0	0	1	0	1	0	1	0	0	1	2	1	2	2	0	0	0	0
3	34	8.895443237	1	69.09867493	0	1	1	1	0	0	1	1	0	0	1	2	1	1	1	0	1	1	0
3	35	52.04602876	5	41.87861051	1	1	0	1	0	0	1	0	0	0	1	2	1	1	1	0	0	0	0
3	36	12.64034278	8	80.31715172	1	0	0	0	0	0	0	0	1	0	2	2	1	2	2	0	0	0	0
3	37	76.71870062	7	9.238803164	0	0	1	0	0	0	1	1	0	1	2	2	1	2	2	0	1	1	0
3	38	88.79940149	10	5.98752079	1	1	0	1	0	1	1	1	1	0	2	2	1	2	2	0	1	1	0
3	39	83.61521103	6	32.25636513	1	0	0	0	0	1	0	0	1	1	2	2	1	1	1	0	0	0	0
3	40	12.34624909	9	91.76919687	1	1	1	0	1	1	0	0	1	0	2	2	1	1	1	0	1	1	0
3	41	52.04850853	12	0.425388318	0	0	0	0	1	1	1	0	0	1	3	2	1	2	2	0	1	1	0
3	42	55.75843332	13	37.25995306	1	0	1	0	1	1	1	0	0	0	3	2	1	1	1	0	0	0	0
3	43	32.89566483	15	51.37085504	0	1	1	1	1	0	0	0	1	0	3	2	1	1	1	0	1	1	0
3	44	11.34629526	14	56.84575748	0	1	1	0	0	0	0	1	0	0	3	2	1	1	1	0	1	1	0
3	45	10.34419	11	78.38037251	1	1	0	1	0	0	0	0	0	0	3	2	1	1	1	0	1	1	0
3	46	46.35867525	4	82.33195332	1	0	0	1	0	1	0	0	0	0	1	3	1	1	1	0	1	1	0
3	47	99.57248405	1	4.746335739	0	0	1	0	0	1	0	1	1	1	1	3	1	2	2	0	1	1	0
3	48	97.59792844	2	22.46707083	1	0	0	0	0	0	0	1	1	1	1	3	1	2	2	0	1	1	0
3	49	87.39698246	5	7.280613839	0	0	1	0	1	0	0	0	0	1	1	3	1	1	1	0	0	0	0
3	50	8.158452162	3	75.49090581	1	0	1	1	0	0	0	0	0	0	1	3	1	1	1	0	1	1	0
3	51	66.855591	8	48.20876822	0	1	0	0	0	0	0	1	1	1	2	3	1	2	2	0	1	1	0
3	52	19.96611028	6	54.74243172	1	0	1	1	0	0	0	0	1	0	2	3	1	1	1	0	1	1	0
3	53	60.59065975	9	32.28342434	0	0	1	1	1	1	1	0	1	0	2	3	1	2	2	0	1	1	0
3	54	12.60352786	10	74.8292457	0	0	1	0	0	0	0	0	0	0	2	3	1	1	1	0	1	1	0
3	55	93.4357086	7	13.2445702	0	1	0	0	0	1	1	0	1	1	2	3	1	2	2	0	1	1	0
3	56	92.09788271	15	7.64748573	0	0	0	1	1	1	1	1	0	0	3	3	1	2	2	0	1	1	0
3	57	87.58448291	11	45.87695377	0	0	0	0	0	1	0	1	1	1	3	3	1	2	2	0	1	1	0
3	58	93.79567535	14	46.8313429	0	0	0	0	0	1	0	1	0	0	3	3	1	2	2	0	1	1	0
3	59	23.29857382	12	83.87165709	1	1	1	0	0	0	0	1	0	1	3	3	1	1	1	0	1	1	0
3	60	87.53092688	13	3.142726627	0	0	1	1	0	1	0	0	0	0	3	3	1	1	1	0	0	0	0
3	61	55.12603252	5	10.47684649	0	1	0	1	1	0	0	0	0	0	1	4	1	1	1	0	0	0	0
3	62	4.935450848	1	71.63624837	1	1	0	1	1	0	0	0	0	0	1	4	1	1	1	0	1	1	0
3	63	2.244380185	3	63.17289679	0	0	1	1	0	0	1	0	0	0	1	4	1	1	1	0	1	1	0
3	64	37.54377018	2	59.70076342	0	0	1	1	1	0	0	1	0	0	1	4	1	1	1	0	1	1	0
3	65	12.63523816	4	58.01481881	1	0	0	1	0	0	0	0	0	1	1	4	1	1	1	0	1	1	0
3	66	0.806916323	8	89.95134852	1	0	1	0	0	0	0	1	0	0	2	4	1	1	1	0	1	1	0
3	67	93.91593312	6	48.57838004	0	0	0	0	1	1	0	0	1	1	2	4	1	2	2	0	1	1	0
3	68	30.64722162	10	81.19544255	0	0	1	1	1	0	0	0	1	1	2	4	1	1	1	0	1	1	0
3	69	81.11380147	7	5.86135243	0	1	0	0	0	0	1	1	0	1	2	4	1	2	2	0	1	1	0
3	70	35.38971804	9	78.26394145	1	0	0	0	1	1	0	0	0	0	2	4	1	1	1	0	1	1	0
3	71	17.8988131	13	83.5086371	0	1	1	0	1	0	0	1	0	1	3	4	1	1	1	0	1	1	0
3	72	79.31741088	11	28.8354814	0	0	1	0	1	1	0	1	1	0	3	4	1	2	2	0	1	1	0
3	73	2.700081784	15	88.50864742	1	1	0	1	1	0	0	0	1	0	3	4	1	1	1	0	1	1	0
3	74	28.86557952	14	68.99403188	1	1	1	0	1	0	0	1	1	0	3	4	1	1	1	0	1	1	0
3	75	93.21564211	12	46.64311346	1	0	0	1	1	1	0	1	0	0	3	4	1	1	1	0	0	0	0
4	1	18.36984614	5	54.93013438	0	0	1	0	0	0	0	0	1	0	1	5	1	1	1	0	1	1	0
4	2	44.95939899	1	79.73820581	1	0	0	1	1	1	0	1	0	0	1	5	1	1	1	0	1	1	0
4	3	36.8968901	2	51.26408742	1	0	1	1	0	0	0	0	0	0	1	5	1	1	1	0	1	1	0
4	4	81.23393467	4	24.19977384	0	0	0	0	0	0	0	1	1	0	1	5	1	2	2	0	1	1	0
4	5	75.52583157	3	10.56955176	1	0	0	0	0	0	0	0	1	1	1	5	1	2	2	0	1	1	0
4	6	57.79692956	8	4.259146044	0	0	0	1	0	0	1	1	0	1	2	5	1	2	2	0	1	1	0
4	7	92.20569694	9	46.17360724	0	0	1	0	0	0	1	1	0	0	2	5	1	2	2	0	1	1	0
4	8	54.89616799	7	15.93842591	0	1	0	0	1	0	1	1	0	1	2	5	1	1	1	0	0	0	0
4	9	93.20683049	10	33.44315779	0	0	1	0	1	0	0	0	0	0	2	5	1	1	1	0	0	0	0
4	10	17.66266247	6	63.2252188	0	1	1	1	1	0	0	0	0	0	2	5	1	1	1	0	1	1	0
4	11	67.16392984	13	20.24424705	1	0	1	0	0	1	0	1	0	1	3	5	1	1	1	0	0	0	0
4	12	56.76902605	11	0.581961979	1	0	0	0	1	1	1	0	1	0	3	5	1	2	2	0	1	1	0
4	13	33.25043965	15	92.56099387	1	1	0	0	1	0	0	0	0	1	3	5	1	1	1	0	1	1	0
4	14	94.72671527	14	11.13144781	0	0	0	1	1	1	0	1	1	0	3	5	1	2	2	0	1	1	0
4	15	51.25726353	12	34.988827	0	0	1	0	1	1	1	1	0	1	3	5	1	2	2	0	1	1	0
4	16	8.895443237	1	69.09867493	0	1	1	1	0	0	1	1	0	0	1	2	1	1	1	0	1	1	0
4	17	0.446301291	3	73.89210303	1	0	1	1	1	0	0	0	0	0	1	2	1	1	1	0	1	1	0
4	18	52.04602876	5	41.87861051	1	1	0	1	0	0	1	0	0	0	1	2	1	1	1	0	0	0	0
4	19	40.27830244	4	56.19386629	0	0	0	1	0	0	0	0	0	1	1	2	1	2	2	0	0	0	0
4	20	11.4752932	2	66.03838905	1	0	0	1	0	1	0	1	0	0	1	2	1	2	2	0	0	0	0
4	21	12.34624909	9	91.76919687	1	1	1	0	1	1	0	0	1	0	2	2	1	1	1	0	1	1	0
4	22	76.71870062	7	9.238803164	0	0	1	0	0	0	1	1	0	1	2	2	1	2	2	0	1	1	0
4	23	83.61521103	6	32.25636513	1	0	0	0	0	1	0	0	1	1	2	2	1	2	2	0	1	1	0
4	24	12.64034278	8	80.31715172	1	0	0	0	0	0	0	0	1	0	2	2	1	1	1	0	1	1	0
4	25	88.79940149	10	5.98752079	1	1	0	1	0	1	1	1	1	0	2	2	1	2	2	0	1	1	0
4	26	11.34629526	14	56.84575748	0	1	1	0	0	0	0	1	0	0	3	2	1	1	1	0	1	1	0
4	27	10.34419	11	78.38037251	1	1	0	1	0	0	0	0	0	0	3	2	1	1	1	0	1	1	0
4	28	55.75843332	13	37.25995306	1	0	1	0	1	1	1	0	0	0	3	2	1	1	1	0	0	0	0
4	29	32.89566483	15	51.37085504	0	1	1	1	1	0	0	0	1	0	3	2	1	1	1	0	1	1	0
4	30	52.04850853	12	0.425388318	0	0	0	0	1	1	1	0	0	1	3	2	1	2	2	0	1	1	0
4	31	37.54377018	2	59.70076342	0	0	1	1	1	0	0	1	0	0	1	4	1	1	1	0	1	1	0
4	32	2.244380185	3	63.17289679	0	0	1	1	0	0	1	0	0	0	1	4	1	1	1	0	1	1	0
4	33	55.12603252	5	10.47684649	0	1	0	1	1	0	0	0	0	0	1	4	1	1	1	0	0	0	0
4	34	12.63523816	4	58.01481881	1	0	0	1	0	0	0	0	0	1	1	4	1	2	2	0	0	0	0
4	35	4.935450848	1	71.63624837	1	1	0	1	1	0	0	0	0	0	1	4	1	1	1	0	1	1	0
4	36	93.91593312	6	48.57838004	0	0	0	0	1	1	0	0	1	1	2	4	1	2	2	0	1	1	0
4	37	81.11380147	7	5.86135243	0	1	0	0	0	0	1	1	0	1	2	4	1	2	2	0	1	1	0
4	38	0.806916323	8	89.95134852	1	0	1	0	0	0	0	1	0	0	2	4	1	1	1	0	1	1	0
4	39	35.38971804	9	78.26394145	1	0	0	0	1	1	0	0	0	0	2	4	1	1	1	0	1	1	0
4	40	30.64722162	10	81.19544255	0	0	1	1	1	0	0	0	1	1	2	4	1	1	1	0	1	1	0
4	41	17.8988131	13	83.5086371	0	1	1	0	1	0	0	1	0	1	3	4	1	1	1	0	1	1	0
4	42	79.31741088	11	28.8354814	0	0	1	0	1	1	0	1	1	0	3	4	1	2	2	0	1	1	0
4	43	93.21564211	12	46.64311346	1	0	0	1	1	1	0	1	0	0	3	4	1	1	1	0	0	0	0
4	44	28.86557952	14	68.99403188	1	1	1	0	1	0	0	1	1	0	3	4	1	1	1	0	1	1	0
4	45	2.700081784	15	88.50864742	1	1	0	1	1	0	0	0	1	0	3	4	1	1	1	0	1	1	0
4	46	99.57248405	1	4.746335739	0	0	1	0	0	1	0	1	1	1	1	3	1	2	2	0	1	1	0
4	47	8.158452162	3	75.49090581	1	0	1	1	0	0	0	0	0	0	1	3	1	1	1	0	1	1	0
4	48	97.59792844	2	22.46707083	1	0	0	0	0	0	0	1	1	1	1	3	1	2	2	0	1	1	0
4	49	87.39698246	5	7.280613839	0	0	1	0	1	0	0	0	0	1	1	3	1	1	1	0	0	0	0
4	50	46.35867525	4	82.33195332	1	0	0	1	0	1	0	0	0	0	1	3	1	1	1	0	1	1	0
4	51	12.60352786	10	74.8292457	0	0	1	0	0	0	0	0	0	0	2	3	1	1	1	0	1	1	0
4	52	19.96611028	6	54.74243172	1	0	1	1	0	0	0	0	1	0	2	3	1	1	1	0	1	1	0
4	53	66.855591	8	48.20876822	0	1	0	0	0	0	0	1	1	1	2	3	1	2	2	0	1	1	0
4	54	93.4357086	7	13.2445702	0	1	0	0	0	1	1	0	1	1	2	3	1	2	2	0	1	1	0
4	55	60.59065975	9	32.28342434	0	0	1	1	1	1	1	0	1	0	2	3	1	2	2	0	1	1	0
4	56	87.58448291	11	45.87695377	0	0	0	0	0	1	0	1	1	1	3	3	1	2	2	0	1	1	0
4	57	87.53092688	13	3.142726627	0	0	1	1	0	1	0	0	0	0	3	3	1	2	2	0	1	1	0
4	58	23.29857382	12	83.87165709	1	1	1	0	0	0	0	1	0	1	3	3	1	1	1	0	1	1	0
4	59	93.79567535	14	46.8313429	0	0	0	0	0	1	0	1	0	0	3	3	1	2	2	0	1	1	0
4	60	92.09788271	15	7.64748573	0	0	0	1	1	1	1	1	0	0	3	3	1	2	2	0	1	1	0
4	61	26.01854187	5	83.76183624	0	0	0	1	0	1	0	1	0	0	1	1	1	2	2	0	0	0	0
4	62	71.36055909	2	33.85279367	0	0	0	0	0	0	1	0	1	1	1	1	1	2	2	0	1	1	0
4	63	22.85250231	1	54.15618944	0	1	1	1	1	0	1	0	0	1	1	1	1	1	1	0	1	1	0
4	64	35.36723904	4	77.31852953	1	0	0	0	0	0	1	1	0	1	1	1	1	2	2	0	0	0	0
4	65	25.21698136	3	93.36992243	1	0	1	1	1	0	0	0	0	1	1	1	1	1	1	0	1	1	0
4	66	7.627483539	7	82.91354261	0	0	0	1	1	0	0	0	1	0	2	1	1	1	1	0	1	1	0
4	67	94.03332117	9	28.15186988	0	0	1	0	0	0	1	0	0	1	2	1	1	2	2	0	1	1	0
4	68	32.60128235	8	62.86824478	0	0	1	0	1	0	0	0	0	0	2	1	1	1	1	0	1	1	0
4	69	82.43291525	6	23.45465694	0	0	0	0	0	1	1	1	1	1	2	1	1	2	2	0	1	1	0
4	70	64.69515144	10	17.37459259	0	0	0	0	1	0	1	1	0	1	2	1	1	2	2	0	1	1	0
4	71	45.83132407	11	56.99807422	1	1	1	0	1	0	0	1	1	1	3	1	1	1	1	0	1	1	0
4	72	21.70358833	14	94.75121547	0	1	1	1	0	0	1	0	0	0	3	1	1	1	1	0	1	1	0
4	73	43.09718334	15	67.7446616	0	1	1	0	1	0	0	1	1	0	3	1	1	1	1	0	1	1	0
4	74	47.87817734	13	62.38552933	0	1	0	0	0	0	0	1	1	1	3	1	1	2	2	0	0	0	0
4	75	85.72269279	12	4.168220491	0	0	1	0	0	1	1	0	0	0	3	1	1	2	2	0	1	1	0
5	1	35.36723904	4	77.31852953	1	0	0	0	0	0	1	1	0	1	1	1	1	2	2	0	0	0	0
5	2	22.85250231	1	54.15618944	0	1	1	1	1	0	1	0	0	1	1	1	1	2	2	0	0	0	0
5	3	71.36055909	2	33.85279367	0	0	0	0	0	0	1	0	1	1	1	1	1	1	1	0	0	0	0
5	4	25.21698136	3	93.36992243	1	0	1	1	1	0	0	0	0	1	1	1	1	2	2	0	0	0	0
5	5	26.01854187	5	83.76183624	0	0	0	1	0	1	0	1	0	0	1	1	1	2	2	0	0	0	0
5	6	82.43291525	6	23.45465694	0	0	0	0	0	1	1	1	1	1	2	1	1	2	2	0	1	1	0
5	7	64.69515144	10	17.37459259	0	0	0	0	1	0	1	1	0	1	2	1	1	2	2	0	1	1	0
5	8	32.60128235	8	62.86824478	0	0	1	0	1	0	0	0	0	0	2	1	1	1	1	0	1	1	0
5	9	7.627483539	7	82.91354261	0	0	0	1	1	0	0	0	1	0	2	1	1	1	1	0	1	1	0
5	10	94.03332117	9	28.15186988	0	0	1	0	0	0	1	0	0	1	2	1	1	2	2	0	1	1	0
5	11	85.72269279	12	4.168220491	0	0	1	0	0	1	1	0	0	0	3	1	1	2	2	0	1	1	0
5	12	21.70358833	14	94.75121547	0	1	1	1	0	0	1	0	0	0	3	1	1	1	1	0	1	1	0
5	13	45.83132407	11	56.99807422	1	1	1	0	1	0	0	1	1	1	3	1	1	1	1	0	1	1	0
5	14	47.87817734	13	62.38552933	0	1	0	0	0	0	0	1	1	1	3	1	1	2	2	0	0	0	0
5	15	43.09718334	15	67.7446616	0	1	1	0	1	0	0	1	1	0	3	1	1	1	1	0	1	1	0
5	16	46.35867525	4	82.33195332	1	0	0	1	0	1	0	0	0	0	1	3	1	1	1	0	1	1	0
5	17	87.39698246	5	7.280613839	0	0	1	0	1	0	0	0	0	1	1	3	1	1	1	0	0	0	0
5	18	8.158452162	3	75.49090581	1	0	1	1	0	0	0	0	0	0	1	3	1	1	1	0	1	1	0
5	19	97.59792844	2	22.46707083	1	0	0	0	0	0	0	1	1	1	1	3	1	2	2	0	1	1	0
5	20	99.57248405	1	4.746335739	0	0	1	0	0	1	0	1	1	1	1	3	1	2	2	0	1	1	0
5	21	66.855591	8	48.20876822	0	1	0	0	0	0	0	1	1	1	2	3	1	2	2	0	1	1	0
5	22	12.60352786	10	74.8292457	0	0	1	0	0	0	0	0	0	0	2	3	1	1	1	0	1	1	0
5	23	19.96611028	6	54.74243172	1	0	1	1	0	0	0	0	1	0	2	3	1	1	1	0	1	1	0
5	24	93.4357086	7	13.2445702	0	1	0	0	0	1	1	0	1	1	2	3	1	2	2	0	1	1	0
5	25	60.59065975	9	32.28342434	0	0	1	1	1	1	1	0	1	0	2	3	1	2	2	0	1	1	0
5	26	92.09788271	15	7.64748573	0	0	0	1	1	1	1	1	0	0	3	3	1	2	2	0	1	1	0
5	27	93.79567535	14	46.8313429	0	0	0	0	0	1	0	1	0	0	3	3	1	2	2	0	1	1	0
5	28	87.58448291	11	45.87695377	0	0	0	0	0	1	0	1	1	1	3	3	1	2	2	0	1	1	0
5	29	87.53092688	13	3.142726627	0	0	1	1	0	1	0	0	0	0	3	3	1	1	1	0	0	0	0
5	30	23.29857382	12	83.87165709	1	1	1	0	0	0	0	1	0	1	3	3	1	1	1	0	1	1	0
5	31	2.244380185	3	63.17289679	0	0	1	1	0	0	1	0	0	0	1	4	1	1	1	0	1	1	0
5	32	4.935450848	1	71.63624837	1	1	0	1	1	0	0	0	0	0	1	4	1	1	1	0	1	1	0
5	33	55.12603252	5	10.47684649	0	1	0	1	1	0	0	0	0	0	1	4	1	1	1	0	0	0	0
5	34	37.54377018	2	59.70076342	0	0	1	1	1	0	0	1	0	0	1	4	1	1	1	0	1	1	0
5	35	12.63523816	4	58.01481881	1	0	0	1	0	0	0	0	0	1	1	4	1	2	2	0	0	0	0
5	36	35.38971804	9	78.26394145	1	0	0	0	1	1	0	0	0	0	2	4	1	2	2	0	0	0	0
5	37	30.64722162	10	81.19544255	0	0	1	1	1	0	0	0	1	1	2	4	1	2	2	0	0	0	0
5	38	0.806916323	8	89.95134852	1	0	1	0	0	0	0	1	0	0	2	4	1	1	1	0	1	1	0
5	39	93.91593312	6	48.57838004	0	0	0	0	1	1	0	0	1	1	2	4	1	2	2	0	1	1	0
5	40	81.11380147	7	5.86135243	0	1	0	0	0	0	1	1	0	1	2	4	1	2	2	0	1	1	0
5	41	17.8988131	13	83.5086371	0	1	1	0	1	0	0	1	0	1	3	4	1	1	1	0	1	1	0
5	42	79.31741088	11	28.8354814	0	0	1	0	1	1	0	1	1	0	3	4	1	2	2	0	1	1	0
5	43	93.21564211	12	46.64311346	1	0	0	1	1	1	0	1	0	0	3	4	1	1	1	0	0	0	0
5	44	2.700081784	15	88.50864742	1	1	0	1	1	0	0	0	1	0	3	4	1	1	1	0	1	1	0
5	45	28.86557952	14	68.99403188	1	1	1	0	1	0	0	1	1	0	3	4	1	1	1	0	1	1	0
5	46	0.446301291	3	73.89210303	1	0	1	1	1	0	0	0	0	0	1	2	1	1	1	0	1	1	0
5	47	52.04602876	5	41.87861051	1	1	0	1	0	0	1	0	0	0	1	2	1	1	1	0	0	0	0
5	48	11.4752932	2	66.03838905	1	0	0	1	0	1	0	1	0	0	1	2	1	2	2	0	0	0	0
5	49	40.27830244	4	56.19386629	0	0	0	1	0	0	0	0	0	1	1	2	1	2	2	0	0	0	0
5	50	8.895443237	1	69.09867493	0	1	1	1	0	0	1	1	0	0	1	2	1	1	1	0	1	1	0
5	51	12.34624909	9	91.76919687	1	1	1	0	1	1	0	0	1	0	2	2	1	1	1	0	1	1	0
5	52	83.61521103	6	32.25636513	1	0	0	0	0	1	0	0	1	1	2	2	1	2	2	0	1	1	0
5	53	12.64034278	8	80.31715172	1	0	0	0	0	0	0	0	1	0	2	2	1	2	2	0	0	0	0
5	54	88.79940149	10	5.98752079	1	1	0	1	0	1	1	1	1	0	2	2	1	2	2	0	1	1	0
5	55	76.71870062	7	9.238803164	0	0	1	0	0	0	1	1	0	1	2	2	1	2	2	0	1	1	0
5	56	11.34629526	14	56.84575748	0	1	1	0	0	0	0	1	0	0	3	2	1	1	1	0	1	1	0
5	57	32.89566483	15	51.37085504	0	1	1	1	1	0	0	0	1	0	3	2	1	1	1	0	1	1	0
5	58	10.34419	11	78.38037251	1	1	0	1	0	0	0	0	0	0	3	2	1	1	1	0	1	1	0
5	59	52.04850853	12	0.425388318	0	0	0	0	1	1	1	0	0	1	3	2	1	2	2	0	1	1	0
5	60	55.75843332	13	37.25995306	1	0	1	0	1	1	1	0	0	0	3	2	1	1	1	0	0	0	0
5	61	44.95939899	1	79.73820581	1	0	0	1	1	1	0	1	0	0	1	5	1	1	1	0	1	1	0
5	62	18.36984614	5	54.93013438	0	0	1	0	0	0	0	0	1	0	1	5	1	1	1	0	1	1	0
5	63	81.23393467	4	24.19977384	0	0	0	0	0	0	0	1	1	0	1	5	1	2	2	0	1	1	0
5	64	75.52583157	3	10.56955176	1	0	0	0	0	0	0	0	1	1	1	5	1	2	2	0	1	1	0
5	65	36.8968901	2	51.26408742	1	0	1	1	0	0	0	0	0	0	1	5	1	1	1	0	1	1	0
5	66	92.20569694	9	46.17360724	0	0	1	0	0	0	1	1	0	0	2	5	1	2	2	0	1	1	0
5	67	17.66266247	6	63.2252188	0	1	1	1	1	0	0	0	0	0	2	5	1	1	1	0	1	1	0
5	68	93.20683049	10	33.44315779	0	0	1	0	1	0	0	0	0	0	2	5	1	1	1	0	0	0	0
5	69	57.79692956	8	4.259146044	0	0	0	1	0	0	1	1	0	1	2	5	1	2	2	0	1	1	0
5	70	54.89616799	7	15.93842591	0	1	0	0	1	0	1	1	0	1	2	5	1	2	2	0	1	1	0
5	71	67.16392984	13	20.24424705	1	0	1	0	0	1	0	1	0	1	3	5	1	2	2	0	1	1	0
5	72	33.25043965	15	92.56099387	1	1	0	0	1	0	0	0	0	1	3	5	1	1	1	0	1	1	0
5	73	94.72671527	14	11.13144781	0	0	0	1	1	1	0	1	1	0	3	5	1	2	2	0	1	1	0
5	74	51.25726353	12	34.988827	0	0	1	0	1	1	1	1	0	1	3	5	1	2	2	0	1	1	0
5	75	56.76902605	11	0.581961979	1	0	0	0	1	1	1	0	1	0	3	5	1	2	2	0	1	1	0
6	1	87.39698246	5	7.280613839	0	0	1	0	1	0	0	0	0	1	1	3	1	2	2	0	1	1	0
6	2	8.158452162	3	75.49090581	1	0	1	1	0	0	0	0	0	0	1	3	1	1	1	0	1	1	0
6	3	46.35867525	4	82.33195332	1	0	0	1	0	1	0	0	0	0	1	3	1	1	1	0	1	1	0
6	4	97.59792844	2	22.46707083	1	0	0	0	0	0	0	1	1	1	1	3	1	2	2	0	1	1	0
6	5	99.57248405	1	4.746335739	0	0	1	0	0	1	0	1	1	1	1	3	1	2	2	0	1	1	0
6	6	93.4357086	7	13.2445702	0	1	0	0	0	1	1	0	1	1	2	3	1	2	2	0	1	1	0
6	7	66.855591	8	48.20876822	0	1	0	0	0	0	0	1	1	1	2	3	1	2	2	0	1	1	0
6	8	12.60352786	10	74.8292457	0	0	1	0	0	0	0	0	0	0	2	3	1	1	1	0	1	1	0
6	9	19.96611028	6	54.74243172	1	0	1	1	0	0	0	0	1	0	2	3	1	1	1	0	1	1	0
6	10	60.59065975	9	32.28342434	0	0	1	1	1	1	1	0	1	0	2	3	1	2	2	0	1	1	0
6	11	23.29857382	12	83.87165709	1	1	1	0	0	0	0	1	0	1	3	3	1	1	1	0	1	1	0
6	12	87.53092688	13	3.142726627	0	0	1	1	0	1	0	0	0	0	3	3	1	1	1	0	0	0	0
6	13	93.79567535	14	46.8313429	0	0	0	0	0	1	0	1	0	0	3	3	1	2	2	0	1	1	0
6	14	92.09788271	15	7.64748573	0	0	0	1	1	1	1	1	0	0	3	3	1	2	2	0	1	1	0
6	15	87.58448291	11	45.87695377	0	0	0	0	0	1	0	1	1	1	3	3	1	2	2	0	1	1	0
6	16	81.23393467	4	24.19977384	0	0	0	0	0	0	0	1	1	0	1	5	1	2	2	0	1	1	0
6	17	44.95939899	1	79.73820581	1	0	0	1	1	1	0	1	0	0	1	5	1	1	1	0	1	1	0
6	18	36.8968901	2	51.26408742	1	0	1	1	0	0	0	0	0	0	1	5	1	1	1	0	1	1	0
6	19	75.52583157	3	10.56955176	1	0	0	0	0	0	0	0	1	1	1	5	1	1	1	0	0	0	0
6	20	18.36984614	5	54.93013438	0	0	1	0	0	0	0	0	1	0	1	5	1	2	2	0	0	0	0
6	21	92.20569694	9	46.17360724	0	0	1	0	0	0	1	1	0	0	2	5	1	2	2	0	1	1	0
6	22	93.20683049	10	33.44315779	0	0	1	0	1	0	0	0	0	0	2	5	1	1	1	0	0	0	0
6	23	17.66266247	6	63.2252188	0	1	1	1	1	0	0	0	0	0	2	5	1	1	1	0	1	1	0
6	24	57.79692956	8	4.259146044	0	0	0	1	0	0	1	1	0	1	2	5	1	2	2	0	1	1	0
6	25	54.89616799	7	15.93842591	0	1	0	0	1	0	1	1	0	1	2	5	1	2	2	0	1	1	0
6	26	56.76902605	11	0.581961979	1	0	0	0	1	1	1	0	1	0	3	5	1	2	2	0	1	1	0
6	27	94.72671527	14	11.13144781	0	0	0	1	1	1	0	1	1	0	3	5	1	2	2	0	1	1	0
6	28	67.16392984	13	20.24424705	1	0	1	0	0	1	0	1	0	1	3	5	1	2	2	0	1	1	0
6	29	33.25043965	15	92.56099387	1	1	0	0	1	0	0	0	0	1	3	5	1	1	1	0	1	1	0
6	30	51.25726353	12	34.988827	0	0	1	0	1	1	1	1	0	1	3	5	1	2	2	0	1	1	0
6	31	26.01854187	5	83.76183624	0	0	0	1	0	1	0	1	0	0	1	1	1	2	2	0	0	0	0
6	32	35.36723904	4	77.31852953	1	0	0	0	0	0	1	1	0	1	1	1	1	2	2	0	0	0	0
6	33	22.85250231	1	54.15618944	0	1	1	1	1	0	1	0	0	1	1	1	1	1	1	0	1	1	0
6	34	25.21698136	3	93.36992243	1	0	1	1	1	0	0	0	0	1	1	1	1	1	1	0	1	1	0
6	35	71.36055909	2	33.85279367	0	0	0	0	0	0	1	0	1	1	1	1	1	2	2	0	1	1	0
6	36	82.43291525	6	23.45465694	0	0	0	0	0	1	1	1	1	1	2	1	1	2	2	0	1	1	0
6	37	64.69515144	10	17.37459259	0	0	0	0	1	0	1	1	0	1	2	1	1	1	1	0	0	0	0
6	38	32.60128235	8	62.86824478	0	0	1	0	1	0	0	0	0	0	2	1	1	1	1	0	1	1	0
6	39	7.627483539	7	82.91354261	0	0	0	1	1	0	0	0	1	0	2	1	1	1	1	0	1	1	0
6	40	94.03332117	9	28.15186988	0	0	1	0	0	0	1	0	0	1	2	1	1	2	2	0	1	1	0
6	41	43.09718334	15	67.7446616	0	1	1	0	1	0	0	1	1	0	3	1	1	2	2	0	0	0	0
6	42	21.70358833	14	94.75121547	0	1	1	1	0	0	1	0	0	0	3	1	1	1	1	0	1	1	0
6	43	85.72269279	12	4.168220491	0	0	1	0	0	1	1	0	0	0	3	1	1	2	2	0	1	1	0
6	44	45.83132407	11	56.99807422	1	1	1	0	1	0	0	1	1	1	3	1	1	2	2	0	0	0	0
6	45	47.87817734	13	62.38552933	0	1	0	0	0	0	0	1	1	1	3	1	1	2	2	0	0	0	0
6	46	11.4752932	2	66.03838905	1	0	0	1	0	1	0	1	0	0	1	2	1	2	2	0	0	0	0
6	47	0.446301291	3	73.89210303	1	0	1	1	1	0	0	0	0	0	1	2	1	1	1	0	1	1	0
6	48	40.27830244	4	56.19386629	0	0	0	1	0	0	0	0	0	1	1	2	1	1	1	0	1	1	0
6	49	8.895443237	1	69.09867493	0	1	1	1	0	0	1	1	0	0	1	2	1	1	1	0	1	1	0
6	50	52.04602876	5	41.87861051	1	1	0	1	0	0	1	0	0	0	1	2	1	1	1	0	0	0	0
6	51	88.79940149	10	5.98752079	1	1	0	1	0	1	1	1	1	0	2	2	1	2	2	0	1	1	0
6	52	83.61521103	6	32.25636513	1	0	0	0	0	1	0	0	1	1	2	2	1	2	2	0	1	1	0
6	53	12.34624909	9	91.76919687	1	1	1	0	1	1	0	0	1	0	2	2	1	1	1	0	1	1	0
6	54	76.71870062	7	9.238803164	0	0	1	0	0	0	1	1	0	1	2	2	1	2	2	0	1	1	0
6	55	12.64034278	8	80.31715172	1	0	0	0	0	0	0	0	1	0	2	2	1	1	1	0	1	1	0
6	56	52.04850853	12	0.425388318	0	0	0	0	1	1	1	0	0	1	3	2	1	2	2	0	1	1	0
6	57	55.75843332	13	37.25995306	1	0	1	0	1	1	1	0	0	0	3	2	1	2	2	0	1	1	0
6	58	11.34629526	14	56.84575748	0	1	1	0	0	0	0	1	0	0	3	2	1	1	1	0	1	1	0
6	59	10.34419	11	78.38037251	1	1	0	1	0	0	0	0	0	0	3	2	1	1	1	0	1	1	0
6	60	32.89566483	15	51.37085504	0	1	1	1	1	0	0	0	1	0	3	2	1	1	1	0	1	1	0
6	61	2.244380185	3	63.17289679	0	0	1	1	0	0	1	0	0	0	1	4	1	2	2	0	0	0	0
6	62	37.54377018	2	59.70076342	0	0	1	1	1	0	0	1	0	0	1	4	1	1	1	0	1	1	0
6	63	12.63523816	4	58.01481881	1	0	0	1	0	0	0	0	0	1	1	4	1	1	1	0	1	1	0
6	64	55.12603252	5	10.47684649	0	1	0	1	1	0	0	0	0	0	1	4	1	1	1	0	0	0	0
6	65	4.935450848	1	71.63624837	1	1	0	1	1	0	0	0	0	0	1	4	1	1	1	0	1	1	0
6	66	30.64722162	10	81.19544255	0	0	1	1	1	0	0	0	1	1	2	4	1	1	1	0	1	1	0
6	67	0.806916323	8	89.95134852	1	0	1	0	0	0	0	1	0	0	2	4	1	1	1	0	1	1	0
6	68	81.11380147	7	5.86135243	0	1	0	0	0	0	1	1	0	1	2	4	1	1	1	0	0	0	0
6	69	93.91593312	6	48.57838004	0	0	0	0	1	1	0	0	1	1	2	4	1	2	2	0	1	1	0
6	70	35.38971804	9	78.26394145	1	0	0	0	1	1	0	0	0	0	2	4	1	1	1	0	1	1	0
6	71	2.700081784	15	88.50864742	1	1	0	1	1	0	0	0	1	0	3	4	1	1	1	0	1	1	0
6	72	79.31741088	11	28.8354814	0	0	1	0	1	1	0	1	1	0	3	4	1	2	2	0	1	1	0
6	73	93.21564211	12	46.64311346	1	0	0	1	1	1	0	1	0	0	3	4	1	2	2	0	1	1	0
6	74	17.8988131	13	83.5086371	0	1	1	0	1	0	0	1	0	1	3	4	1	1	1	0	1	1	0
6	75	28.86557952	14	68.99403188	1	1	1	0	1	0	0	1	1	0	3	4	1	1	1	0	1	1	0
7	1	36.8968901	2	51.26408742	1	0	1	1	0	0	0	0	0	0	1	5	1	1	1	0	1	1	0
7	2	44.95939899	1	79.73820581	1	0	0	1	1	1	0	1	0	0	1	5	1	1	1	0	1	1	0
7	3	18.36984614	5	54.93013438	0	0	1	0	0	0	0	0	1	0	1	5	1	1	1	0	1	1	0
7	4	75.52583157	3	10.56955176	1	0	0	0	0	0	0	0	1	1	1	5	1	2	2	0	1	1	0
7	5	81.23393467	4	24.19977384	0	0	0	0	0	0	0	1	1	0	1	5	1	2	2	0	1	1	0
7	6	93.20683049	10	33.44315779	0	0	1	0	1	0	0	0	0	0	2	5	1	1	1	0	0	0	0
7	7	57.79692956	8	4.259146044	0	0	0	1	0	0	1	1	0	1	2	5	1	2	2	0	1	1	0
7	8	54.89616799	7	15.93842591	0	1	0	0	1	0	1	1	0	1	2	5	1	1	1	0	0	0	0
7	9	92.20569694	9	46.17360724	0	0	1	0	0	0	1	1	0	0	2	5	1	1	1	0	0	0	0
7	10	17.66266247	6	63.2252188	0	1	1	1	1	0	0	0	0	0	2	5	1	1	1	0	1	1	0
7	11	51.25726353	12	34.988827	0	0	1	0	1	1	1	1	0	1	3	5	1	2	2	0	1	1	0
7	12	33.25043965	15	92.56099387	1	1	0	0	1	0	0	0	0	1	3	5	1	1	1	0	1	1	0
7	13	94.72671527	14	11.13144781	0	0	0	1	1	1	0	1	1	0	3	5	1	2	2	0	1	1	0
7	14	67.16392984	13	20.24424705	1	0	1	0	0	1	0	1	0	1	3	5	1	2	2	0	1	1	0
7	15	56.76902605	11	0.581961979	1	0	0	0	1	1	1	0	1	0	3	5	1	2	2	0	1	1	0
7	16	22.85250231	1	54.15618944	0	1	1	1	1	0	1	0	0	1	1	1	1	1	1	0	1	1	0
7	17	25.21698136	3	93.36992243	1	0	1	1	1	0	0	0	0	1	1	1	1	1	1	0	1	1	0
7	18	26.01854187	5	83.76183624	0	0	0	1	0	1	0	1	0	0	1	1	1	1	1	0	1	1	0
7	19	35.36723904	4	77.31852953	1	0	0	0	0	0	1	1	0	1	1	1	1	2	2	0	0	0	0
7	20	71.36055909	2	33.85279367	0	0	0	0	0	0	1	0	1	1	1	1	1	2	2	0	1	1	0
7	21	82.43291525	6	23.45465694	0	0	0	0	0	1	1	1	1	1	2	1	1	2	2	0	1	1	0
7	22	7.627483539	7	82.91354261	0	0	0	1	1	0	0	0	1	0	2	1	1	1	1	0	1	1	0
7	23	64.69515144	10	17.37459259	0	0	0	0	1	0	1	1	0	1	2	1	1	2	2	0	1	1	0
7	24	94.03332117	9	28.15186988	0	0	1	0	0	0	1	0	0	1	2	1	1	2	2	0	1	1	0
7	25	32.60128235	8	62.86824478	0	0	1	0	1	0	0	0	0	0	2	1	1	1	1	0	1	1	0
7	26	21.70358833	14	94.75121547	0	1	1	1	0	0	1	0	0	0	3	1	1	1	1	0	1	1	0
7	27	45.83132407	11	56.99807422	1	1	1	0	1	0	0	1	1	1	3	1	1	1	1	0	1	1	0
7	28	43.09718334	15	67.7446616	0	1	1	0	1	0	0	1	1	0	3	1	1	1	1	0	1	1	0
7	29	47.87817734	13	62.38552933	0	1	0	0	0	0	0	1	1	1	3	1	1	2	2	0	0	0	0
7	30	85.72269279	12	4.168220491	0	0	1	0	0	1	1	0	0	0	3	1	1	2	2	0	1	1	0
7	31	11.4752932	2	66.03838905	1	0	0	1	0	1	0	1	0	0	1	2	1	1	1	0	1	1	0
7	32	8.895443237	1	69.09867493	0	1	1	1	0	0	1	1	0	0	1	2	1	1	1	0	1	1	0
7	33	0.446301291	3	73.89210303	1	0	1	1	1	0	0	0	0	0	1	2	1	1	1	0	1	1	0
7	34	52.04602876	5	41.87861051	1	1	0	1	0	0	1	0	0	0	1	2	1	1	1	0	0	0	0
7	35	40.27830244	4	56.19386629	0	0	0	1	0	0	0	0	0	1	1	2	1	1	1	0	1	1	0
7	36	83.61521103	6	32.25636513	1	0	0	0	0	1	0	0	1	1	2	2	1	2	2	0	1	1	0
7	37	88.79940149	10	5.98752079	1	1	0	1	0	1	1	1	1	0	2	2	1	2	2	0	1	1	0
7	38	76.71870062	7	9.238803164	0	0	1	0	0	0	1	1	0	1	2	2	1	2	2	0	1	1	0
7	39	12.34624909	9	91.76919687	1	1	1	0	1	1	0	0	1	0	2	2	1	1	1	0	1	1	0
7	40	12.64034278	8	80.31715172	1	0	0	0	0	0	0	0	1	0	2	2	1	1	1	0	1	1	0
7	41	11.34629526	14	56.84575748	0	1	1	0	0	0	0	1	0	0	3	2	1	1	1	0	1	1	0
7	42	55.75843332	13	37.25995306	1	0	1	0	1	1	1	0	0	0	3	2	1	1	1	0	0	0	0
7	43	52.04850853	12	0.425388318	0	0	0	0	1	1	1	0	0	1	3	2	1	2	2	0	1	1	0
7	44	32.89566483	15	51.37085504	0	1	1	1	1	0	0	0	1	0	3	2	1	1	1	0	1	1	0
7	45	10.34419	11	78.38037251	1	1	0	1	0	0	0	0	0	0	3	2	1	1	1	0	1	1	0
7	46	4.935450848	1	71.63624837	1	1	0	1	1	0	0	0	0	0	1	4	1	1	1	0	1	1	0
7	47	2.244380185	3	63.17289679	0	0	1	1	0	0	1	0	0	0	1	4	1	1	1	0	1	1	0
7	48	37.54377018	2	59.70076342	0	0	1	1	1	0	0	1	0	0	1	4	1	1	1	0	1	1	0
7	49	12.63523816	4	58.01481881	1	0	0	1	0	0	0	0	0	1	1	4	1	1	1	0	1	1	0
7	50	55.12603252	5	10.47684649	0	1	0	1	1	0	0	0	0	0	1	4	1	1	1	0	0	0	0
7	51	0.806916323	8	89.95134852	1	0	1	0	0	0	0	1	0	0	2	4	1	1	1	0	1	1	0
7	52	30.64722162	10	81.19544255	0	0	1	1	1	0	0	0	1	1	2	4	1	1	1	0	1	1	0
7	53	93.91593312	6	48.57838004	0	0	0	0	1	1	0	0	1	1	2	4	1	2	2	0	1	1	0
7	54	81.11380147	7	5.86135243	0	1	0	0	0	0	1	1	0	1	2	4	1	2	2	0	1	1	0
7	55	35.38971804	9	78.26394145	1	0	0	0	1	1	0	0	0	0	2	4	1	1	1	0	1	1	0
7	56	79.31741088	11	28.8354814	0	0	1	0	1	1	0	1	1	0	3	4	1	2	2	0	1	1	0
7	57	28.86557952	14	68.99403188	1	1	1	0	1	0	0	1	1	0	3	4	1	1	1	0	1	1	0
7	58	93.21564211	12	46.64311346	1	0	0	1	1	1	0	1	0	0	3	4	1	1	1	0	0	0	0
7	59	17.8988131	13	83.5086371	0	1	1	0	1	0	0	1	0	1	3	4	1	1	1	0	1	1	0
7	60	2.700081784	15	88.50864742	1	1	0	1	1	0	0	0	1	0	3	4	1	1	1	0	1	1	0
7	61	97.59792844	2	22.46707083	1	0	0	0	0	0	0	1	1	1	1	3	1	2	2	0	1	1	0
7	62	8.158452162	3	75.49090581	1	0	1	1	0	0	0	0	0	0	1	3	1	1	1	0	1	1	0
7	63	46.35867525	4	82.33195332	1	0	0	1	0	1	0	0	0	0	1	3	1	1	1	0	1	1	0
7	64	99.57248405	1	4.746335739	0	0	1	0	0	1	0	1	1	1	1	3	1	2	2	0	1	1	0
7	65	87.39698246	5	7.280613839	0	0	1	0	1	0	0	0	0	1	1	3	1	1	1	0	0	0	0
7	66	19.96611028	6	54.74243172	1	0	1	1	0	0	0	0	1	0	2	3	1	1	1	0	1	1	0
7	67	60.59065975	9	32.28342434	0	0	1	1	1	1	1	0	1	0	2	3	1	1	1	0	0	0	0
7	68	12.60352786	10	74.8292457	0	0	1	0	0	0	0	0	0	0	2	3	1	1	1	0	1	1	0
7	69	93.4357086	7	13.2445702	0	1	0	0	0	1	1	0	1	1	2	3	1	2	2	0	1	1	0
7	70	66.855591	8	48.20876822	0	1	0	0	0	0	0	1	1	1	2	3	1	1	1	0	0	0	0
7	71	92.09788271	15	7.64748573	0	0	0	1	1	1	1	1	0	0	3	3	1	2	2	0	1	1	0
7	72	93.79567535	14	46.8313429	0	0	0	0	0	1	0	1	0	0	3	3	1	2	2	0	1	1	0
7	73	87.58448291	11	45.87695377	0	0	0	0	0	1	0	1	1	1	3	3	1	2	2	0	1	1	0
7	74	87.53092688	13	3.142726627	0	0	1	1	0	1	0	0	0	0	3	3	1	1	1	0	0	0	0
7	75	23.29857382	12	83.87165709	1	1	1	0	0	0	0	1	0	1	3	3	1	1	1	0	1	1	0
8	1	55.12603252	5	10.47684649	0	1	0	1	1	0	0	0	0	0	1	4	1	1	1	0	0	0	0
8	2	4.935450848	1	71.63624837	1	1	0	1	1	0	0	0	0	0	1	4	1	2	2	0	0	0	0
8	3	37.54377018	2	59.70076342	0	0	1	1	1	0	0	1	0	0	1	4	1	1	1	0	1	1	0
8	4	12.63523816	4	58.01481881	1	0	0	1	0	0	0	0	0	1	1	4	1	2	2	0	0	0	0
8	5	2.244380185	3	63.17289679	0	0	1	1	0	0	1	0	0	0	1	4	1	1	1	0	1	1	0
8	6	81.11380147	7	5.86135243	0	1	0	0	0	0	1	1	0	1	2	4	1	1	1	0	0	0	0
8	7	0.806916323	8	89.95134852	1	0	1	0	0	0	0	1	0	0	2	4	1	1	1	0	1	1	0
8	8	93.91593312	6	48.57838004	0	0	0	0	1	1	0	0	1	1	2	4	1	2	2	0	1	1	0
8	9	30.64722162	10	81.19544255	0	0	1	1	1	0	0	0	1	1	2	4	1	2	2	0	0	0	0
8	10	35.38971804	9	78.26394145	1	0	0	0	1	1	0	0	0	0	2	4	1	1	1	0	1	1	0
8	11	93.21564211	12	46.64311346	1	0	0	1	1	1	0	1	0	0	3	4	1	1	1	0	0	0	0
8	12	17.8988131	13	83.5086371	0	1	1	0	1	0	0	1	0	1	3	4	1	1	1	0	1	1	0
8	13	79.31741088	11	28.8354814	0	0	1	0	1	1	0	1	1	0	3	4	1	2	2	0	1	1	0
8	14	2.700081784	15	88.50864742	1	1	0	1	1	0	0	0	1	0	3	4	1	1	1	0	1	1	0
8	15	28.86557952	14	68.99403188	1	1	1	0	1	0	0	1	1	0	3	4	1	1	1	0	1	1	0
8	16	87.39698246	5	7.280613839	0	0	1	0	1	0	0	0	0	1	1	3	1	2	2	0	1	1	0
8	17	8.158452162	3	75.49090581	1	0	1	1	0	0	0	0	0	0	1	3	1	1	1	0	1	1	0
8	18	97.59792844	2	22.46707083	1	0	0	0	0	0	0	1	1	1	1	3	1	2	2	0	1	1	0
8	19	46.35867525	4	82.33195332	1	0	0	1	0	1	0	0	0	0	1	3	1	1	1	0	1	1	0
8	20	99.57248405	1	4.746335739	0	0	1	0	0	1	0	1	1	1	1	3	1	2	2	0	1	1	0
8	21	66.855591	8	48.20876822	0	1	0	0	0	0	0	1	1	1	2	3	1	2	2	0	1	1	0
8	22	93.4357086	7	13.2445702	0	1	0	0	0	1	1	0	1	1	2	3	1	2	2	0	1	1	0
8	23	12.60352786	10	74.8292457	0	0	1	0	0	0	0	0	0	0	2	3	1	1	1	0	1	1	0
8	24	19.96611028	6	54.74243172	1	0	1	1	0	0	0	0	1	0	2	3	1	1	1	0	1	1	0
8	25	60.59065975	9	32.28342434	0	0	1	1	1	1	1	0	1	0	2	3	1	1	1	0	0	0	0
8	26	87.53092688	13	3.142726627	0	0	1	1	0	1	0	0	0	0	3	3	1	1	1	0	0	0	0
8	27	93.79567535	14	46.8313429	0	0	0	0	0	1	0	1	0	0	3	3	1	2	2	0	1	1	0
8	28	23.29857382	12	83.87165709	1	1	1	0	0	0	0	1	0	1	3	3	1	1	1	0	1	1	0
8	29	87.58448291	11	45.87695377	0	0	0	0	0	1	0	1	1	1	3	3	1	2	2	0	1	1	0
8	30	92.09788271	15	7.64748573	0	0	0	1	1	1	1	1	0	0	3	3	1	2	2	0	1	1	0
8	31	8.895443237	1	69.09867493	0	1	1	1	0	0	1	1	0	0	1	2	1	1	1	0	1	1	0
8	32	11.4752932	2	66.03838905	1	0	0	1	0	1	0	1	0	0	1	2	1	1	1	0	1	1	0
8	33	0.446301291	3	73.89210303	1	0	1	1	1	0	0	0	0	0	1	2	1	1	1	0	1	1	0
8	34	40.27830244	4	56.19386629	0	0	0	1	0	0	0	0	0	1	1	2	1	1	1	0	1	1	0
8	35	52.04602876	5	41.87861051	1	1	0	1	0	0	1	0	0	0	1	2	1	1	1	0	0	0	0
8	36	88.79940149	10	5.98752079	1	1	0	1	0	1	1	1	1	0	2	2	1	2	2	0	1	1	0
8	37	12.64034278	8	80.31715172	1	0	0	0	0	0	0	0	1	0	2	2	1	1	1	0	1	1	0
8	38	76.71870062	7	9.238803164	0	0	1	0	0	0	1	1	0	1	2	2	1	2	2	0	1	1	0
8	39	83.61521103	6	32.25636513	1	0	0	0	0	1	0	0	1	1	2	2	1	1	1	0	0	0	0
8	40	12.34624909	9	91.76919687	1	1	1	0	1	1	0	0	1	0	2	2	1	1	1	0	1	1	0
8	41	55.75843332	13	37.25995306	1	0	1	0	1	1	1	0	0	0	3	2	1	1	1	0	0	0	0
8	42	32.89566483	15	51.37085504	0	1	1	1	1	0	0	0	1	0	3	2	1	1	1	0	1	1	0
8	43	52.04850853	12	0.425388318	0	0	0	0	1	1	1	0	0	1	3	2	1	2	2	0	1	1	0
8	44	10.34419	11	78.38037251	1	1	0	1	0	0	0	0	0	0	3	2	1	1	1	0	1	1	0
8	45	11.34629526	14	56.84575748	0	1	1	0	0	0	0	1	0	0	3	2	1	1	1	0	1	1	0
8	46	22.85250231	1	54.15618944	0	1	1	1	1	0	1	0	0	1	1	1	1	1	1	0	1	1	0
8	47	35.36723904	4	77.31852953	1	0	0	0	0	0	1	1	0	1	1	1	1	2	2	0	0	0	0
8	48	25.21698136	3	93.36992243	1	0	1	1	1	0	0	0	0	1	1	1	1	1	1	0	1	1	0
8	49	26.01854187	5	83.76183624	0	0	0	1	0	1	0	1	0	0	1	1	1	1	1	0	1	1	0
8	50	71.36055909	2	33.85279367	0	0	0	0	0	0	1	0	1	1	1	1	1	2	2	0	1	1	0
8	51	7.627483539	7	82.91354261	0	0	0	1	1	0	0	0	1	0	2	1	1	2	2	0	0	0	0
8	52	64.69515144	10	17.37459259	0	0	0	0	1	0	1	1	0	1	2	1	1	2	2	0	1	1	0
8	53	32.60128235	8	62.86824478	0	0	1	0	1	0	0	0	0	0	2	1	1	1	1	0	1	1	0
8	54	82.43291525	6	23.45465694	0	0	0	0	0	1	1	1	1	1	2	1	1	2	2	0	1	1	0
8	55	94.03332117	9	28.15186988	0	0	1	0	0	0	1	0	0	1	2	1	1	2	2	0	1	1	0
8	56	21.70358833	14	94.75121547	0	1	1	1	0	0	1	0	0	0	3	1	1	1	1	0	1	1	0
8	57	45.83132407	11	56.99807422	1	1	1	0	1	0	0	1	1	1	3	1	1	1	1	0	1	1	0
8	58	43.09718334	15	67.7446616	0	1	1	0	1	0	0	1	1	0	3	1	1	1	1	0	1	1	0
8	59	47.87817734	13	62.38552933	0	1	0	0	0	0	0	1	1	1	3	1	1	2	2	0	0	0	0
8	60	85.72269279	12	4.168220491	0	0	1	0	0	1	1	0	0	0	3	1	1	2	2	0	1	1	0
8	61	44.95939899	1	79.73820581	1	0	0	1	1	1	0	1	0	0	1	5	1	1	1	0	1	1	0
8	62	18.36984614	5	54.93013438	0	0	1	0	0	0	0	0	1	0	1	5	1	2	2	0	0	0	0
8	63	75.52583157	3	10.56955176	1	0	0	0	0	0	0	0	1	1	1	5	1	2	2	0	1	1	0
8	64	36.8968901	2	51.26408742	1	0	1	1	0	0	0	0	0	0	1	5	1	1	1	0	1	1	0
8	65	81.23393467	4	24.19977384	0	0	0	0	0	0	0	1	1	0	1	5	1	1	1	0	0	0	0
8	66	17.66266247	6	63.2252188	0	1	1	1	1	0	0	0	0	0	2	5	1	1	1	0	1	1	0
8	67	93.20683049	10	33.44315779	0	0	1	0	1	0	0	0	0	0	2	5	1	1	1	0	0	0	0
8	68	57.79692956	8	4.259146044	0	0	0	1	0	0	1	1	0	1	2	5	1	2	2	0	1	1	0
8	69	92.20569694	9	46.17360724	0	0	1	0	0	0	1	1	0	0	2	5	1	2	2	0	1	1	0
8	70	54.89616799	7	15.93842591	0	1	0	0	1	0	1	1	0	1	2	5	1	2	2	0	1	1	0
8	71	67.16392984	13	20.24424705	1	0	1	0	0	1	0	1	0	1	3	5	1	2	2	0	1	1	0
8	72	94.72671527	14	11.13144781	0	0	0	1	1	1	0	1	1	0	3	5	1	2	2	0	1	1	0
8	73	33.25043965	15	92.56099387	1	1	0	0	1	0	0	0	0	1	3	5	1	1	1	0	1	1	0
8	74	51.25726353	12	34.988827	0	0	1	0	1	1	1	1	0	1	3	5	1	2	2	0	1	1	0
8	75	56.76902605	11	0.581961979	1	0	0	0	1	1	1	0	1	0	3	5	1	2	2	0	1	1	0
9	1	35.36723904	4	77.31852953	1	0	0	0	0	0	1	1	0	1	1	1	1	2	2	0	0	0	0
9	2	25.21698136	3	93.36992243	1	0	1	1	1	0	0	0	0	1	1	1	1	1	1	0	1	1	0
9	3	26.01854187	5	83.76183624	0	0	0	1	0	1	0	1	0	0	1	1	1	1	1	0	1	1	0
9	4	71.36055909	2	33.85279367	0	0	0	0	0	0	1	0	1	1	1	1	1	2	2	0	1	1	0
9	5	22.85250231	1	54.15618944	0	1	1	1	1	0	1	0	0	1	1	1	1	1	1	0	1	1	0
9	6	82.43291525	6	23.45465694	0	0	0	0	0	1	1	1	1	1	2	1	1	2	2	0	1	1	0
9	7	32.60128235	8	62.86824478	0	0	1	0	1	0	0	0	0	0	2	1	1	1	1	0	1	1	0
9	8	7.627483539	7	82.91354261	0	0	0	1	1	0	0	0	1	0	2	1	1	1	1	0	1	1	0
9	9	94.03332117	9	28.15186988	0	0	1	0	0	0	1	0	0	1	2	1	1	2	2	0	1	1	0
9	10	64.69515144	10	17.37459259	0	0	0	0	1	0	1	1	0	1	2	1	1	2	2	0	1	1	0
9	11	47.87817734	13	62.38552933	0	1	0	0	0	0	0	1	1	1	3	1	1	2	2	0	0	0	0
9	12	85.72269279	12	4.168220491	0	0	1	0	0	1	1	0	0	0	3	1	1	2	2	0	1	1	0
9	13	43.09718334	15	67.7446616	0	1	1	0	1	0	0	1	1	0	3	1	1	1	1	0	1	1	0
9	14	21.70358833	14	94.75121547	0	1	1	1	0	0	1	0	0	0	3	1	1	1	1	0	1	1	0
9	15	45.83132407	11	56.99807422	1	1	1	0	1	0	0	1	1	1	3	1	1	1	1	0	1	1	0
9	16	12.63523816	4	58.01481881	1	0	0	1	0	0	0	0	0	1	1	4	1	1	1	0	1	1	0
9	17	4.935450848	1	71.63624837	1	1	0	1	1	0	0	0	0	0	1	4	1	1	1	0	1	1	0
9	18	2.244380185	3	63.17289679	0	0	1	1	0	0	1	0	0	0	1	4	1	2	2	0	0	0	0
9	19	55.12603252	5	10.47684649	0	1	0	1	1	0	0	0	0	0	1	4	1	1	1	0	0	0	0
9	20	37.54377018	2	59.70076342	0	0	1	1	1	0	0	1	0	0	1	4	1	2	2	0	0	0	0
9	21	35.38971804	9	78.26394145	1	0	0	0	1	1	0	0	0	0	2	4	1	1	1	0	1	1	0
9	22	93.91593312	6	48.57838004	0	0	0	0	1	1	0	0	1	1	2	4	1	1	1	0	0	0	0
9	23	81.11380147	7	5.86135243	0	1	0	0	0	0	1	1	0	1	2	4	1	2	2	0	1	1	0
9	24	30.64722162	10	81.19544255	0	0	1	1	1	0	0	0	1	1	2	4	1	1	1	0	1	1	0
9	25	0.806916323	8	89.95134852	1	0	1	0	0	0	0	1	0	0	2	4	1	1	1	0	1	1	0
9	26	28.86557952	14	68.99403188	1	1	1	0	1	0	0	1	1	0	3	4	1	1	1	0	1	1	0
9	27	17.8988131	13	83.5086371	0	1	1	0	1	0	0	1	0	1	3	4	1	2	2	0	0	0	0
9	28	93.21564211	12	46.64311346	1	0	0	1	1	1	0	1	0	0	3	4	1	1	1	0	0	0	0
9	29	2.700081784	15	88.50864742	1	1	0	1	1	0	0	0	1	0	3	4	1	1	1	0	1	1	0
9	30	79.31741088	11	28.8354814	0	0	1	0	1	1	0	1	1	0	3	4	1	2	2	0	1	1	0
9	31	97.59792844	2	22.46707083	1	0	0	0	0	0	0	1	1	1	1	3	1	1	1	0	0	0	0
9	32	99.57248405	1	4.746335739	0	0	1	0	0	1	0	1	1	1	1	3	1	2	2	0	1	1	0
9	33	46.35867525	4	82.33195332	1	0	0	1	0	1	0	0	0	0	1	3	1	1	1	0	1	1	0
9	34	87.39698246	5	7.280613839	0	0	1	0	1	0	0	0	0	1	1	3	1	1	1	0	0	0	0
9	35	8.158452162	3	75.49090581	1	0	1	1	0	0	0	0	0	0	1	3	1	1	1	0	1	1	0
9	36	93.4357086	7	13.2445702	0	1	0	0	0	1	1	0	1	1	2	3	1	2	2	0	1	1	0
9	37	60.59065975	9	32.28342434	0	0	1	1	1	1	1	0	1	0	2	3	1	1	1	0	0	0	0
9	38	19.96611028	6	54.74243172	1	0	1	1	0	0	0	0	1	0	2	3	1	1	1	0	1	1	0
9	39	66.855591	8	48.20876822	0	1	0	0	0	0	0	1	1	1	2	3	1	2	2	0	1	1	0
9	40	12.60352786	10	74.8292457	0	0	1	0	0	0	0	0	0	0	2	3	1	1	1	0	1	1	0
9	41	87.53092688	13	3.142726627	0	0	1	1	0	1	0	0	0	0	3	3	1	1	1	0	0	0	0
9	42	92.09788271	15	7.64748573	0	0	0	1	1	1	1	1	0	0	3	3	1	2	2	0	1	1	0
9	43	87.58448291	11	45.87695377	0	0	0	0	0	1	0	1	1	1	3	3	1	2	2	0	1	1	0
9	44	93.79567535	14	46.8313429	0	0	0	0	0	1	0	1	0	0	3	3	1	2	2	0	1	1	0
9	45	23.29857382	12	83.87165709	1	1	1	0	0	0	0	1	0	1	3	3	1	1	1	0	1	1	0
9	46	0.446301291	3	73.89210303	1	0	1	1	1	0	0	0	0	0	1	2	1	1	1	0	1	1	0
9	47	11.4752932	2	66.03838905	1	0	0	1	0	1	0	1	0	0	1	2	1	2	2	0	0	0	0
9	48	40.27830244	4	56.19386629	0	0	0	1	0	0	0	0	0	1	1	2	1	1	1	0	1	1	0
9	49	8.895443237	1	69.09867493	0	1	1	1	0	0	1	1	0	0	1	2	1	1	1	0	1	1	0
9	50	52.04602876	5	41.87861051	1	1	0	1	0	0	1	0	0	0	1	2	1	1	1	0	0	0	0
9	51	76.71870062	7	9.238803164	0	0	1	0	0	0	1	1	0	1	2	2	1	2	2	0	1	1	0
9	52	83.61521103	6	32.25636513	1	0	0	0	0	1	0	0	1	1	2	2	1	1	1	0	0	0	0
9	53	88.79940149	10	5.98752079	1	1	0	1	0	1	1	1	1	0	2	2	1	1	1	0	0	0	0
9	54	12.64034278	8	80.31715172	1	0	0	0	0	0	0	0	1	0	2	2	1	1	1	0	1	1	0
9	55	12.34624909	9	91.76919687	1	1	1	0	1	1	0	0	1	0	2	2	1	1	1	0	1	1	0
9	56	32.89566483	15	51.37085504	0	1	1	1	1	0	0	0	1	0	3	2	1	1	1	0	1	1	0
9	57	10.34419	11	78.38037251	1	1	0	1	0	0	0	0	0	0	3	2	1	1	1	0	1	1	0
9	58	55.75843332	13	37.25995306	1	0	1	0	1	1	1	0	0	0	3	2	1	1	1	0	0	0	0
9	59	11.34629526	14	56.84575748	0	1	1	0	0	0	0	1	0	0	3	2	1	1	1	0	1	1	0
9	60	52.04850853	12	0.425388318	0	0	0	0	1	1	1	0	0	1	3	2	1	2	2	0	1	1	0
9	61	36.8968901	2	51.26408742	1	0	1	1	0	0	0	0	0	0	1	5	1	1	1	0	1	1	0
9	62	81.23393467	4	24.19977384	0	0	0	0	0	0	0	1	1	0	1	5	1	2	2	0	1	1	0
9	63	44.95939899	1	79.73820581	1	0	0	1	1	1	0	1	0	0	1	5	1	1	1	0	1	1	0
9	64	75.52583157	3	10.56955176	1	0	0	0	0	0	0	0	1	1	1	5	1	1	1	0	0	0	0
9	65	18.36984614	5	54.93013438	0	0	1	0	0	0	0	0	1	0	1	5	1	2	2	0	0	0	0
9	66	54.89616799	7	15.93842591	0	1	0	0	1	0	1	1	0	1	2	5	1	2	2	0	1	1	0
9	67	93.20683049	10	33.44315779	0	0	1	0	1	0	0	0	0	0	2	5	1	1	1	0	0	0	0
9	68	17.66266247	6	63.2252188	0	1	1	1	1	0	0	0	0	0	2	5	1	1	1	0	1	1	0
9	69	57.79692956	8	4.259146044	0	0	0	1	0	0	1	1	0	1	2	5	1	2	2	0	1	1	0
9	70	92.20569694	9	46.17360724	0	0	1	0	0	0	1	1	0	0	2	5	1	1	1	0	0	0	0
9	71	33.25043965	15	92.56099387	1	1	0	0	1	0	0	0	0	1	3	5	1	1	1	0	1	1	0
9	72	51.25726353	12	34.988827	0	0	1	0	1	1	1	1	0	1	3	5	1	2	2	0	1	1	0
9	73	67.16392984	13	20.24424705	1	0	1	0	0	1	0	1	0	1	3	5	1	1	1	0	0	0	0
9	74	94.72671527	14	11.13144781	0	0	0	1	1	1	0	1	1	0	3	5	1	2	2	0	1	1	0
9	75	56.76902605	11	0.581961979	1	0	0	0	1	1	1	0	1	0	3	5	1	1	1	0	0	0	0
10	1	26.01854187	5	83.76183624	0	0	0	1	0	1	0	1	0	0	1	1	1	2	2	0	0	0	0
10	2	35.36723904	4	77.31852953	1	0	0	0	0	0	1	1	0	1	1	1	1	2	2	0	0	0	0
10	3	22.85250231	1	54.15618944	0	1	1	1	1	0	1	0	0	1	1	1	1	1	1	0	1	1	0
10	4	71.36055909	2	33.85279367	0	0	0	0	0	0	1	0	1	1	1	1	1	1	1	0	0	0	0
10	5	25.21698136	3	93.36992243	1	0	1	1	1	0	0	0	0	1	1	1	1	1	1	0	1	1	0
10	6	94.03332117	9	28.15186988	0	0	1	0	0	0	1	0	0	1	2	1	1	2	2	0	1	1	0
10	7	82.43291525	6	23.45465694	0	0	0	0	0	1	1	1	1	1	2	1	1	2	2	0	1	1	0
10	8	64.69515144	10	17.37459259	0	0	0	0	1	0	1	1	0	1	2	1	1	1	1	0	0	0	0
10	9	32.60128235	8	62.86824478	0	0	1	0	1	0	0	0	0	0	2	1	1	1	1	0	1	1	0
10	10	7.627483539	7	82.91354261	0	0	0	1	1	0	0	0	1	0	2	1	1	1	1	0	1	1	0
10	11	85.72269279	12	4.168220491	0	0	1	0	0	1	1	0	0	0	3	1	1	2	2	0	1	1	0
10	12	45.83132407	11	56.99807422	1	1	1	0	1	0	0	1	1	1	3	1	1	1	1	0	1	1	0
10	13	43.09718334	15	67.7446616	0	1	1	0	1	0	0	1	1	0	3	1	1	1	1	0	1	1	0
10	14	47.87817734	13	62.38552933	0	1	0	0	0	0	0	1	1	1	3	1	1	2	2	0	0	0	0
10	15	21.70358833	14	94.75121547	0	1	1	1	0	0	1	0	0	0	3	1	1	1	1	0	1	1	0
10	16	55.12603252	5	10.47684649	0	1	0	1	1	0	0	0	0	0	1	4	1	1	1	0	0	0	0
10	17	12.63523816	4	58.01481881	1	0	0	1	0	0	0	0	0	1	1	4	1	2	2	0	0	0	0
10	18	4.935450848	1	71.63624837	1	1	0	1	1	0	0	0	0	0	1	4	1	1	1	0	1	1	0
10	19	2.244380185	3	63.17289679	0	0	1	1	0	0	1	0	0	0	1	4	1	1	1	0	1	1	0
10	20	37.54377018	2	59.70076342	0	0	1	1	1	0	0	1	0	0	1	4	1	1	1	0	1	1	0
10	21	0.806916323	8	89.95134852	1	0	1	0	0	0	0	1	0	0	2	4	1	1	1	0	1	1	0
10	22	30.64722162	10	81.19544255	0	0	1	1	1	0	0	0	1	1	2	4	1	1	1	0	1	1	0
10	23	81.11380147	7	5.86135243	0	1	0	0	0	0	1	1	0	1	2	4	1	2	2	0	1	1	0
10	24	93.91593312	6	48.57838004	0	0	0	0	1	1	0	0	1	1	2	4	1	2	2	0	1	1	0
10	25	35.38971804	9	78.26394145	1	0	0	0	1	1	0	0	0	0	2	4	1	1	1	0	1	1	0
10	26	79.31741088	11	28.8354814	0	0	1	0	1	1	0	1	1	0	3	4	1	1	1	0	0	0	0
10	27	17.8988131	13	83.5086371	0	1	1	0	1	0	0	1	0	1	3	4	1	1	1	0	1	1	0
10	28	2.700081784	15	88.50864742	1	1	0	1	1	0	0	0	1	0	3	4	1	1	1	0	1	1	0
10	29	93.21564211	12	46.64311346	1	0	0	1	1	1	0	1	0	0	3	4	1	1	1	0	0	0	0
10	30	28.86557952	14	68.99403188	1	1	1	0	1	0	0	1	1	0	3	4	1	1	1	0	1	1	0
10	31	52.04602876	5	41.87861051	1	1	0	1	0	0	1	0	0	0	1	2	1	1	1	0	0	0	0
10	32	0.446301291	3	73.89210303	1	0	1	1	1	0	0	0	0	0	1	2	1	1	1	0	1	1	0
10	33	8.895443237	1	69.09867493	0	1	1	1	0	0	1	1	0	0	1	2	1	1	1	0	1	1	0
10	34	11.4752932	2	66.03838905	1	0	0	1	0	1	0	1	0	0	1	2	1	1	1	0	1	1	0
10	35	40.27830244	4	56.19386629	0	0	0	1	0	0	0	0	0	1	1	2	1	2	2	0	0	0	0
10	36	12.64034278	8	80.31715172	1	0	0	0	0	0	0	0	1	0	2	2	1	1	1	0	1	1	0
10	37	88.79940149	10	5.98752079	1	1	0	1	0	1	1	1	1	0	2	2	1	2	2	0	1	1	0
10	38	12.34624909	9	91.76919687	1	1	1	0	1	1	0	0	1	0	2	2	1	1	1	0	1	1	0
10	39	83.61521103	6	32.25636513	1	0	0	0	0	1	0	0	1	1	2	2	1	1	1	0	0	0	0
10	40	76.71870062	7	9.238803164	0	0	1	0	0	0	1	1	0	1	2	2	1	2	2	0	1	1	0
10	41	55.75843332	13	37.25995306	1	0	1	0	1	1	1	0	0	0	3	2	1	1	1	0	0	0	0
10	42	10.34419	11	78.38037251	1	1	0	1	0	0	0	0	0	0	3	2	1	1	1	0	1	1	0
10	43	32.89566483	15	51.37085504	0	1	1	1	1	0	0	0	1	0	3	2	1	1	1	0	1	1	0
10	44	11.34629526	14	56.84575748	0	1	1	0	0	0	0	1	0	0	3	2	1	1	1	0	1	1	0
10	45	52.04850853	12	0.425388318	0	0	0	0	1	1	1	0	0	1	3	2	1	2	2	0	1	1	0
10	46	44.95939899	1	79.73820581	1	0	0	1	1	1	0	1	0	0	1	5	1	1	1	0	1	1	0
10	47	36.8968901	2	51.26408742	1	0	1	1	0	0	0	0	0	0	1	5	1	1	1	0	1	1	0
10	48	75.52583157	3	10.56955176	1	0	0	0	0	0	0	0	1	1	1	5	1	2	2	0	1	1	0
10	49	18.36984614	5	54.93013438	0	0	1	0	0	0	0	0	1	0	1	5	1	2	2	0	0	0	0
10	50	81.23393467	4	24.19977384	0	0	0	0	0	0	0	1	1	0	1	5	1	2	2	0	1	1	0
10	51	92.20569694	9	46.17360724	0	0	1	0	0	0	1	1	0	0	2	5	1	2	2	0	1	1	0
10	52	93.20683049	10	33.44315779	0	0	1	0	1	0	0	0	0	0	2	5	1	1	1	0	0	0	0
10	53	57.79692956	8	4.259146044	0	0	0	1	0	0	1	1	0	1	2	5	1	2	2	0	1	1	0
10	54	17.66266247	6	63.2252188	0	1	1	1	1	0	0	0	0	0	2	5	1	1	1	0	1	1	0
10	55	54.89616799	7	15.93842591	0	1	0	0	1	0	1	1	0	1	2	5	1	2	2	0	1	1	0
10	56	67.16392984	13	20.24424705	1	0	1	0	0	1	0	1	0	1	3	5	1	2	2	0	1	1	0
10	57	51.25726353	12	34.988827	0	0	1	0	1	1	1	1	0	1	3	5	1	2	2	0	1	1	0
10	58	94.72671527	14	11.13144781	0	0	0	1	1	1	0	1	1	0	3	5	1	2	2	0	1	1	0
10	59	33.25043965	15	92.56099387	1	1	0	0	1	0	0	0	0	1	3	5	1	1	1	0	1	1	0
10	60	56.76902605	11	0.581961979	1	0	0	0	1	1	1	0	1	0	3	5	1	2	2	0	1	1	0
10	61	97.59792844	2	22.46707083	1	0	0	0	0	0	0	1	1	1	1	3	1	2	2	0	1	1	0
10	62	8.158452162	3	75.49090581	1	0	1	1	0	0	0	0	0	0	1	3	1	1	1	0	1	1	0
10	63	87.39698246	5	7.280613839	0	0	1	0	1	0	0	0	0	1	1	3	1	1	1	0	0	0	0
10	64	99.57248405	1	4.746335739	0	0	1	0	0	1	0	1	1	1	1	3	1	2	2	0	1	1	0
10	65	46.35867525	4	82.33195332	1	0	0	1	0	1	0	0	0	0	1	3	1	1	1	0	1	1	0
10	66	60.59065975	9	32.28342434	0	0	1	1	1	1	1	0	1	0	2	3	1	2	2	0	1	1	0
10	67	19.96611028	6	54.74243172	1	0	1	1	0	0	0	0	1	0	2	3	1	1	1	0	1	1	0
10	68	93.4357086	7	13.2445702	0	1	0	0	0	1	1	0	1	1	2	3	1	2	2	0	1	1	0
10	69	66.855591	8	48.20876822	0	1	0	0	0	0	0	1	1	1	2	3	1	2	2	0	1	1	0
10	70	12.60352786	10	74.8292457	0	0	1	0	0	0	0	0	0	0	2	3	1	1	1	0	1	1	0
10	71	87.53092688	13	3.142726627	0	0	1	1	0	1	0	0	0	0	3	3	1	1	1	0	0	0	0
10	72	87.58448291	11	45.87695377	0	0	0	0	0	1	0	1	1	1	3	3	1	2	2	0	1	1	0
10	73	23.29857382	12	83.87165709	1	1	1	0	0	0	0	1	0	1	3	3	1	1	1	0	1	1	0
10	74	93.79567535	14	46.8313429	0	0	0	0	0	1	0	1	0	0	3	3	1	2	2	0	1	1	0
10	75	92.09788271	15	7.64748573	0	0	0	1	1	1	1	1	0	0	3	3	1	2	2	0	1	1	0
12	1	22.85250231	1	54.15618944	0	1	1	1	1	0	1	0	0	1	1	1	1	1	1	0	1	1	0
12	2	25.21698136	3	93.36992243	1	0	1	1	1	0	0	0	0	1	1	1	1	1	1	0	1	1	0
12	3	35.36723904	4	77.31852953	1	0	0	0	0	0	1	1	0	1	1	1	1	2	2	0	0	0	0
12	4	26.01854187	5	83.76183624	0	0	0	1	0	1	0	1	0	0	1	1	1	2	2	0	0	0	0
12	5	71.36055909	2	33.85279367	0	0	0	0	0	0	1	0	1	1	1	1	1	2	2	0	1	1	0
12	6	7.627483539	7	82.91354261	0	0	0	1	1	0	0	0	1	0	2	1	1	1	1	0	1	1	0
12	7	32.60128235	8	62.86824478	0	0	1	0	1	0	0	0	0	0	2	1	1	1	1	0	1	1	0
12	8	94.03332117	9	28.15186988	0	0	1	0	0	0	1	0	0	1	2	1	1	2	2	0	1	1	0
12	9	64.69515144	10	17.37459259	0	0	0	0	1	0	1	1	0	1	2	1	1	2	2	0	1	1	0
12	10	82.43291525	6	23.45465694	0	0	0	0	0	1	1	1	1	1	2	1	1	2	2	0	1	1	0
12	11	43.09718334	15	67.7446616	0	1	1	0	1	0	0	1	1	0	3	1	1	2	2	0	0	0	0
12	12	45.83132407	11	56.99807422	1	1	1	0	1	0	0	1	1	1	3	1	1	1	1	0	1	1	0
12	13	47.87817734	13	62.38552933	0	1	0	0	0	0	0	1	1	1	3	1	1	2	2	0	0	0	0
12	14	85.72269279	12	4.168220491	0	0	1	0	0	1	1	0	0	0	3	1	1	2	2	0	1	1	0
12	15	21.70358833	14	94.75121547	0	1	1	1	0	0	1	0	0	0	3	1	1	1	1	0	1	1	0
12	16	99.57248405	1	4.746335739	0	0	1	0	0	1	0	1	1	1	1	3	1	2	2	0	1	1	0
12	17	46.35867525	4	82.33195332	1	0	0	1	0	1	0	0	0	0	1	3	1	1	1	0	1	1	0
12	18	87.39698246	5	7.280613839	0	0	1	0	1	0	0	0	0	1	1	3	1	1	1	0	0	0	0
12	19	8.158452162	3	75.49090581	1	0	1	1	0	0	0	0	0	0	1	3	1	1	1	0	1	1	0
12	20	97.59792844	2	22.46707083	1	0	0	0	0	0	0	1	1	1	1	3	1	2	2	0	1	1	0
12	21	93.4357086	7	13.2445702	0	1	0	0	0	1	1	0	1	1	2	3	1	2	2	0	1	1	0
12	22	12.60352786	10	74.8292457	0	0	1	0	0	0	0	0	0	0	2	3	1	1	1	0	1	1	0
12	23	66.855591	8	48.20876822	0	1	0	0	0	0	0	1	1	1	2	3	1	2	2	0	1	1	0
12	24	60.59065975	9	32.28342434	0	0	1	1	1	1	1	0	1	0	2	3	1	2	2	0	1	1	0
12	25	19.96611028	6	54.74243172	1	0	1	1	0	0	0	0	1	0	2	3	1	1	1	0	1	1	0
12	26	92.09788271	15	7.64748573	0	0	0	1	1	1	1	1	0	0	3	3	1	2	2	0	1	1	0
12	27	93.79567535	14	46.8313429	0	0	0	0	0	1	0	1	0	0	3	3	1	2	2	0	1	1	0
12	28	23.29857382	12	83.87165709	1	1	1	0	0	0	0	1	0	1	3	3	1	1	1	0	1	1	0
12	29	87.53092688	13	3.142726627	0	0	1	1	0	1	0	0	0	0	3	3	1	1	1	0	0	0	0
12	30	87.58448291	11	45.87695377	0	0	0	0	0	1	0	1	1	1	3	3	1	2	2	0	1	1	0
12	31	55.12603252	5	10.47684649	0	1	0	1	1	0	0	0	0	0	1	4	1	1	1	0	0	0	0
12	32	12.63523816	4	58.01481881	1	0	0	1	0	0	0	0	0	1	1	4	1	2	2	0	0	0	0
12	33	4.935450848	1	71.63624837	1	1	0	1	1	0	0	0	0	0	1	4	1	1	1	0	1	1	0
12	34	2.244380185	3	63.17289679	0	0	1	1	0	0	1	0	0	0	1	4	1	1	1	0	1	1	0
12	35	37.54377018	2	59.70076342	0	0	1	1	1	0	0	1	0	0	1	4	1	1	1	0	1	1	0
12	36	35.38971804	9	78.26394145	1	0	0	0	1	1	0	0	0	0	2	4	1	1	1	0	1	1	0
12	37	81.11380147	7	5.86135243	0	1	0	0	0	0	1	1	0	1	2	4	1	2	2	0	1	1	0
12	38	93.91593312	6	48.57838004	0	0	0	0	1	1	0	0	1	1	2	4	1	2	2	0	1	1	0
12	39	30.64722162	10	81.19544255	0	0	1	1	1	0	0	0	1	1	2	4	1	1	1	0	1	1	0
12	40	0.806916323	8	89.95134852	1	0	1	0	0	0	0	1	0	0	2	4	1	1	1	0	1	1	0
12	41	28.86557952	14	68.99403188	1	1	1	0	1	0	0	1	1	0	3	4	1	1	1	0	1	1	0
12	42	93.21564211	12	46.64311346	1	0	0	1	1	1	0	1	0	0	3	4	1	1	1	0	0	0	0
12	43	79.31741088	11	28.8354814	0	0	1	0	1	1	0	1	1	0	3	4	1	2	2	0	1	1	0
12	44	2.700081784	15	88.50864742	1	1	0	1	1	0	0	0	1	0	3	4	1	1	1	0	1	1	0
12	45	17.8988131	13	83.5086371	0	1	1	0	1	0	0	1	0	1	3	4	1	1	1	0	1	1	0
12	46	36.8968901	2	51.26408742	1	0	1	1	0	0	0	0	0	0	1	5	1	1	1	0	1	1	0
12	47	75.52583157	3	10.56955176	1	0	0	0	0	0	0	0	1	1	1	5	1	2	2	0	1	1	0
12	48	44.95939899	1	79.73820581	1	0	0	1	1	1	0	1	0	0	1	5	1	1	1	0	1	1	0
12	49	81.23393467	4	24.19977384	0	0	0	0	0	0	0	1	1	0	1	5	1	2	2	0	1	1	0
12	50	18.36984614	5	54.93013438	0	0	1	0	0	0	0	0	1	0	1	5	1	2	2	0	0	0	0
12	51	93.20683049	10	33.44315779	0	0	1	0	1	0	0	0	0	0	2	5	1	1	1	0	0	0	0
12	52	54.89616799	7	15.93842591	0	1	0	0	1	0	1	1	0	1	2	5	1	2	2	0	1	1	0
12	53	92.20569694	9	46.17360724	0	0	1	0	0	0	1	1	0	0	2	5	1	2	2	0	1	1	0
12	54	17.66266247	6	63.2252188	0	1	1	1	1	0	0	0	0	0	2	5	1	1	1	0	1	1	0
12	55	57.79692956	8	4.259146044	0	0	0	1	0	0	1	1	0	1	2	5	1	2	2	0	1	1	0
12	56	56.76902605	11	0.581961979	1	0	0	0	1	1	1	0	1	0	3	5	1	2	2	0	1	1	0
12	57	67.16392984	13	20.24424705	1	0	1	0	0	1	0	1	0	1	3	5	1	2	2	0	1	1	0
12	58	94.72671527	14	11.13144781	0	0	0	1	1	1	0	1	1	0	3	5	1	2	2	0	1	1	0
12	59	51.25726353	12	34.988827	0	0	1	0	1	1	1	1	0	1	3	5	1	2	2	0	1	1	0
12	60	33.25043965	15	92.56099387	1	1	0	0	1	0	0	0	0	1	3	5	1	1	1	0	1	1	0
12	61	11.4752932	2	66.03838905	1	0	0	1	0	1	0	1	0	0	1	2	1	1	1	0	1	1	0
12	62	40.27830244	4	56.19386629	0	0	0	1	0	0	0	0	0	1	1	2	1	1	1	0	1	1	0
12	63	52.04602876	5	41.87861051	1	1	0	1	0	0	1	0	0	0	1	2	1	1	1	0	0	0	0
12	64	8.895443237	1	69.09867493	0	1	1	1	0	0	1	1	0	0	1	2	1	2	2	0	0	0	0
12	65	0.446301291	3	73.89210303	1	0	1	1	1	0	0	0	0	0	1	2	1	1	1	0	1	1	0
12	66	12.34624909	9	91.76919687	1	1	1	0	1	1	0	0	1	0	2	2	1	1	1	0	1	1	0
12	67	83.61521103	6	32.25636513	1	0	0	0	0	1	0	0	1	1	2	2	1	2	2	0	1	1	0
12	68	76.71870062	7	9.238803164	0	0	1	0	0	0	1	1	0	1	2	2	1	2	2	0	1	1	0
12	69	12.64034278	8	80.31715172	1	0	0	0	0	0	0	0	1	0	2	2	1	1	1	0	1	1	0
12	70	88.79940149	10	5.98752079	1	1	0	1	0	1	1	1	1	0	2	2	1	2	2	0	1	1	0
12	71	55.75843332	13	37.25995306	1	0	1	0	1	1	1	0	0	0	3	2	1	1	1	0	0	0	0
12	72	10.34419	11	78.38037251	1	1	0	1	0	0	0	0	0	0	3	2	1	1	1	0	1	1	0
12	73	32.89566483	15	51.37085504	0	1	1	1	1	0	0	0	1	0	3	2	1	1	1	0	1	1	0
12	74	11.34629526	14	56.84575748	0	1	1	0	0	0	0	1	0	0	3	2	1	1	1	0	1	1	0
12	75	52.04850853	12	0.425388318	0	0	0	0	1	1	1	0	0	1	3	2	1	2	2	0	1	1	0
13	1	40.27830244	4	56.19386629	0	0	0	1	0	0	0	0	0	1	1	2	1	2	2	0	0	0	0
13	2	52.04602876	5	41.87861051	1	1	0	1	0	0	1	0	0	0	1	2	1	1	1	0	0	0	0
13	3	8.895443237	1	69.09867493	0	1	1	1	0	0	1	1	0	0	1	2	1	2	2	0	0	0	0
13	4	0.446301291	3	73.89210303	1	0	1	1	1	0	0	0	0	0	1	2	1	1	1	0	1	1	0
13	5	11.4752932	2	66.03838905	1	0	0	1	0	1	0	1	0	0	1	2	1	1	1	0	1	1	0
13	6	76.71870062	7	9.238803164	0	0	1	0	0	0	1	1	0	1	2	2	1	2	2	0	1	1	0
13	7	83.61521103	6	32.25636513	1	0	0	0	0	1	0	0	1	1	2	2	1	1	1	0	0	0	0
13	8	88.79940149	10	5.98752079	1	1	0	1	0	1	1	1	1	0	2	2	1	2	2	0	1	1	0
13	9	12.64034278	8	80.31715172	1	0	0	0	0	0	0	0	1	0	2	2	1	1	1	0	1	1	0
13	10	12.34624909	9	91.76919687	1	1	1	0	1	1	0	0	1	0	2	2	1	1	1	0	1	1	0
13	11	52.04850853	12	0.425388318	0	0	0	0	1	1	1	0	0	1	3	2	1	2	2	0	1	1	0
13	12	32.89566483	15	51.37085504	0	1	1	1	1	0	0	0	1	0	3	2	1	1	1	0	1	1	0
13	13	11.34629526	14	56.84575748	0	1	1	0	0	0	0	1	0	0	3	2	1	2	2	0	0	0	0
13	14	55.75843332	13	37.25995306	1	0	1	0	1	1	1	0	0	0	3	2	1	1	1	0	0	0	0
13	15	10.34419	11	78.38037251	1	1	0	1	0	0	0	0	0	0	3	2	1	1	1	0	1	1	0
13	16	71.36055909	2	33.85279367	0	0	0	0	0	0	1	0	1	1	1	1	1	2	2	0	1	1	0
13	17	35.36723904	4	77.31852953	1	0	0	0	0	0	1	1	0	1	1	1	1	2	2	0	0	0	0
13	18	26.01854187	5	83.76183624	0	0	0	1	0	1	0	1	0	0	1	1	1	2	2	0	0	0	0
13	19	25.21698136	3	93.36992243	1	0	1	1	1	0	0	0	0	1	1	1	1	1	1	0	1	1	0
13	20	22.85250231	1	54.15618944	0	1	1	1	1	0	1	0	0	1	1	1	1	1	1	0	1	1	0
13	21	94.03332117	9	28.15186988	0	0	1	0	0	0	1	0	0	1	2	1	1	2	2	0	1	1	0
13	22	64.69515144	10	17.37459259	0	0	0	0	1	0	1	1	0	1	2	1	1	2	2	0	1	1	0
13	23	82.43291525	6	23.45465694	0	0	0	0	0	1	1	1	1	1	2	1	1	2	2	0	1	1	0
13	24	32.60128235	8	62.86824478	0	0	1	0	1	0	0	0	0	0	2	1	1	1	1	0	1	1	0
13	25	7.627483539	7	82.91354261	0	0	0	1	1	0	0	0	1	0	2	1	1	1	1	0	1	1	0
13	26	45.83132407	11	56.99807422	1	1	1	0	1	0	0	1	1	1	3	1	1	1	1	0	1	1	0
13	27	47.87817734	13	62.38552933	0	1	0	0	0	0	0	1	1	1	3	1	1	2	2	0	0	0	0
13	28	21.70358833	14	94.75121547	0	1	1	1	0	0	1	0	0	0	3	1	1	1	1	0	1	1	0
13	29	85.72269279	12	4.168220491	0	0	1	0	0	1	1	0	0	0	3	1	1	2	2	0	1	1	0
13	30	43.09718334	15	67.7446616	0	1	1	0	1	0	0	1	1	0	3	1	1	1	1	0	1	1	0
13	31	12.63523816	4	58.01481881	1	0	0	1	0	0	0	0	0	1	1	4	1	1	1	0	1	1	0
13	32	37.54377018	2	59.70076342	0	0	1	1	1	0	0	1	0	0	1	4	1	1	1	0	1	1	0
13	33	55.12603252	5	10.47684649	0	1	0	1	1	0	0	0	0	0	1	4	1	1	1	0	0	0	0
13	34	4.935450848	1	71.63624837	1	1	0	1	1	0	0	0	0	0	1	4	1	1	1	0	1	1	0
13	35	2.244380185	3	63.17289679	0	0	1	1	0	0	1	0	0	0	1	4	1	2	2	0	0	0	0
13	36	93.91593312	6	48.57838004	0	0	0	0	1	1	0	0	1	1	2	4	1	2	2	0	1	1	0
13	37	0.806916323	8	89.95134852	1	0	1	0	0	0	0	1	0	0	2	4	1	1	1	0	1	1	0
13	38	35.38971804	9	78.26394145	1	0	0	0	1	1	0	0	0	0	2	4	1	1	1	0	1	1	0
13	39	30.64722162	10	81.19544255	0	0	1	1	1	0	0	0	1	1	2	4	1	1	1	0	1	1	0
13	40	81.11380147	7	5.86135243	0	1	0	0	0	0	1	1	0	1	2	4	1	2	2	0	1	1	0
13	41	79.31741088	11	28.8354814	0	0	1	0	1	1	0	1	1	0	3	4	1	2	2	0	1	1	0
13	42	93.21564211	12	46.64311346	1	0	0	1	1	1	0	1	0	0	3	4	1	1	1	0	0	0	0
13	43	17.8988131	13	83.5086371	0	1	1	0	1	0	0	1	0	1	3	4	1	1	1	0	1	1	0
13	44	28.86557952	14	68.99403188	1	1	1	0	1	0	0	1	1	0	3	4	1	1	1	0	1	1	0
13	45	2.700081784	15	88.50864742	1	1	0	1	1	0	0	0	1	0	3	4	1	1	1	0	1	1	0
13	46	81.23393467	4	24.19977384	0	0	0	0	0	0	0	1	1	0	1	5	1	2	2	0	1	1	0
13	47	36.8968901	2	51.26408742	1	0	1	1	0	0	0	0	0	0	1	5	1	1	1	0	1	1	0
13	48	44.95939899	1	79.73820581	1	0	0	1	1	1	0	1	0	0	1	5	1	1	1	0	1	1	0
13	49	75.52583157	3	10.56955176	1	0	0	0	0	0	0	0	1	1	1	5	1	2	2	0	1	1	0
13	50	18.36984614	5	54.93013438	0	0	1	0	0	0	0	0	1	0	1	5	1	2	2	0	0	0	0
13	51	17.66266247	6	63.2252188	0	1	1	1	1	0	0	0	0	0	2	5	1	1	1	0	1	1	0
13	52	57.79692956	8	4.259146044	0	0	0	1	0	0	1	1	0	1	2	5	1	2	2	0	1	1	0
13	53	93.20683049	10	33.44315779	0	0	1	0	1	0	0	0	0	0	2	5	1	1	1	0	0	0	0
13	54	92.20569694	9	46.17360724	0	0	1	0	0	0	1	1	0	0	2	5	1	2	2	0	1	1	0
13	55	54.89616799	7	15.93842591	0	1	0	0	1	0	1	1	0	1	2	5	1	2	2	0	1	1	0
13	56	94.72671527	14	11.13144781	0	0	0	1	1	1	0	1	1	0	3	5	1	2	2	0	1	1	0
13	57	51.25726353	12	34.988827	0	0	1	0	1	1	1	1	0	1	3	5	1	2	2	0	1	1	0
13	58	33.25043965	15	92.56099387	1	1	0	0	1	0	0	0	0	1	3	5	1	1	1	0	1	1	0
13	59	67.16392984	13	20.24424705	1	0	1	0	0	1	0	1	0	1	3	5	1	2	2	0	1	1	0
13	60	56.76902605	11	0.581961979	1	0	0	0	1	1	1	0	1	0	3	5	1	2	2	0	1	1	0
13	61	99.57248405	1	4.746335739	0	0	1	0	0	1	0	1	1	1	1	3	1	2	2	0	1	1	0
13	62	46.35867525	4	82.33195332	1	0	0	1	0	1	0	0	0	0	1	3	1	1	1	0	1	1	0
13	63	8.158452162	3	75.49090581	1	0	1	1	0	0	0	0	0	0	1	3	1	1	1	0	1	1	0
13	64	97.59792844	2	22.46707083	1	0	0	0	0	0	0	1	1	1	1	3	1	2	2	0	1	1	0
13	65	87.39698246	5	7.280613839	0	0	1	0	1	0	0	0	0	1	1	3	1	1	1	0	0	0	0
13	66	19.96611028	6	54.74243172	1	0	1	1	0	0	0	0	1	0	2	3	1	1	1	0	1	1	0
13	67	93.4357086	7	13.2445702	0	1	0	0	0	1	1	0	1	1	2	3	1	2	2	0	1	1	0
13	68	12.60352786	10	74.8292457	0	0	1	0	0	0	0	0	0	0	2	3	1	1	1	0	1	1	0
13	69	66.855591	8	48.20876822	0	1	0	0	0	0	0	1	1	1	2	3	1	2	2	0	1	1	0
13	70	60.59065975	9	32.28342434	0	0	1	1	1	1	1	0	1	0	2	3	1	1	1	0	0	0	0
13	71	87.53092688	13	3.142726627	0	0	1	1	0	1	0	0	0	0	3	3	1	1	1	0	0	0	0
13	72	23.29857382	12	83.87165709	1	1	1	0	0	0	0	1	0	1	3	3	1	1	1	0	1	1	0
13	73	87.58448291	11	45.87695377	0	0	0	0	0	1	0	1	1	1	3	3	1	2	2	0	1	1	0
13	74	92.09788271	15	7.64748573	0	0	0	1	1	1	1	1	0	0	3	3	1	2	2	0	1	1	0
13	75	93.79567535	14	46.8313429	0	0	0	0	0	1	0	1	0	0	3	3	1	2	2	0	1	1	0
14	1	25.21698136	3	93.36992243	1	0	1	1	1	0	0	0	0	1	1	1	1	1	1	0	1	1	0
14	2	26.01854187	5	83.76183624	0	0	0	1	0	1	0	1	0	0	1	1	1	2	2	0	0	0	0
14	3	35.36723904	4	77.31852953	1	0	0	0	0	0	1	1	0	1	1	1	1	2	2	0	0	0	0
14	4	71.36055909	2	33.85279367	0	0	0	0	0	0	1	0	1	1	1	1	1	2	2	0	1	1	0
14	5	22.85250231	1	54.15618944	0	1	1	1	1	0	1	0	0	1	1	1	1	2	2	0	0	0	0
14	6	94.03332117	9	28.15186988	0	0	1	0	0	0	1	0	0	1	2	1	1	2	2	0	1	1	0
14	7	7.627483539	7	82.91354261	0	0	0	1	1	0	0	0	1	0	2	1	1	1	1	0	1	1	0
14	8	64.69515144	10	17.37459259	0	0	0	0	1	0	1	1	0	1	2	1	1	2	2	0	1	1	0
14	9	32.60128235	8	62.86824478	0	0	1	0	1	0	0	0	0	0	2	1	1	1	1	0	1	1	0
14	10	82.43291525	6	23.45465694	0	0	0	0	0	1	1	1	1	1	2	1	1	1	1	0	0	0	0
14	11	43.09718334	15	67.7446616	0	1	1	0	1	0	0	1	1	0	3	1	1	1	1	0	1	1	0
14	12	45.83132407	11	56.99807422	1	1	1	0	1	0	0	1	1	1	3	1	1	1	1	0	1	1	0
14	13	21.70358833	14	94.75121547	0	1	1	1	0	0	1	0	0	0	3	1	1	1	1	0	1	1	0
14	14	85.72269279	12	4.168220491	0	0	1	0	0	1	1	0	0	0	3	1	1	2	2	0	1	1	0
14	15	47.87817734	13	62.38552933	0	1	0	0	0	0	0	1	1	1	3	1	1	2	2	0	0	0	0
14	16	81.23393467	4	24.19977384	0	0	0	0	0	0	0	1	1	0	1	5	1	2	2	0	1	1	0
14	17	44.95939899	1	79.73820581	1	0	0	1	1	1	0	1	0	0	1	5	1	1	1	0	1	1	0
14	18	18.36984614	5	54.93013438	0	0	1	0	0	0	0	0	1	0	1	5	1	2	2	0	0	0	0
14	19	75.52583157	3	10.56955176	1	0	0	0	0	0	0	0	1	1	1	5	1	2	2	0	1	1	0
14	20	36.8968901	2	51.26408742	1	0	1	1	0	0	0	0	0	0	1	5	1	1	1	0	1	1	0
14	21	17.66266247	6	63.2252188	0	1	1	1	1	0	0	0	0	0	2	5	1	1	1	0	1	1	0
14	22	92.20569694	9	46.17360724	0	0	1	0	0	0	1	1	0	0	2	5	1	2	2	0	1	1	0
14	23	57.79692956	8	4.259146044	0	0	0	1	0	0	1	1	0	1	2	5	1	2	2	0	1	1	0
14	24	54.89616799	7	15.93842591	0	1	0	0	1	0	1	1	0	1	2	5	1	2	2	0	1	1	0
14	25	93.20683049	10	33.44315779	0	0	1	0	1	0	0	0	0	0	2	5	1	1	1	0	0	0	0
14	26	94.72671527	14	11.13144781	0	0	0	1	1	1	0	1	1	0	3	5	1	1	1	0	0	0	0
14	27	33.25043965	15	92.56099387	1	1	0	0	1	0	0	0	0	1	3	5	1	1	1	0	1	1	0
14	28	67.16392984	13	20.24424705	1	0	1	0	0	1	0	1	0	1	3	5	1	2	2	0	1	1	0
14	29	56.76902605	11	0.581961979	1	0	0	0	1	1	1	0	1	0	3	5	1	2	2	0	1	1	0
14	30	51.25726353	12	34.988827	0	0	1	0	1	1	1	1	0	1	3	5	1	2	2	0	1	1	0
14	31	2.244380185	3	63.17289679	0	0	1	1	0	0	1	0	0	0	1	4	1	1	1	0	1	1	0
14	32	37.54377018	2	59.70076342	0	0	1	1	1	0	0	1	0	0	1	4	1	1	1	0	1	1	0
14	33	12.63523816	4	58.01481881	1	0	0	1	0	0	0	0	0	1	1	4	1	2	2	0	0	0	0
14	34	4.935450848	1	71.63624837	1	1	0	1	1	0	0	0	0	0	1	4	1	1	1	0	1	1	0
14	35	55.12603252	5	10.47684649	0	1	0	1	1	0	0	0	0	0	1	4	1	1	1	0	0	0	0
14	36	35.38971804	9	78.26394145	1	0	0	0	1	1	0	0	0	0	2	4	1	1	1	0	1	1	0
14	37	81.11380147	7	5.86135243	0	1	0	0	0	0	1	1	0	1	2	4	1	2	2	0	1	1	0
14	38	93.91593312	6	48.57838004	0	0	0	0	1	1	0	0	1	1	2	4	1	2	2	0	1	1	0
14	39	30.64722162	10	81.19544255	0	0	1	1	1	0	0	0	1	1	2	4	1	1	1	0	1	1	0
14	40	0.806916323	8	89.95134852	1	0	1	0	0	0	0	1	0	0	2	4	1	1	1	0	1	1	0
14	41	17.8988131	13	83.5086371	0	1	1	0	1	0	0	1	0	1	3	4	1	1	1	0	1	1	0
14	42	79.31741088	11	28.8354814	0	0	1	0	1	1	0	1	1	0	3	4	1	2	2	0	1	1	0
14	43	93.21564211	12	46.64311346	1	0	0	1	1	1	0	1	0	0	3	4	1	1	1	0	0	0	0
14	44	2.700081784	15	88.50864742	1	1	0	1	1	0	0	0	1	0	3	4	1	1	1	0	1	1	0
14	45	28.86557952	14	68.99403188	1	1	1	0	1	0	0	1	1	0	3	4	1	1	1	0	1	1	0
14	46	87.39698246	5	7.280613839	0	0	1	0	1	0	0	0	0	1	1	3	1	1	1	0	0	0	0
14	47	99.57248405	1	4.746335739	0	0	1	0	0	1	0	1	1	1	1	3	1	2	2	0	1	1	0
14	48	8.158452162	3	75.49090581	1	0	1	1	0	0	0	0	0	0	1	3	1	1	1	0	1	1	0
14	49	46.35867525	4	82.33195332	1	0	0	1	0	1	0	0	0	0	1	3	1	2	2	0	0	0	0
14	50	97.59792844	2	22.46707083	1	0	0	0	0	0	0	1	1	1	1	3	1	2	2	0	1	1	0
14	51	66.855591	8	48.20876822	0	1	0	0	0	0	0	1	1	1	2	3	1	2	2	0	1	1	0
14	52	19.96611028	6	54.74243172	1	0	1	1	0	0	0	0	1	0	2	3	1	1	1	0	1	1	0
14	53	12.60352786	10	74.8292457	0	0	1	0	0	0	0	0	0	0	2	3	1	2	2	0	0	0	0
14	54	60.59065975	9	32.28342434	0	0	1	1	1	1	1	0	1	0	2	3	1	2	2	0	1	1	0
14	55	93.4357086	7	13.2445702	0	1	0	0	0	1	1	0	1	1	2	3	1	2	2	0	1	1	0
14	56	87.58448291	11	45.87695377	0	0	0	0	0	1	0	1	1	1	3	3	1	2	2	0	1	1	0
14	57	23.29857382	12	83.87165709	1	1	1	0	0	0	0	1	0	1	3	3	1	1	1	0	1	1	0
14	58	87.53092688	13	3.142726627	0	0	1	1	0	1	0	0	0	0	3	3	1	1	1	0	0	0	0
14	59	93.79567535	14	46.8313429	0	0	0	0	0	1	0	1	0	0	3	3	1	2	2	0	1	1	0
14	60	92.09788271	15	7.64748573	0	0	0	1	1	1	1	1	0	0	3	3	1	2	2	0	1	1	0
14	61	11.4752932	2	66.03838905	1	0	0	1	0	1	0	1	0	0	1	2	1	2	2	0	0	0	0
14	62	52.04602876	5	41.87861051	1	1	0	1	0	0	1	0	0	0	1	2	1	1	1	0	0	0	0
14	63	8.895443237	1	69.09867493	0	1	1	1	0	0	1	1	0	0	1	2	1	2	2	0	0	0	0
14	64	0.446301291	3	73.89210303	1	0	1	1	1	0	0	0	0	0	1	2	1	1	1	0	1	1	0
14	65	40.27830244	4	56.19386629	0	0	0	1	0	0	0	0	0	1	1	2	1	2	2	0	0	0	0
14	66	88.79940149	10	5.98752079	1	1	0	1	0	1	1	1	1	0	2	2	1	2	2	0	1	1	0
14	67	83.61521103	6	32.25636513	1	0	0	0	0	1	0	0	1	1	2	2	1	2	2	0	1	1	0
14	68	12.64034278	8	80.31715172	1	0	0	0	0	0	0	0	1	0	2	2	1	1	1	0	1	1	0
14	69	12.34624909	9	91.76919687	1	1	1	0	1	1	0	0	1	0	2	2	1	1	1	0	1	1	0
14	70	76.71870062	7	9.238803164	0	0	1	0	0	0	1	1	0	1	2	2	1	2	2	0	1	1	0
14	71	32.89566483	15	51.37085504	0	1	1	1	1	0	0	0	1	0	3	2	1	1	1	0	1	1	0
14	72	55.75843332	13	37.25995306	1	0	1	0	1	1	1	0	0	0	3	2	1	1	1	0	0	0	0
14	73	52.04850853	12	0.425388318	0	0	0	0	1	1	1	0	0	1	3	2	1	2	2	0	1	1	0
14	74	11.34629526	14	56.84575748	0	1	1	0	0	0	0	1	0	0	3	2	1	1	1	0	1	1	0
14	75	10.34419	11	78.38037251	1	1	0	1	0	0	0	0	0	0	3	2	1	1	1	0	1	1	0
15	1	18.36984614	5	54.93013438	0	0	1	0	0	0	0	0	1	0	1	5	1	1	1	0	1	1	0
15	2	36.8968901	2	51.26408742	1	0	1	1	0	0	0	0	0	0	1	5	1	1	1	0	1	1	0
15	3	75.52583157	3	10.56955176	1	0	0	0	0	0	0	0	1	1	1	5	1	2	2	0	1	1	0
15	4	81.23393467	4	24.19977384	0	0	0	0	0	0	0	1	1	0	1	5	1	2	2	0	1	1	0
15	5	44.95939899	1	79.73820581	1	0	0	1	1	1	0	1	0	0	1	5	1	2	2	0	0	0	0
15	6	17.66266247	6	63.2252188	0	1	1	1	1	0	0	0	0	0	2	5	1	1	1	0	1	1	0
15	7	57.79692956	8	4.259146044	0	0	0	1	0	0	1	1	0	1	2	5	1	2	2	0	1	1	0
15	8	54.89616799	7	15.93842591	0	1	0	0	1	0	1	1	0	1	2	5	1	1	1	0	0	0	0
15	9	93.20683049	10	33.44315779	0	0	1	0	1	0	0	0	0	0	2	5	1	1	1	0	0	0	0
15	10	92.20569694	9	46.17360724	0	0	1	0	0	0	1	1	0	0	2	5	1	1	1	0	0	0	0
15	11	56.76902605	11	0.581961979	1	0	0	0	1	1	1	0	1	0	3	5	1	2	2	0	1	1	0
15	12	51.25726353	12	34.988827	0	0	1	0	1	1	1	1	0	1	3	5	1	2	2	0	1	1	0
15	13	94.72671527	14	11.13144781	0	0	0	1	1	1	0	1	1	0	3	5	1	2	2	0	1	1	0
15	14	67.16392984	13	20.24424705	1	0	1	0	0	1	0	1	0	1	3	5	1	2	2	0	1	1	0
15	15	33.25043965	15	92.56099387	1	1	0	0	1	0	0	0	0	1	3	5	1	1	1	0	1	1	0
15	16	71.36055909	2	33.85279367	0	0	0	0	0	0	1	0	1	1	1	1	1	2	2	0	1	1	0
15	17	22.85250231	1	54.15618944	0	1	1	1	1	0	1	0	0	1	1	1	1	1	1	0	1	1	0
15	18	25.21698136	3	93.36992243	1	0	1	1	1	0	0	0	0	1	1	1	1	1	1	0	1	1	0
15	19	35.36723904	4	77.31852953	1	0	0	0	0	0	1	1	0	1	1	1	1	2	2	0	0	0	0
15	20	26.01854187	5	83.76183624	0	0	0	1	0	1	0	1	0	0	1	1	1	2	2	0	0	0	0
15	21	32.60128235	8	62.86824478	0	0	1	0	1	0	0	0	0	0	2	1	1	1	1	0	1	1	0
15	22	7.627483539	7	82.91354261	0	0	0	1	1	0	0	0	1	0	2	1	1	1	1	0	1	1	0
15	23	94.03332117	9	28.15186988	0	0	1	0	0	0	1	0	0	1	2	1	1	2	2	0	1	1	0
15	24	82.43291525	6	23.45465694	0	0	0	0	0	1	1	1	1	1	2	1	1	2	2	0	1	1	0
15	25	64.69515144	10	17.37459259	0	0	0	0	1	0	1	1	0	1	2	1	1	2	2	0	1	1	0
15	26	47.87817734	13	62.38552933	0	1	0	0	0	0	0	1	1	1	3	1	1	2	2	0	0	0	0
15	27	43.09718334	15	67.7446616	0	1	1	0	1	0	0	1	1	0	3	1	1	1	1	0	1	1	0
15	28	85.72269279	12	4.168220491	0	0	1	0	0	1	1	0	0	0	3	1	1	2	2	0	1	1	0
15	29	21.70358833	14	94.75121547	0	1	1	1	0	0	1	0	0	0	3	1	1	1	1	0	1	1	0
15	30	45.83132407	11	56.99807422	1	1	1	0	1	0	0	1	1	1	3	1	1	1	1	0	1	1	0
15	31	52.04602876	5	41.87861051	1	1	0	1	0	0	1	0	0	0	1	2	1	1	1	0	0	0	0
15	32	11.4752932	2	66.03838905	1	0	0	1	0	1	0	1	0	0	1	2	1	2	2	0	0	0	0
15	33	40.27830244	4	56.19386629	0	0	0	1	0	0	0	0	0	1	1	2	1	2	2	0	0	0	0
15	34	0.446301291	3	73.89210303	1	0	1	1	1	0	0	0	0	0	1	2	1	1	1	0	1	1	0
15	35	8.895443237	1	69.09867493	0	1	1	1	0	0	1	1	0	0	1	2	1	1	1	0	1	1	0
15	36	76.71870062	7	9.238803164	0	0	1	0	0	0	1	1	0	1	2	2	1	2	2	0	1	1	0
15	37	83.61521103	6	32.25636513	1	0	0	0	0	1	0	0	1	1	2	2	1	2	2	0	1	1	0
15	38	12.34624909	9	91.76919687	1	1	1	0	1	1	0	0	1	0	2	2	1	1	1	0	1	1	0
15	39	88.79940149	10	5.98752079	1	1	0	1	0	1	1	1	1	0	2	2	1	2	2	0	1	1	0
15	40	12.64034278	8	80.31715172	1	0	0	0	0	0	0	0	1	0	2	2	1	1	1	0	1	1	0
15	41	11.34629526	14	56.84575748	0	1	1	0	0	0	0	1	0	0	3	2	1	1	1	0	1	1	0
15	42	10.34419	11	78.38037251	1	1	0	1	0	0	0	0	0	0	3	2	1	1	1	0	1	1	0
15	43	55.75843332	13	37.25995306	1	0	1	0	1	1	1	0	0	0	3	2	1	1	1	0	0	0	0
15	44	32.89566483	15	51.37085504	0	1	1	1	1	0	0	0	1	0	3	2	1	1	1	0	1	1	0
15	45	52.04850853	12	0.425388318	0	0	0	0	1	1	1	0	0	1	3	2	1	2	2	0	1	1	0
15	46	46.35867525	4	82.33195332	1	0	0	1	0	1	0	0	0	0	1	3	1	2	2	0	0	0	0
15	47	99.57248405	1	4.746335739	0	0	1	0	0	1	0	1	1	1	1	3	1	2	2	0	1	1	0
15	48	8.158452162	3	75.49090581	1	0	1	1	0	0	0	0	0	0	1	3	1	1	1	0	1	1	0
15	49	87.39698246	5	7.280613839	0	0	1	0	1	0	0	0	0	1	1	3	1	1	1	0	0	0	0
15	50	97.59792844	2	22.46707083	1	0	0	0	0	0	0	1	1	1	1	3	1	2	2	0	1	1	0
15	51	12.60352786	10	74.8292457	0	0	1	0	0	0	0	0	0	0	2	3	1	1	1	0	1	1	0
15	52	19.96611028	6	54.74243172	1	0	1	1	0	0	0	0	1	0	2	3	1	1	1	0	1	1	0
15	53	66.855591	8	48.20876822	0	1	0	0	0	0	0	1	1	1	2	3	1	2	2	0	1	1	0
15	54	93.4357086	7	13.2445702	0	1	0	0	0	1	1	0	1	1	2	3	1	2	2	0	1	1	0
15	55	60.59065975	9	32.28342434	0	0	1	1	1	1	1	0	1	0	2	3	1	2	2	0	1	1	0
15	56	92.09788271	15	7.64748573	0	0	0	1	1	1	1	1	0	0	3	3	1	2	2	0	1	1	0
15	57	87.53092688	13	3.142726627	0	0	1	1	0	1	0	0	0	0	3	3	1	1	1	0	0	0	0
15	58	87.58448291	11	45.87695377	0	0	0	0	0	1	0	1	1	1	3	3	1	2	2	0	1	1	0
15	59	93.79567535	14	46.8313429	0	0	0	0	0	1	0	1	0	0	3	3	1	2	2	0	1	1	0
15	60	23.29857382	12	83.87165709	1	1	1	0	0	0	0	1	0	1	3	3	1	1	1	0	1	1	0
15	61	55.12603252	5	10.47684649	0	1	0	1	1	0	0	0	0	0	1	4	1	1	1	0	0	0	0
15	62	4.935450848	1	71.63624837	1	1	0	1	1	0	0	0	0	0	1	4	1	2	2	0	0	0	0
15	63	2.244380185	3	63.17289679	0	0	1	1	0	0	1	0	0	0	1	4	1	1	1	0	1	1	0
15	64	37.54377018	2	59.70076342	0	0	1	1	1	0	0	1	0	0	1	4	1	1	1	0	1	1	0
15	65	12.63523816	4	58.01481881	1	0	0	1	0	0	0	0	0	1	1	4	1	1	1	0	1	1	0
15	66	93.91593312	6	48.57838004	0	0	0	0	1	1	0	0	1	1	2	4	1	2	2	0	1	1	0
15	67	0.806916323	8	89.95134852	1	0	1	0	0	0	0	1	0	0	2	4	1	1	1	0	1	1	0
15	68	35.38971804	9	78.26394145	1	0	0	0	1	1	0	0	0	0	2	4	1	2	2	0	0	0	0
15	69	81.11380147	7	5.86135243	0	1	0	0	0	0	1	1	0	1	2	4	1	2	2	0	1	1	0
15	70	30.64722162	10	81.19544255	0	0	1	1	1	0	0	0	1	1	2	4	1	1	1	0	1	1	0
15	71	93.21564211	12	46.64311346	1	0	0	1	1	1	0	1	0	0	3	4	1	1	1	0	0	0	0
15	72	17.8988131	13	83.5086371	0	1	1	0	1	0	0	1	0	1	3	4	1	1	1	0	1	1	0
15	73	79.31741088	11	28.8354814	0	0	1	0	1	1	0	1	1	0	3	4	1	2	2	0	1	1	0
15	74	2.700081784	15	88.50864742	1	1	0	1	1	0	0	0	1	0	3	4	1	1	1	0	1	1	0
15	75	28.86557952	14	68.99403188	1	1	1	0	1	0	0	1	1	0	3	4	1	1	1	0	1	1	0
16	1	8.895443237	1	69.09867493	0	1	1	1	0	0	1	1	0	0	1	2	1	1	1	0	1	1	0
16	2	0.446301291	3	73.89210303	1	0	1	1	1	0	0	0	0	0	1	2	1	1	1	0	1	1	0
16	3	40.27830244	4	56.19386629	0	0	0	1	0	0	0	0	0	1	1	2	1	1	1	0	1	1	0
16	4	52.04602876	5	41.87861051	1	1	0	1	0	0	1	0	0	0	1	2	1	1	1	0	0	0	0
16	5	11.4752932	2	66.03838905	1	0	0	1	0	1	0	1	0	0	1	2	1	1	1	0	1	1	0
16	6	12.34624909	9	91.76919687	1	1	1	0	1	1	0	0	1	0	2	2	1	1	1	0	1	1	0
16	7	83.61521103	6	32.25636513	1	0	0	0	0	1	0	0	1	1	2	2	1	2	2	0	1	1	0
16	8	76.71870062	7	9.238803164	0	0	1	0	0	0	1	1	0	1	2	2	1	2	2	0	1	1	0
16	9	88.79940149	10	5.98752079	1	1	0	1	0	1	1	1	1	0	2	2	1	2	2	0	1	1	0
16	10	12.64034278	8	80.31715172	1	0	0	0	0	0	0	0	1	0	2	2	1	1	1	0	1	1	0
16	11	11.34629526	14	56.84575748	0	1	1	0	0	0	0	1	0	0	3	2	1	1	1	0	1	1	0
16	12	55.75843332	13	37.25995306	1	0	1	0	1	1	1	0	0	0	3	2	1	1	1	0	0	0	0
16	13	10.34419	11	78.38037251	1	1	0	1	0	0	0	0	0	0	3	2	1	1	1	0	1	1	0
16	14	32.89566483	15	51.37085504	0	1	1	1	1	0	0	0	1	0	3	2	1	1	1	0	1	1	0
16	15	52.04850853	12	0.425388318	0	0	0	0	1	1	1	0	0	1	3	2	1	2	2	0	1	1	0
16	16	36.8968901	2	51.26408742	1	0	1	1	0	0	0	0	0	0	1	5	1	1	1	0	1	1	0
16	17	18.36984614	5	54.93013438	0	0	1	0	0	0	0	0	1	0	1	5	1	2	2	0	0	0	0
16	18	75.52583157	3	10.56955176	1	0	0	0	0	0	0	0	1	1	1	5	1	2	2	0	1	1	0
16	19	44.95939899	1	79.73820581	1	0	0	1	1	1	0	1	0	0	1	5	1	1	1	0	1	1	0
16	20	81.23393467	4	24.19977384	0	0	0	0	0	0	0	1	1	0	1	5	1	2	2	0	1	1	0
16	21	54.89616799	7	15.93842591	0	1	0	0	1	0	1	1	0	1	2	5	1	2	2	0	1	1	0
16	22	17.66266247	6	63.2252188	0	1	1	1	1	0	0	0	0	0	2	5	1	1	1	0	1	1	0
16	23	92.20569694	9	46.17360724	0	0	1	0	0	0	1	1	0	0	2	5	1	2	2	0	1	1	0
16	24	57.79692956	8	4.259146044	0	0	0	1	0	0	1	1	0	1	2	5	1	2	2	0	1	1	0
16	25	93.20683049	10	33.44315779	0	0	1	0	1	0	0	0	0	0	2	5	1	1	1	0	0	0	0
16	26	56.76902605	11	0.581961979	1	0	0	0	1	1	1	0	1	0	3	5	1	2	2	0	1	1	0
16	27	67.16392984	13	20.24424705	1	0	1	0	0	1	0	1	0	1	3	5	1	2	2	0	1	1	0
16	28	33.25043965	15	92.56099387	1	1	0	0	1	0	0	0	0	1	3	5	1	1	1	0	1	1	0
16	29	94.72671527	14	11.13144781	0	0	0	1	1	1	0	1	1	0	3	5	1	2	2	0	1	1	0
16	30	51.25726353	12	34.988827	0	0	1	0	1	1	1	1	0	1	3	5	1	2	2	0	1	1	0
16	31	87.39698246	5	7.280613839	0	0	1	0	1	0	0	0	0	1	1	3	1	1	1	0	0	0	0
16	32	46.35867525	4	82.33195332	1	0	0	1	0	1	0	0	0	0	1	3	1	1	1	0	1	1	0
16	33	8.158452162	3	75.49090581	1	0	1	1	0	0	0	0	0	0	1	3	1	1	1	0	1	1	0
16	34	97.59792844	2	22.46707083	1	0	0	0	0	0	0	1	1	1	1	3	1	2	2	0	1	1	0
16	35	99.57248405	1	4.746335739	0	0	1	0	0	1	0	1	1	1	1	3	1	2	2	0	1	1	0
16	36	93.4357086	7	13.2445702	0	1	0	0	0	1	1	0	1	1	2	3	1	2	2	0	1	1	0
16	37	12.60352786	10	74.8292457	0	0	1	0	0	0	0	0	0	0	2	3	1	1	1	0	1	1	0
16	38	66.855591	8	48.20876822	0	1	0	0	0	0	0	1	1	1	2	3	1	2	2	0	1	1	0
16	39	19.96611028	6	54.74243172	1	0	1	1	0	0	0	0	1	0	2	3	1	1	1	0	1	1	0
16	40	60.59065975	9	32.28342434	0	0	1	1	1	1	1	0	1	0	2	3	1	2	2	0	1	1	0
16	41	87.58448291	11	45.87695377	0	0	0	0	0	1	0	1	1	1	3	3	1	2	2	0	1	1	0
16	42	92.09788271	15	7.64748573	0	0	0	1	1	1	1	1	0	0	3	3	1	2	2	0	1	1	0
16	43	87.53092688	13	3.142726627	0	0	1	1	0	1	0	0	0	0	3	3	1	1	1	0	0	0	0
16	44	23.29857382	12	83.87165709	1	1	1	0	0	0	0	1	0	1	3	3	1	1	1	0	1	1	0
16	45	93.79567535	14	46.8313429	0	0	0	0	0	1	0	1	0	0	3	3	1	2	2	0	1	1	0
16	46	37.54377018	2	59.70076342	0	0	1	1	1	0	0	1	0	0	1	4	1	1	1	0	1	1	0
16	47	55.12603252	5	10.47684649	0	1	0	1	1	0	0	0	0	0	1	4	1	1	1	0	0	0	0
16	48	2.244380185	3	63.17289679	0	0	1	1	0	0	1	0	0	0	1	4	1	1	1	0	1	1	0
16	49	12.63523816	4	58.01481881	1	0	0	1	0	0	0	0	0	1	1	4	1	1	1	0	1	1	0
16	50	4.935450848	1	71.63624837	1	1	0	1	1	0	0	0	0	0	1	4	1	2	2	0	0	0	0
16	51	93.91593312	6	48.57838004	0	0	0	0	1	1	0	0	1	1	2	4	1	2	2	0	1	1	0
16	52	30.64722162	10	81.19544255	0	0	1	1	1	0	0	0	1	1	2	4	1	1	1	0	1	1	0
16	53	0.806916323	8	89.95134852	1	0	1	0	0	0	0	1	0	0	2	4	1	1	1	0	1	1	0
16	54	35.38971804	9	78.26394145	1	0	0	0	1	1	0	0	0	0	2	4	1	1	1	0	1	1	0
16	55	81.11380147	7	5.86135243	0	1	0	0	0	0	1	1	0	1	2	4	1	2	2	0	1	1	0
16	56	2.700081784	15	88.50864742	1	1	0	1	1	0	0	0	1	0	3	4	1	1	1	0	1	1	0
16	57	28.86557952	14	68.99403188	1	1	1	0	1	0	0	1	1	0	3	4	1	1	1	0	1	1	0
16	58	17.8988131	13	83.5086371	0	1	1	0	1	0	0	1	0	1	3	4	1	1	1	0	1	1	0
16	59	93.21564211	12	46.64311346	1	0	0	1	1	1	0	1	0	0	3	4	1	1	1	0	0	0	0
16	60	79.31741088	11	28.8354814	0	0	1	0	1	1	0	1	1	0	3	4	1	2	2	0	1	1	0
16	61	22.85250231	1	54.15618944	0	1	1	1	1	0	1	0	0	1	1	1	1	1	1	0	1	1	0
16	62	71.36055909	2	33.85279367	0	0	0	0	0	0	1	0	1	1	1	1	1	2	2	0	1	1	0
16	63	35.36723904	4	77.31852953	1	0	0	0	0	0	1	1	0	1	1	1	1	2	2	0	0	0	0
16	64	25.21698136	3	93.36992243	1	0	1	1	1	0	0	0	0	1	1	1	1	1	1	0	1	1	0
16	65	26.01854187	5	83.76183624	0	0	0	1	0	1	0	1	0	0	1	1	1	2	2	0	0	0	0
16	66	32.60128235	8	62.86824478	0	0	1	0	1	0	0	0	0	0	2	1	1	1	1	0	1	1	0
16	67	82.43291525	6	23.45465694	0	0	0	0	0	1	1	1	1	1	2	1	1	2	2	0	1	1	0
16	68	94.03332117	9	28.15186988	0	0	1	0	0	0	1	0	0	1	2	1	1	2	2	0	1	1	0
16	69	64.69515144	10	17.37459259	0	0	0	0	1	0	1	1	0	1	2	1	1	2	2	0	1	1	0
16	70	7.627483539	7	82.91354261	0	0	0	1	1	0	0	0	1	0	2	1	1	1	1	0	1	1	0
16	71	85.72269279	12	4.168220491	0	0	1	0	0	1	1	0	0	0	3	1	1	2	2	0	1	1	0
16	72	45.83132407	11	56.99807422	1	1	1	0	1	0	0	1	1	1	3	1	1	2	2	0	0	0	0
16	73	47.87817734	13	62.38552933	0	1	0	0	0	0	0	1	1	1	3	1	1	2	2	0	0	0	0
16	74	21.70358833	14	94.75121547	0	1	1	1	0	0	1	0	0	0	3	1	1	1	1	0	1	1	0
16	75	43.09718334	15	67.7446616	0	1	1	0	1	0	0	1	1	0	3	1	1	1	1	0	1	1	0
17	1	12.63523816	4	58.01481881	1	0	0	1	0	0	0	0	0	1	1	4	1	1	1	0	1	1	0
17	2	55.12603252	5	10.47684649	0	1	0	1	1	0	0	0	0	0	1	4	1	1	1	0	0	0	0
17	3	2.244380185	3	63.17289679	0	0	1	1	0	0	1	0	0	0	1	4	1	1	1	0	1	1	0
17	4	37.54377018	2	59.70076342	0	0	1	1	1	0	0	1	0	0	1	4	1	2	2	0	0	0	0
17	5	4.935450848	1	71.63624837	1	1	0	1	1	0	0	0	0	0	1	4	1	2	2	0	0	0	0
17	6	81.11380147	7	5.86135243	0	1	0	0	0	0	1	1	0	1	2	4	1	2	2	0	1	1	0
17	7	93.91593312	6	48.57838004	0	0	0	0	1	1	0	0	1	1	2	4	1	2	2	0	1	1	0
17	8	30.64722162	10	81.19544255	0	0	1	1	1	0	0	0	1	1	2	4	1	1	1	0	1	1	0
17	9	0.806916323	8	89.95134852	1	0	1	0	0	0	0	1	0	0	2	4	1	1	1	0	1	1	0
17	10	35.38971804	9	78.26394145	1	0	0	0	1	1	0	0	0	0	2	4	1	1	1	0	1	1	0
17	11	2.700081784	15	88.50864742	1	1	0	1	1	0	0	0	1	0	3	4	1	1	1	0	1	1	0
17	12	28.86557952	14	68.99403188	1	1	1	0	1	0	0	1	1	0	3	4	1	1	1	0	1	1	0
17	13	79.31741088	11	28.8354814	0	0	1	0	1	1	0	1	1	0	3	4	1	2	2	0	1	1	0
17	14	17.8988131	13	83.5086371	0	1	1	0	1	0	0	1	0	1	3	4	1	1	1	0	1	1	0
17	15	93.21564211	12	46.64311346	1	0	0	1	1	1	0	1	0	0	3	4	1	1	1	0	0	0	0
17	16	99.57248405	1	4.746335739	0	0	1	0	0	1	0	1	1	1	1	3	1	2	2	0	1	1	0
17	17	8.158452162	3	75.49090581	1	0	1	1	0	0	0	0	0	0	1	3	1	1	1	0	1	1	0
17	18	87.39698246	5	7.280613839	0	0	1	0	1	0	0	0	0	1	1	3	1	1	1	0	0	0	0
17	19	97.59792844	2	22.46707083	1	0	0	0	0	0	0	1	1	1	1	3	1	2	2	0	1	1	0
17	20	46.35867525	4	82.33195332	1	0	0	1	0	1	0	0	0	0	1	3	1	1	1	0	1	1	0
17	21	12.60352786	10	74.8292457	0	0	1	0	0	0	0	0	0	0	2	3	1	1	1	0	1	1	0
17	22	93.4357086	7	13.2445702	0	1	0	0	0	1	1	0	1	1	2	3	1	2	2	0	1	1	0
17	23	19.96611028	6	54.74243172	1	0	1	1	0	0	0	0	1	0	2	3	1	1	1	0	1	1	0
17	24	60.59065975	9	32.28342434	0	0	1	1	1	1	1	0	1	0	2	3	1	2	2	0	1	1	0
17	25	66.855591	8	48.20876822	0	1	0	0	0	0	0	1	1	1	2	3	1	2	2	0	1	1	0
17	26	87.53092688	13	3.142726627	0	0	1	1	0	1	0	0	0	0	3	3	1	1	1	0	0	0	0
17	27	92.09788271	15	7.64748573	0	0	0	1	1	1	1	1	0	0	3	3	1	2	2	0	1	1	0
17	28	23.29857382	12	83.87165709	1	1	1	0	0	0	0	1	0	1	3	3	1	1	1	0	1	1	0
17	29	93.79567535	14	46.8313429	0	0	0	0	0	1	0	1	0	0	3	3	1	2	2	0	1	1	0
17	30	87.58448291	11	45.87695377	0	0	0	0	0	1	0	1	1	1	3	3	1	2	2	0	1	1	0
17	31	75.52583157	3	10.56955176	1	0	0	0	0	0	0	0	1	1	1	5	1	2	2	0	1	1	0
17	32	36.8968901	2	51.26408742	1	0	1	1	0	0	0	0	0	0	1	5	1	1	1	0	1	1	0
17	33	18.36984614	5	54.93013438	0	0	1	0	0	0	0	0	1	0	1	5	1	1	1	0	1	1	0
17	34	81.23393467	4	24.19977384	0	0	0	0	0	0	0	1	1	0	1	5	1	2	2	0	1	1	0
17	35	44.95939899	1	79.73820581	1	0	0	1	1	1	0	1	0	0	1	5	1	1	1	0	1	1	0
17	36	54.89616799	7	15.93842591	0	1	0	0	1	0	1	1	0	1	2	5	1	2	2	0	1	1	0
17	37	93.20683049	10	33.44315779	0	0	1	0	1	0	0	0	0	0	2	5	1	1	1	0	0	0	0
17	38	57.79692956	8	4.259146044	0	0	0	1	0	0	1	1	0	1	2	5	1	2	2	0	1	1	0
17	39	92.20569694	9	46.17360724	0	0	1	0	0	0	1	1	0	0	2	5	1	2	2	0	1	1	0
17	40	17.66266247	6	63.2252188	0	1	1	1	1	0	0	0	0	0	2	5	1	1	1	0	1	1	0
17	41	33.25043965	15	92.56099387	1	1	0	0	1	0	0	0	0	1	3	5	1	1	1	0	1	1	0
17	42	51.25726353	12	34.988827	0	0	1	0	1	1	1	1	0	1	3	5	1	2	2	0	1	1	0
17	43	67.16392984	13	20.24424705	1	0	1	0	0	1	0	1	0	1	3	5	1	2	2	0	1	1	0
17	44	56.76902605	11	0.581961979	1	0	0	0	1	1	1	0	1	0	3	5	1	2	2	0	1	1	0
17	45	94.72671527	14	11.13144781	0	0	0	1	1	1	0	1	1	0	3	5	1	2	2	0	1	1	0
17	46	0.446301291	3	73.89210303	1	0	1	1	1	0	0	0	0	0	1	2	1	1	1	0	1	1	0
17	47	40.27830244	4	56.19386629	0	0	0	1	0	0	0	0	0	1	1	2	1	2	2	0	0	0	0
17	48	52.04602876	5	41.87861051	1	1	0	1	0	0	1	0	0	0	1	2	1	1	1	0	0	0	0
17	49	8.895443237	1	69.09867493	0	1	1	1	0	0	1	1	0	0	1	2	1	1	1	0	1	1	0
17	50	11.4752932	2	66.03838905	1	0	0	1	0	1	0	1	0	0	1	2	1	1	1	0	1	1	0
17	51	88.79940149	10	5.98752079	1	1	0	1	0	1	1	1	1	0	2	2	1	2	2	0	1	1	0
17	52	12.64034278	8	80.31715172	1	0	0	0	0	0	0	0	1	0	2	2	1	2	2	0	0	0	0
17	53	76.71870062	7	9.238803164	0	0	1	0	0	0	1	1	0	1	2	2	1	2	2	0	1	1	0
17	54	83.61521103	6	32.25636513	1	0	0	0	0	1	0	0	1	1	2	2	1	2	2	0	1	1	0
17	55	12.34624909	9	91.76919687	1	1	1	0	1	1	0	0	1	0	2	2	1	1	1	0	1	1	0
17	56	32.89566483	15	51.37085504	0	1	1	1	1	0	0	0	1	0	3	2	1	1	1	0	1	1	0
17	57	11.34629526	14	56.84575748	0	1	1	0	0	0	0	1	0	0	3	2	1	1	1	0	1	1	0
17	58	10.34419	11	78.38037251	1	1	0	1	0	0	0	0	0	0	3	2	1	1	1	0	1	1	0
17	59	55.75843332	13	37.25995306	1	0	1	0	1	1	1	0	0	0	3	2	1	1	1	0	0	0	0
17	60	52.04850853	12	0.425388318	0	0	0	0	1	1	1	0	0	1	3	2	1	2	2	0	1	1	0
17	61	25.21698136	3	93.36992243	1	0	1	1	1	0	0	0	0	1	1	1	1	1	1	0	1	1	0
17	62	35.36723904	4	77.31852953	1	0	0	0	0	0	1	1	0	1	1	1	1	2	2	0	0	0	0
17	63	71.36055909	2	33.85279367	0	0	0	0	0	0	1	0	1	1	1	1	1	2	2	0	1	1	0
17	64	26.01854187	5	83.76183624	0	0	0	1	0	1	0	1	0	0	1	1	1	1	1	0	1	1	0
17	65	22.85250231	1	54.15618944	0	1	1	1	1	0	1	0	0	1	1	1	1	1	1	0	1	1	0
17	66	82.43291525	6	23.45465694	0	0	0	0	0	1	1	1	1	1	2	1	1	2	2	0	1	1	0
17	67	7.627483539	7	82.91354261	0	0	0	1	1	0	0	0	1	0	2	1	1	1	1	0	1	1	0
17	68	32.60128235	8	62.86824478	0	0	1	0	1	0	0	0	0	0	2	1	1	1	1	0	1	1	0
17	69	94.03332117	9	28.15186988	0	0	1	0	0	0	1	0	0	1	2	1	1	2	2	0	1	1	0
17	70	64.69515144	10	17.37459259	0	0	0	0	1	0	1	1	0	1	2	1	1	2	2	0	1	1	0
17	71	85.72269279	12	4.168220491	0	0	1	0	0	1	1	0	0	0	3	1	1	2	2	0	1	1	0
17	72	21.70358833	14	94.75121547	0	1	1	1	0	0	1	0	0	0	3	1	1	1	1	0	1	1	0
17	73	45.83132407	11	56.99807422	1	1	1	0	1	0	0	1	1	1	3	1	1	1	1	0	1	1	0
17	74	43.09718334	15	67.7446616	0	1	1	0	1	0	0	1	1	0	3	1	1	1	1	0	1	1	0
17	75	47.87817734	13	62.38552933	0	1	0	0	0	0	0	1	1	1	3	1	1	2	2	0	0	0	0
18	1	46.35867525	4	82.33195332	1	0	0	1	0	1	0	0	0	0	1	3	1	1	1	0	1	1	0
18	2	99.57248405	1	4.746335739	0	0	1	0	0	1	0	1	1	1	1	3	1	2	2	0	1	1	0
18	3	8.158452162	3	75.49090581	1	0	1	1	0	0	0	0	0	0	1	3	1	1	1	0	1	1	0
18	4	87.39698246	5	7.280613839	0	0	1	0	1	0	0	0	0	1	1	3	1	1	1	0	0	0	0
18	5	97.59792844	2	22.46707083	1	0	0	0	0	0	0	1	1	1	1	3	1	1	1	0	0	0	0
18	6	19.96611028	6	54.74243172	1	0	1	1	0	0	0	0	1	0	2	3	1	1	1	0	1	1	0
18	7	66.855591	8	48.20876822	0	1	0	0	0	0	0	1	1	1	2	3	1	1	1	0	0	0	0
18	8	93.4357086	7	13.2445702	0	1	0	0	0	1	1	0	1	1	2	3	1	2	2	0	1	1	0
18	9	60.59065975	9	32.28342434	0	0	1	1	1	1	1	0	1	0	2	3	1	2	2	0	1	1	0
18	10	12.60352786	10	74.8292457	0	0	1	0	0	0	0	0	0	0	2	3	1	1	1	0	1	1	0
18	11	87.58448291	11	45.87695377	0	0	0	0	0	1	0	1	1	1	3	3	1	2	2	0	1	1	0
18	12	87.53092688	13	3.142726627	0	0	1	1	0	1	0	0	0	0	3	3	1	1	1	0	0	0	0
18	13	93.79567535	14	46.8313429	0	0	0	0	0	1	0	1	0	0	3	3	1	1	1	0	0	0	0
18	14	92.09788271	15	7.64748573	0	0	0	1	1	1	1	1	0	0	3	3	1	2	2	0	1	1	0
18	15	23.29857382	12	83.87165709	1	1	1	0	0	0	0	1	0	1	3	3	1	1	1	0	1	1	0
18	16	12.63523816	4	58.01481881	1	0	0	1	0	0	0	0	0	1	1	4	1	1	1	0	1	1	0
18	17	2.244380185	3	63.17289679	0	0	1	1	0	0	1	0	0	0	1	4	1	2	2	0	0	0	0
18	18	55.12603252	5	10.47684649	0	1	0	1	1	0	0	0	0	0	1	4	1	1	1	0	0	0	0
18	19	4.935450848	1	71.63624837	1	1	0	1	1	0	0	0	0	0	1	4	1	1	1	0	1	1	0
18	20	37.54377018	2	59.70076342	0	0	1	1	1	0	0	1	0	0	1	4	1	1	1	0	1	1	0
18	21	35.38971804	9	78.26394145	1	0	0	0	1	1	0	0	0	0	2	4	1	2	2	0	0	0	0
18	22	0.806916323	8	89.95134852	1	0	1	0	0	0	0	1	0	0	2	4	1	1	1	0	1	1	0
18	23	93.91593312	6	48.57838004	0	0	0	0	1	1	0	0	1	1	2	4	1	2	2	0	1	1	0
18	24	30.64722162	10	81.19544255	0	0	1	1	1	0	0	0	1	1	2	4	1	2	2	0	0	0	0
18	25	81.11380147	7	5.86135243	0	1	0	0	0	0	1	1	0	1	2	4	1	2	2	0	1	1	0
18	26	2.700081784	15	88.50864742	1	1	0	1	1	0	0	0	1	0	3	4	1	1	1	0	1	1	0
18	27	17.8988131	13	83.5086371	0	1	1	0	1	0	0	1	0	1	3	4	1	2	2	0	0	0	0
18	28	93.21564211	12	46.64311346	1	0	0	1	1	1	0	1	0	0	3	4	1	2	2	0	1	1	0
18	29	28.86557952	14	68.99403188	1	1	1	0	1	0	0	1	1	0	3	4	1	1	1	0	1	1	0
18	30	79.31741088	11	28.8354814	0	0	1	0	1	1	0	1	1	0	3	4	1	1	1	0	0	0	0
18	31	81.23393467	4	24.19977384	0	0	0	0	0	0	0	1	1	0	1	5	1	2	2	0	1	1	0
18	32	36.8968901	2	51.26408742	1	0	1	1	0	0	0	0	0	0	1	5	1	1	1	0	1	1	0
18	33	18.36984614	5	54.93013438	0	0	1	0	0	0	0	0	1	0	1	5	1	2	2	0	0	0	0
18	34	44.95939899	1	79.73820581	1	0	0	1	1	1	0	1	0	0	1	5	1	2	2	0	0	0	0
18	35	75.52583157	3	10.56955176	1	0	0	0	0	0	0	0	1	1	1	5	1	2	2	0	1	1	0
18	36	92.20569694	9	46.17360724	0	0	1	0	0	0	1	1	0	0	2	5	1	1	1	0	0	0	0
18	37	57.79692956	8	4.259146044	0	0	0	1	0	0	1	1	0	1	2	5	1	2	2	0	1	1	0
18	38	93.20683049	10	33.44315779	0	0	1	0	1	0	0	0	0	0	2	5	1	1	1	0	0	0	0
18	39	17.66266247	6	63.2252188	0	1	1	1	1	0	0	0	0	0	2	5	1	2	2	0	0	0	0
18	40	54.89616799	7	15.93842591	0	1	0	0	1	0	1	1	0	1	2	5	1	1	1	0	0	0	0
18	41	33.25043965	15	92.56099387	1	1	0	0	1	0	0	0	0	1	3	5	1	1	1	0	1	1	0
18	42	67.16392984	13	20.24424705	1	0	1	0	0	1	0	1	0	1	3	5	1	1	1	0	0	0	0
18	43	56.76902605	11	0.581961979	1	0	0	0	1	1	1	0	1	0	3	5	1	1	1	0	0	0	0
18	44	51.25726353	12	34.988827	0	0	1	0	1	1	1	1	0	1	3	5	1	1	1	0	0	0	0
18	45	94.72671527	14	11.13144781	0	0	0	1	1	1	0	1	1	0	3	5	1	2	2	0	1	1	0
18	46	25.21698136	3	93.36992243	1	0	1	1	1	0	0	0	0	1	1	1	1	1	1	0	1	1	0
18	47	26.01854187	5	83.76183624	0	0	0	1	0	1	0	1	0	0	1	1	1	2	2	0	0	0	0
18	48	22.85250231	1	54.15618944	0	1	1	1	1	0	1	0	0	1	1	1	1	1	1	0	1	1	0
18	49	35.36723904	4	77.31852953	1	0	0	0	0	0	1	1	0	1	1	1	1	2	2	0	0	0	0
18	50	71.36055909	2	33.85279367	0	0	0	0	0	0	1	0	1	1	1	1	1	2	2	0	1	1	0
18	51	82.43291525	6	23.45465694	0	0	0	0	0	1	1	1	1	1	2	1	1	2	2	0	1	1	0
18	52	94.03332117	9	28.15186988	0	0	1	0	0	0	1	0	0	1	2	1	1	2	2	0	1	1	0
18	53	32.60128235	8	62.86824478	0	0	1	0	1	0	0	0	0	0	2	1	1	2	2	0	0	0	0
18	54	64.69515144	10	17.37459259	0	0	0	0	1	0	1	1	0	1	2	1	1	2	2	0	1	1	0
18	55	7.627483539	7	82.91354261	0	0	0	1	1	0	0	0	1	0	2	1	1	2	2	0	0	0	0
18	56	43.09718334	15	67.7446616	0	1	1	0	1	0	0	1	1	0	3	1	1	2	2	0	0	0	0
18	57	47.87817734	13	62.38552933	0	1	0	0	0	0	0	1	1	1	3	1	1	2	2	0	0	0	0
18	58	45.83132407	11	56.99807422	1	1	1	0	1	0	0	1	1	1	3	1	1	1	1	0	1	1	0
18	59	85.72269279	12	4.168220491	0	0	1	0	0	1	1	0	0	0	3	1	1	2	2	0	1	1	0
18	60	21.70358833	14	94.75121547	0	1	1	1	0	0	1	0	0	0	3	1	1	2	2	0	0	0	0
18	61	11.4752932	2	66.03838905	1	0	0	1	0	1	0	1	0	0	1	2	1	2	2	0	0	0	0
18	62	8.895443237	1	69.09867493	0	1	1	1	0	0	1	1	0	0	1	2	1	2	2	0	0	0	0
18	63	52.04602876	5	41.87861051	1	1	0	1	0	0	1	0	0	0	1	2	1	1	1	0	0	0	0
18	64	0.446301291	3	73.89210303	1	0	1	1	1	0	0	0	0	0	1	2	1	2	2	0	0	0	0
18	65	40.27830244	4	56.19386629	0	0	0	1	0	0	0	0	0	1	1	2	1	1	1	0	1	1	0
18	66	12.34624909	9	91.76919687	1	1	1	0	1	1	0	0	1	0	2	2	1	2	2	0	0	0	0
18	67	76.71870062	7	9.238803164	0	0	1	0	0	0	1	1	0	1	2	2	1	1	1	0	0	0	0
18	68	12.64034278	8	80.31715172	1	0	0	0	0	0	0	0	1	0	2	2	1	2	2	0	0	0	0
18	69	83.61521103	6	32.25636513	1	0	0	0	0	1	0	0	1	1	2	2	1	2	2	0	1	1	0
18	70	88.79940149	10	5.98752079	1	1	0	1	0	1	1	1	1	0	2	2	1	2	2	0	1	1	0
18	71	32.89566483	15	51.37085504	0	1	1	1	1	0	0	0	1	0	3	2	1	1	1	0	1	1	0
18	72	52.04850853	12	0.425388318	0	0	0	0	1	1	1	0	0	1	3	2	1	2	2	0	1	1	0
18	73	10.34419	11	78.38037251	1	1	0	1	0	0	0	0	0	0	3	2	1	1	1	0	1	1	0
18	74	11.34629526	14	56.84575748	0	1	1	0	0	0	0	1	0	0	3	2	1	1	1	0	1	1	0
18	75	55.75843332	13	37.25995306	1	0	1	0	1	1	1	0	0	0	3	2	1	2	2	0	1	1	0
19	1	35.36723904	4	77.31852953	1	0	0	0	0	0	1	1	0	1	1	1	1	1	1	0	1	1	0
19	2	26.01854187	5	83.76183624	0	0	0	1	0	1	0	1	0	0	1	1	1	1	1	0	1	1	0
19	3	71.36055909	2	33.85279367	0	0	0	0	0	0	1	0	1	1	1	1	1	1	1	0	0	0	0
19	4	22.85250231	1	54.15618944	0	1	1	1	1	0	1	0	0	1	1	1	1	2	2	0	0	0	0
19	5	25.21698136	3	93.36992243	1	0	1	1	1	0	0	0	0	1	1	1	1	1	1	0	1	1	0
19	6	64.69515144	10	17.37459259	0	0	0	0	1	0	1	1	0	1	2	1	1	2	2	0	1	1	0
19	7	82.43291525	6	23.45465694	0	0	0	0	0	1	1	1	1	1	2	1	1	2	2	0	1	1	0
19	8	94.03332117	9	28.15186988	0	0	1	0	0	0	1	0	0	1	2	1	1	1	1	0	0	0	0
19	9	32.60128235	8	62.86824478	0	0	1	0	1	0	0	0	0	0	2	1	1	2	2	0	0	0	0
19	10	7.627483539	7	82.91354261	0	0	0	1	1	0	0	0	1	0	2	1	1	1	1	0	1	1	0
19	11	47.87817734	13	62.38552933	0	1	0	0	0	0	0	1	1	1	3	1	1	2	2	0	0	0	0
19	12	43.09718334	15	67.7446616	0	1	1	0	1	0	0	1	1	0	3	1	1	2	2	0	0	0	0
19	13	21.70358833	14	94.75121547	0	1	1	1	0	0	1	0	0	0	3	1	1	1	1	0	1	1	0
19	14	45.83132407	11	56.99807422	1	1	1	0	1	0	0	1	1	1	3	1	1	1	1	0	1	1	0
19	15	85.72269279	12	4.168220491	0	0	1	0	0	1	1	0	0	0	3	1	1	1	1	0	0	0	0
19	16	40.27830244	4	56.19386629	0	0	0	1	0	0	0	0	0	1	1	2	1	1	1	0	1	1	0
19	17	0.446301291	3	73.89210303	1	0	1	1	1	0	0	0	0	0	1	2	1	1	1	0	1	1	0
19	18	8.895443237	1	69.09867493	0	1	1	1	0	0	1	1	0	0	1	2	1	2	2	0	0	0	0
19	19	11.4752932	2	66.03838905	1	0	0	1	0	1	0	1	0	0	1	2	1	2	2	0	0	0	0
19	20	52.04602876	5	41.87861051	1	1	0	1	0	0	1	0	0	0	1	2	1	2	2	0	1	1	0
19	21	88.79940149	10	5.98752079	1	1	0	1	0	1	1	1	1	0	2	2	1	1	1	0	0	0	0
19	22	83.61521103	6	32.25636513	1	0	0	0	0	1	0	0	1	1	2	2	1	2	2	0	1	1	0
19	23	12.64034278	8	80.31715172	1	0	0	0	0	0	0	0	1	0	2	2	1	1	1	0	1	1	0
19	24	12.34624909	9	91.76919687	1	1	1	0	1	1	0	0	1	0	2	2	1	2	2	0	0	0	0
19	25	76.71870062	7	9.238803164	0	0	1	0	0	0	1	1	0	1	2	2	1	2	2	0	1	1	0
19	26	32.89566483	15	51.37085504	0	1	1	1	1	0	0	0	1	0	3	2	1	2	2	0	0	0	0
19	27	11.34629526	14	56.84575748	0	1	1	0	0	0	0	1	0	0	3	2	1	1	1	0	1	1	0
19	28	52.04850853	12	0.425388318	0	0	0	0	1	1	1	0	0	1	3	2	1	2	2	0	1	1	0
19	29	10.34419	11	78.38037251	1	1	0	1	0	0	0	0	0	0	3	2	1	1	1	0	1	1	0
19	30	55.75843332	13	37.25995306	1	0	1	0	1	1	1	0	0	0	3	2	1	2	2	0	1	1	0
19	31	55.12603252	5	10.47684649	0	1	0	1	1	0	0	0	0	0	1	4	1	1	1	0	0	0	0
19	32	37.54377018	2	59.70076342	0	0	1	1	1	0	0	1	0	0	1	4	1	1	1	0	1	1	0
19	33	12.63523816	4	58.01481881	1	0	0	1	0	0	0	0	0	1	1	4	1	1	1	0	1	1	0
19	34	2.244380185	3	63.17289679	0	0	1	1	0	0	1	0	0	0	1	4	1	2	2	0	0	0	0
19	35	4.935450848	1	71.63624837	1	1	0	1	1	0	0	0	0	0	1	4	1	1	1	0	1	1	0
19	36	0.806916323	8	89.95134852	1	0	1	0	0	0	0	1	0	0	2	4	1	1	1	0	1	1	0
19	37	30.64722162	10	81.19544255	0	0	1	1	1	0	0	0	1	1	2	4	1	1	1	0	1	1	0
19	38	81.11380147	7	5.86135243	0	1	0	0	0	0	1	1	0	1	2	4	1	2	2	0	1	1	0
19	39	93.91593312	6	48.57838004	0	0	0	0	1	1	0	0	1	1	2	4	1	2	2	0	1	1	0
19	40	35.38971804	9	78.26394145	1	0	0	0	1	1	0	0	0	0	2	4	1	1	1	0	1	1	0
19	41	28.86557952	14	68.99403188	1	1	1	0	1	0	0	1	1	0	3	4	1	2	2	0	0	0	0
19	42	2.700081784	15	88.50864742	1	1	0	1	1	0	0	0	1	0	3	4	1	1	1	0	1	1	0
19	43	79.31741088	11	28.8354814	0	0	1	0	1	1	0	1	1	0	3	4	1	1	1	0	0	0	0
19	44	93.21564211	12	46.64311346	1	0	0	1	1	1	0	1	0	0	3	4	1	2	2	0	1	1	0
19	45	17.8988131	13	83.5086371	0	1	1	0	1	0	0	1	0	1	3	4	1	1	1	0	1	1	0
19	46	81.23393467	4	24.19977384	0	0	0	0	0	0	0	1	1	0	1	5	1	1	1	0	0	0	0
19	47	18.36984614	5	54.93013438	0	0	1	0	0	0	0	0	1	0	1	5	1	1	1	0	1	1	0
19	48	44.95939899	1	79.73820581	1	0	0	1	1	1	0	1	0	0	1	5	1	2	2	0	0	0	0
19	49	36.8968901	2	51.26408742	1	0	1	1	0	0	0	0	0	0	1	5	1	2	2	0	0	0	0
19	50	75.52583157	3	10.56955176	1	0	0	0	0	0	0	0	1	1	1	5	1	1	1	0	0	0	0
19	51	54.89616799	7	15.93842591	0	1	0	0	1	0	1	1	0	1	2	5	1	1	1	0	0	0	0
19	52	17.66266247	6	63.2252188	0	1	1	1	1	0	0	0	0	0	2	5	1	1	1	0	1	1	0
19	53	93.20683049	10	33.44315779	0	0	1	0	1	0	0	0	0	0	2	5	1	2	2	0	1	1	0
19	54	92.20569694	9	46.17360724	0	0	1	0	0	0	1	1	0	0	2	5	1	1	1	0	0	0	0
19	55	57.79692956	8	4.259146044	0	0	0	1	0	0	1	1	0	1	2	5	1	2	2	0	1	1	0
19	56	67.16392984	13	20.24424705	1	0	1	0	0	1	0	1	0	1	3	5	1	1	1	0	0	0	0
19	57	51.25726353	12	34.988827	0	0	1	0	1	1	1	1	0	1	3	5	1	1	1	0	0	0	0
19	58	56.76902605	11	0.581961979	1	0	0	0	1	1	1	0	1	0	3	5	1	2	2	0	1	1	0
19	59	94.72671527	14	11.13144781	0	0	0	1	1	1	0	1	1	0	3	5	1	1	1	0	0	0	0
19	60	33.25043965	15	92.56099387	1	1	0	0	1	0	0	0	0	1	3	5	1	2	2	0	0	0	0
19	61	97.59792844	2	22.46707083	1	0	0	0	0	0	0	1	1	1	1	3	1	2	2	0	1	1	0
19	62	46.35867525	4	82.33195332	1	0	0	1	0	1	0	0	0	0	1	3	1	2	2	0	0	0	0
19	63	99.57248405	1	4.746335739	0	0	1	0	0	1	0	1	1	1	1	3	1	2	2	0	1	1	0
19	64	8.158452162	3	75.49090581	1	0	1	1	0	0	0	0	0	0	1	3	1	1	1	0	1	1	0
19	65	87.39698246	5	7.280613839	0	0	1	0	1	0	0	0	0	1	1	3	1	2	2	0	1	1	0
19	66	93.4357086	7	13.2445702	0	1	0	0	0	1	1	0	1	1	2	3	1	2	2	0	1	1	0
19	67	19.96611028	6	54.74243172	1	0	1	1	0	0	0	0	1	0	2	3	1	2	2	0	0	0	0
19	68	66.855591	8	48.20876822	0	1	0	0	0	0	0	1	1	1	2	3	1	2	2	0	1	1	0
19	69	12.60352786	10	74.8292457	0	0	1	0	0	0	0	0	0	0	2	3	1	2	2	0	0	0	0
19	70	60.59065975	9	32.28342434	0	0	1	1	1	1	1	0	1	0	2	3	1	2	2	0	1	1	0
19	71	87.53092688	13	3.142726627	0	0	1	1	0	1	0	0	0	0	3	3	1	2	2	0	1	1	0
19	72	23.29857382	12	83.87165709	1	1	1	0	0	0	0	1	0	1	3	3	1	1	1	0	1	1	0
19	73	92.09788271	15	7.64748573	0	0	0	1	1	1	1	1	0	0	3	3	1	2	2	0	1	1	0
19	74	93.79567535	14	46.8313429	0	0	0	0	0	1	0	1	0	0	3	3	1	2	2	0	1	1	0
19	75	87.58448291	11	45.87695377	0	0	0	0	0	1	0	1	1	1	3	3	1	1	1	0	0	0	0
20	1	81.23393467	4	24.19977384	0	0	0	0	0	0	0	1	1	0	1	5	1	2	2	0	1	1	0
20	2	44.95939899	1	79.73820581	1	0	0	1	1	1	0	1	0	0	1	5	1	1	1	0	1	1	0
20	3	18.36984614	5	54.93013438	0	0	1	0	0	0	0	0	1	0	1	5	1	2	2	0	0	0	0
20	4	75.52583157	3	10.56955176	1	0	0	0	0	0	0	0	1	1	1	5	1	2	2	0	1	1	0
20	5	36.8968901	2	51.26408742	1	0	1	1	0	0	0	0	0	0	1	5	1	1	1	0	1	1	0
20	6	54.89616799	7	15.93842591	0	1	0	0	1	0	1	1	0	1	2	5	1	2	2	0	1	1	0
20	7	93.20683049	10	33.44315779	0	0	1	0	1	0	0	0	0	0	2	5	1	1	1	0	0	0	0
20	8	17.66266247	6	63.2252188	0	1	1	1	1	0	0	0	0	0	2	5	1	1	1	0	1	1	0
20	9	92.20569694	9	46.17360724	0	0	1	0	0	0	1	1	0	0	2	5	1	1	1	0	0	0	0
20	10	57.79692956	8	4.259146044	0	0	0	1	0	0	1	1	0	1	2	5	1	2	2	0	1	1	0
20	11	33.25043965	15	92.56099387	1	1	0	0	1	0	0	0	0	1	3	5	1	1	1	0	1	1	0
20	12	94.72671527	14	11.13144781	0	0	0	1	1	1	0	1	1	0	3	5	1	2	2	0	1	1	0
20	13	56.76902605	11	0.581961979	1	0	0	0	1	1	1	0	1	0	3	5	1	2	2	0	1	1	0
20	14	51.25726353	12	34.988827	0	0	1	0	1	1	1	1	0	1	3	5	1	2	2	0	1	1	0
20	15	67.16392984	13	20.24424705	1	0	1	0	0	1	0	1	0	1	3	5	1	2	2	0	1	1	0
20	16	55.12603252	5	10.47684649	0	1	0	1	1	0	0	0	0	0	1	4	1	1	1	0	0	0	0
20	17	37.54377018	2	59.70076342	0	0	1	1	1	0	0	1	0	0	1	4	1	1	1	0	1	1	0
20	18	12.63523816	4	58.01481881	1	0	0	1	0	0	0	0	0	1	1	4	1	1	1	0	1	1	0
20	19	2.244380185	3	63.17289679	0	0	1	1	0	0	1	0	0	0	1	4	1	1	1	0	1	1	0
20	20	4.935450848	1	71.63624837	1	1	0	1	1	0	0	0	0	0	1	4	1	2	2	0	0	0	0
20	21	93.91593312	6	48.57838004	0	0	0	0	1	1	0	0	1	1	2	4	1	2	2	0	1	1	0
20	22	0.806916323	8	89.95134852	1	0	1	0	0	0	0	1	0	0	2	4	1	1	1	0	1	1	0
20	23	81.11380147	7	5.86135243	0	1	0	0	0	0	1	1	0	1	2	4	1	2	2	0	1	1	0
20	24	30.64722162	10	81.19544255	0	0	1	1	1	0	0	0	1	1	2	4	1	1	1	0	1	1	0
20	25	35.38971804	9	78.26394145	1	0	0	0	1	1	0	0	0	0	2	4	1	2	2	0	0	0	0
20	26	28.86557952	14	68.99403188	1	1	1	0	1	0	0	1	1	0	3	4	1	1	1	0	1	1	0
20	27	2.700081784	15	88.50864742	1	1	0	1	1	0	0	0	1	0	3	4	1	1	1	0	1	1	0
20	28	17.8988131	13	83.5086371	0	1	1	0	1	0	0	1	0	1	3	4	1	1	1	0	1	1	0
20	29	93.21564211	12	46.64311346	1	0	0	1	1	1	0	1	0	0	3	4	1	1	1	0	0	0	0
20	30	79.31741088	11	28.8354814	0	0	1	0	1	1	0	1	1	0	3	4	1	2	2	0	1	1	0
20	31	22.85250231	1	54.15618944	0	1	1	1	1	0	1	0	0	1	1	1	1	1	1	0	1	1	0
20	32	35.36723904	4	77.31852953	1	0	0	0	0	0	1	1	0	1	1	1	1	2	2	0	0	0	0
20	33	26.01854187	5	83.76183624	0	0	0	1	0	1	0	1	0	0	1	1	1	2	2	0	0	0	0
20	34	25.21698136	3	93.36992243	1	0	1	1	1	0	0	0	0	1	1	1	1	2	2	0	0	0	0
20	35	71.36055909	2	33.85279367	0	0	0	0	0	0	1	0	1	1	1	1	1	2	2	0	1	1	0
20	36	32.60128235	8	62.86824478	0	0	1	0	1	0	0	0	0	0	2	1	1	1	1	0	1	1	0
20	37	82.43291525	6	23.45465694	0	0	0	0	0	1	1	1	1	1	2	1	1	2	2	0	1	1	0
20	38	94.03332117	9	28.15186988	0	0	1	0	0	0	1	0	0	1	2	1	1	2	2	0	1	1	0
20	39	7.627483539	7	82.91354261	0	0	0	1	1	0	0	0	1	0	2	1	1	1	1	0	1	1	0
20	40	64.69515144	10	17.37459259	0	0	0	0	1	0	1	1	0	1	2	1	1	2	2	0	1	1	0
20	41	47.87817734	13	62.38552933	0	1	0	0	0	0	0	1	1	1	3	1	1	2	2	0	0	0	0
20	42	43.09718334	15	67.7446616	0	1	1	0	1	0	0	1	1	0	3	1	1	1	1	0	1	1	0
20	43	85.72269279	12	4.168220491	0	0	1	0	0	1	1	0	0	0	3	1	1	2	2	0	1	1	0
20	44	45.83132407	11	56.99807422	1	1	1	0	1	0	0	1	1	1	3	1	1	1	1	0	1	1	0
20	45	21.70358833	14	94.75121547	0	1	1	1	0	0	1	0	0	0	3	1	1	1	1	0	1	1	0
20	46	8.895443237	1	69.09867493	0	1	1	1	0	0	1	1	0	0	1	2	1	1	1	0	1	1	0
20	47	0.446301291	3	73.89210303	1	0	1	1	1	0	0	0	0	0	1	2	1	1	1	0	1	1	0
20	48	40.27830244	4	56.19386629	0	0	0	1	0	0	0	0	0	1	1	2	1	1	1	0	1	1	0
20	49	52.04602876	5	41.87861051	1	1	0	1	0	0	1	0	0	0	1	2	1	1	1	0	0	0	0
20	50	11.4752932	2	66.03838905	1	0	0	1	0	1	0	1	0	0	1	2	1	1	1	0	1	1	0
20	51	88.79940149	10	5.98752079	1	1	0	1	0	1	1	1	1	0	2	2	1	2	2	0	1	1	0
20	52	12.34624909	9	91.76919687	1	1	1	0	1	1	0	0	1	0	2	2	1	1	1	0	1	1	0
20	53	83.61521103	6	32.25636513	1	0	0	0	0	1	0	0	1	1	2	2	1	2	2	0	1	1	0
20	54	76.71870062	7	9.238803164	0	0	1	0	0	0	1	1	0	1	2	2	1	2	2	0	1	1	0
20	55	12.64034278	8	80.31715172	1	0	0	0	0	0	0	0	1	0	2	2	1	2	2	0	0	0	0
20	56	10.34419	11	78.38037251	1	1	0	1	0	0	0	0	0	0	3	2	1	1	1	0	1	1	0
20	57	11.34629526	14	56.84575748	0	1	1	0	0	0	0	1	0	0	3	2	1	1	1	0	1	1	0
20	58	52.04850853	12	0.425388318	0	0	0	0	1	1	1	0	0	1	3	2	1	2	2	0	1	1	0
20	59	32.89566483	15	51.37085504	0	1	1	1	1	0	0	0	1	0	3	2	1	1	1	0	1	1	0
20	60	55.75843332	13	37.25995306	1	0	1	0	1	1	1	0	0	0	3	2	1	1	1	0	0	0	0
20	61	97.59792844	2	22.46707083	1	0	0	0	0	0	0	1	1	1	1	3	1	2	2	0	1	1	0
20	62	99.57248405	1	4.746335739	0	0	1	0	0	1	0	1	1	1	1	3	1	2	2	0	1	1	0
20	63	8.158452162	3	75.49090581	1	0	1	1	0	0	0	0	0	0	1	3	1	1	1	0	1	1	0
20	64	46.35867525	4	82.33195332	1	0	0	1	0	1	0	0	0	0	1	3	1	1	1	0	1	1	0
20	65	87.39698246	5	7.280613839	0	0	1	0	1	0	0	0	0	1	1	3	1	1	1	0	0	0	0
20	66	19.96611028	6	54.74243172	1	0	1	1	0	0	0	0	1	0	2	3	1	1	1	0	1	1	0
20	67	12.60352786	10	74.8292457	0	0	1	0	0	0	0	0	0	0	2	3	1	2	2	0	0	0	0
20	68	66.855591	8	48.20876822	0	1	0	0	0	0	0	1	1	1	2	3	1	2	2	0	1	1	0
20	69	60.59065975	9	32.28342434	0	0	1	1	1	1	1	0	1	0	2	3	1	2	2	0	1	1	0
20	70	93.4357086	7	13.2445702	0	1	0	0	0	1	1	0	1	1	2	3	1	2	2	0	1	1	0
20	71	87.58448291	11	45.87695377	0	0	0	0	0	1	0	1	1	1	3	3	1	2	2	0	1	1	0
20	72	23.29857382	12	83.87165709	1	1	1	0	0	0	0	1	0	1	3	3	1	1	1	0	1	1	0
20	73	93.79567535	14	46.8313429	0	0	0	0	0	1	0	1	0	0	3	3	1	2	2	0	1	1	0
20	74	87.53092688	13	3.142726627	0	0	1	1	0	1	0	0	0	0	3	3	1	1	1	0	0	0	0
20	75	92.09788271	15	7.64748573	0	0	0	1	1	1	1	1	0	0	3	3	1	2	2	0	1	1	0
21	1	87.39698246	5	7.280613839	0	0	1	0	1	0	0	0	0	1	1	3	1	1	1	0	0	0	0
21	2	99.57248405	1	4.746335739	0	0	1	0	0	1	0	1	1	1	1	3	1	2	2	0	1	1	0
21	3	46.35867525	4	82.33195332	1	0	0	1	0	1	0	0	0	0	1	3	1	1	1	0	1	1	0
21	4	8.158452162	3	75.49090581	1	0	1	1	0	0	0	0	0	0	1	3	1	1	1	0	1	1	0
21	5	97.59792844	2	22.46707083	1	0	0	0	0	0	0	1	1	1	1	3	1	2	2	0	1	1	0
21	6	60.59065975	9	32.28342434	0	0	1	1	1	1	1	0	1	0	2	3	1	1	1	0	0	0	0
21	7	19.96611028	6	54.74243172	1	0	1	1	0	0	0	0	1	0	2	3	1	1	1	0	1	1	0
21	8	12.60352786	10	74.8292457	0	0	1	0	0	0	0	0	0	0	2	3	1	1	1	0	1	1	0
21	9	93.4357086	7	13.2445702	0	1	0	0	0	1	1	0	1	1	2	3	1	2	2	0	1	1	0
21	10	66.855591	8	48.20876822	0	1	0	0	0	0	0	1	1	1	2	3	1	2	2	0	1	1	0
21	11	93.79567535	14	46.8313429	0	0	0	0	0	1	0	1	0	0	3	3	1	2	2	0	1	1	0
21	12	87.53092688	13	3.142726627	0	0	1	1	0	1	0	0	0	0	3	3	1	1	1	0	0	0	0
21	13	92.09788271	15	7.64748573	0	0	0	1	1	1	1	1	0	0	3	3	1	2	2	0	1	1	0
21	14	87.58448291	11	45.87695377	0	0	0	0	0	1	0	1	1	1	3	3	1	2	2	0	1	1	0
21	15	23.29857382	12	83.87165709	1	1	1	0	0	0	0	1	0	1	3	3	1	1	1	0	1	1	0
21	16	71.36055909	2	33.85279367	0	0	0	0	0	0	1	0	1	1	1	1	1	2	2	0	1	1	0
21	17	25.21698136	3	93.36992243	1	0	1	1	1	0	0	0	0	1	1	1	1	1	1	0	1	1	0
21	18	22.85250231	1	54.15618944	0	1	1	1	1	0	1	0	0	1	1	1	1	1	1	0	1	1	0
21	19	26.01854187	5	83.76183624	0	0	0	1	0	1	0	1	0	0	1	1	1	2	2	0	0	0	0
21	20	35.36723904	4	77.31852953	1	0	0	0	0	0	1	1	0	1	1	1	1	2	2	0	0	0	0
21	21	94.03332117	9	28.15186988	0	0	1	0	0	0	1	0	0	1	2	1	1	2	2	0	1	1	0
21	22	82.43291525	6	23.45465694	0	0	0	0	0	1	1	1	1	1	2	1	1	2	2	0	1	1	0
21	23	64.69515144	10	17.37459259	0	0	0	0	1	0	1	1	0	1	2	1	1	2	2	0	1	1	0
21	24	32.60128235	8	62.86824478	0	0	1	0	1	0	0	0	0	0	2	1	1	1	1	0	1	1	0
21	25	7.627483539	7	82.91354261	0	0	0	1	1	0	0	0	1	0	2	1	1	1	1	0	1	1	0
21	26	43.09718334	15	67.7446616	0	1	1	0	1	0	0	1	1	0	3	1	1	1	1	0	1	1	0
21	27	47.87817734	13	62.38552933	0	1	0	0	0	0	0	1	1	1	3	1	1	2	2	0	0	0	0
21	28	45.83132407	11	56.99807422	1	1	1	0	1	0	0	1	1	1	3	1	1	1	1	0	1	1	0
21	29	85.72269279	12	4.168220491	0	0	1	0	0	1	1	0	0	0	3	1	1	2	2	0	1	1	0
21	30	21.70358833	14	94.75121547	0	1	1	1	0	0	1	0	0	0	3	1	1	1	1	0	1	1	0
21	31	81.23393467	4	24.19977384	0	0	0	0	0	0	0	1	1	0	1	5	1	2	2	0	1	1	0
21	32	18.36984614	5	54.93013438	0	0	1	0	0	0	0	0	1	0	1	5	1	1	1	0	1	1	0
21	33	36.8968901	2	51.26408742	1	0	1	1	0	0	0	0	0	0	1	5	1	1	1	0	1	1	0
21	34	44.95939899	1	79.73820581	1	0	0	1	1	1	0	1	0	0	1	5	1	1	1	0	1	1	0
21	35	75.52583157	3	10.56955176	1	0	0	0	0	0	0	0	1	1	1	5	1	2	2	0	1	1	0
21	36	93.20683049	10	33.44315779	0	0	1	0	1	0	0	0	0	0	2	5	1	1	1	0	0	0	0
21	37	54.89616799	7	15.93842591	0	1	0	0	1	0	1	1	0	1	2	5	1	2	2	0	1	1	0
21	38	92.20569694	9	46.17360724	0	0	1	0	0	0	1	1	0	0	2	5	1	2	2	0	1	1	0
21	39	17.66266247	6	63.2252188	0	1	1	1	1	0	0	0	0	0	2	5	1	1	1	0	1	1	0
21	40	57.79692956	8	4.259146044	0	0	0	1	0	0	1	1	0	1	2	5	1	2	2	0	1	1	0
21	41	51.25726353	12	34.988827	0	0	1	0	1	1	1	1	0	1	3	5	1	2	2	0	1	1	0
21	42	56.76902605	11	0.581961979	1	0	0	0	1	1	1	0	1	0	3	5	1	2	2	0	1	1	0
21	43	67.16392984	13	20.24424705	1	0	1	0	0	1	0	1	0	1	3	5	1	2	2	0	1	1	0
21	44	33.25043965	15	92.56099387	1	1	0	0	1	0	0	0	0	1	3	5	1	1	1	0	1	1	0
21	45	94.72671527	14	11.13144781	0	0	0	1	1	1	0	1	1	0	3	5	1	2	2	0	1	1	0
21	46	0.446301291	3	73.89210303	1	0	1	1	1	0	0	0	0	0	1	2	1	1	1	0	1	1	0
21	47	11.4752932	2	66.03838905	1	0	0	1	0	1	0	1	0	0	1	2	1	1	1	0	1	1	0
21	48	8.895443237	1	69.09867493	0	1	1	1	0	0	1	1	0	0	1	2	1	1	1	0	1	1	0
21	49	52.04602876	5	41.87861051	1	1	0	1	0	0	1	0	0	0	1	2	1	1	1	0	0	0	0
21	50	40.27830244	4	56.19386629	0	0	0	1	0	0	0	0	0	1	1	2	1	2	2	0	0	0	0
21	51	12.64034278	8	80.31715172	1	0	0	0	0	0	0	0	1	0	2	2	1	2	2	0	0	0	0
21	52	88.79940149	10	5.98752079	1	1	0	1	0	1	1	1	1	0	2	2	1	2	2	0	1	1	0
21	53	76.71870062	7	9.238803164	0	0	1	0	0	0	1	1	0	1	2	2	1	2	2	0	1	1	0
21	54	83.61521103	6	32.25636513	1	0	0	0	0	1	0	0	1	1	2	2	1	2	2	0	1	1	0
21	55	12.34624909	9	91.76919687	1	1	1	0	1	1	0	0	1	0	2	2	1	1	1	0	1	1	0
21	56	32.89566483	15	51.37085504	0	1	1	1	1	0	0	0	1	0	3	2	1	1	1	0	1	1	0
21	57	55.75843332	13	37.25995306	1	0	1	0	1	1	1	0	0	0	3	2	1	1	1	0	0	0	0
21	58	52.04850853	12	0.425388318	0	0	0	0	1	1	1	0	0	1	3	2	1	2	2	0	1	1	0
21	59	10.34419	11	78.38037251	1	1	0	1	0	0	0	0	0	0	3	2	1	1	1	0	1	1	0
21	60	11.34629526	14	56.84575748	0	1	1	0	0	0	0	1	0	0	3	2	1	1	1	0	1	1	0
21	61	12.63523816	4	58.01481881	1	0	0	1	0	0	0	0	0	1	1	4	1	1	1	0	1	1	0
21	62	4.935450848	1	71.63624837	1	1	0	1	1	0	0	0	0	0	1	4	1	1	1	0	1	1	0
21	63	55.12603252	5	10.47684649	0	1	0	1	1	0	0	0	0	0	1	4	1	1	1	0	0	0	0
21	64	2.244380185	3	63.17289679	0	0	1	1	0	0	1	0	0	0	1	4	1	1	1	0	1	1	0
21	65	37.54377018	2	59.70076342	0	0	1	1	1	0	0	1	0	0	1	4	1	1	1	0	1	1	0
21	66	30.64722162	10	81.19544255	0	0	1	1	1	0	0	0	1	1	2	4	1	1	1	0	1	1	0
21	67	93.91593312	6	48.57838004	0	0	0	0	1	1	0	0	1	1	2	4	1	2	2	0	1	1	0
21	68	81.11380147	7	5.86135243	0	1	0	0	0	0	1	1	0	1	2	4	1	2	2	0	1	1	0
21	69	35.38971804	9	78.26394145	1	0	0	0	1	1	0	0	0	0	2	4	1	1	1	0	1	1	0
21	70	0.806916323	8	89.95134852	1	0	1	0	0	0	0	1	0	0	2	4	1	1	1	0	1	1	0
21	71	28.86557952	14	68.99403188	1	1	1	0	1	0	0	1	1	0	3	4	1	1	1	0	1	1	0
21	72	2.700081784	15	88.50864742	1	1	0	1	1	0	0	0	1	0	3	4	1	1	1	0	1	1	0
21	73	79.31741088	11	28.8354814	0	0	1	0	1	1	0	1	1	0	3	4	1	2	2	0	1	1	0
21	74	17.8988131	13	83.5086371	0	1	1	0	1	0	0	1	0	1	3	4	1	1	1	0	1	1	0
21	75	93.21564211	12	46.64311346	1	0	0	1	1	1	0	1	0	0	3	4	1	1	1	0	0	0	0
22	1	18.36984614	5	54.93013438	0	0	1	0	0	0	0	0	1	0	1	5	1	2	2	0	0	0	0
22	2	81.23393467	4	24.19977384	0	0	0	0	0	0	0	1	1	0	1	5	1	2	2	0	1	1	0
22	3	36.8968901	2	51.26408742	1	0	1	1	0	0	0	0	0	0	1	5	1	1	1	0	1	1	0
22	4	44.95939899	1	79.73820581	1	0	0	1	1	1	0	1	0	0	1	5	1	1	1	0	1	1	0
22	5	75.52583157	3	10.56955176	1	0	0	0	0	0	0	0	1	1	1	5	1	1	1	0	0	0	0
22	6	93.20683049	10	33.44315779	0	0	1	0	1	0	0	0	0	0	2	5	1	1	1	0	0	0	0
22	7	54.89616799	7	15.93842591	0	1	0	0	1	0	1	1	0	1	2	5	1	2	2	0	1	1	0
22	8	92.20569694	9	46.17360724	0	0	1	0	0	0	1	1	0	0	2	5	1	2	2	0	1	1	0
22	9	57.79692956	8	4.259146044	0	0	0	1	0	0	1	1	0	1	2	5	1	2	2	0	1	1	0
22	10	17.66266247	6	63.2252188	0	1	1	1	1	0	0	0	0	0	2	5	1	1	1	0	1	1	0
22	11	56.76902605	11	0.581961979	1	0	0	0	1	1	1	0	1	0	3	5	1	1	1	0	0	0	0
22	12	94.72671527	14	11.13144781	0	0	0	1	1	1	0	1	1	0	3	5	1	2	2	0	1	1	0
22	13	67.16392984	13	20.24424705	1	0	1	0	0	1	0	1	0	1	3	5	1	1	1	0	0	0	0
22	14	51.25726353	12	34.988827	0	0	1	0	1	1	1	1	0	1	3	5	1	2	2	0	1	1	0
22	15	33.25043965	15	92.56099387	1	1	0	0	1	0	0	0	0	1	3	5	1	1	1	0	1	1	0
22	16	40.27830244	4	56.19386629	0	0	0	1	0	0	0	0	0	1	1	2	1	1	1	0	1	1	0
22	17	52.04602876	5	41.87861051	1	1	0	1	0	0	1	0	0	0	1	2	1	1	1	0	0	0	0
22	18	8.895443237	1	69.09867493	0	1	1	1	0	0	1	1	0	0	1	2	1	2	2	0	0	0	0
22	19	0.446301291	3	73.89210303	1	0	1	1	1	0	0	0	0	0	1	2	1	1	1	0	1	1	0
22	20	11.4752932	2	66.03838905	1	0	0	1	0	1	0	1	0	0	1	2	1	1	1	0	1	1	0
22	21	76.71870062	7	9.238803164	0	0	1	0	0	0	1	1	0	1	2	2	1	2	2	0	1	1	0
22	22	12.34624909	9	91.76919687	1	1	1	0	1	1	0	0	1	0	2	2	1	2	2	0	0	0	0
22	23	83.61521103	6	32.25636513	1	0	0	0	0	1	0	0	1	1	2	2	1	2	2	0	1	1	0
22	24	12.64034278	8	80.31715172	1	0	0	0	0	0	0	0	1	0	2	2	1	1	1	0	1	1	0
22	25	88.79940149	10	5.98752079	1	1	0	1	0	1	1	1	1	0	2	2	1	2	2	0	1	1	0
22	26	52.04850853	12	0.425388318	0	0	0	0	1	1	1	0	0	1	3	2	1	2	2	0	1	1	0
22	27	55.75843332	13	37.25995306	1	0	1	0	1	1	1	0	0	0	3	2	1	1	1	0	0	0	0
22	28	10.34419	11	78.38037251	1	1	0	1	0	0	0	0	0	0	3	2	1	1	1	0	1	1	0
22	29	32.89566483	15	51.37085504	0	1	1	1	1	0	0	0	1	0	3	2	1	1	1	0	1	1	0
22	30	11.34629526	14	56.84575748	0	1	1	0	0	0	0	1	0	0	3	2	1	2	2	0	0	0	0
22	31	8.158452162	3	75.49090581	1	0	1	1	0	0	0	0	0	0	1	3	1	1	1	0	1	1	0
22	32	87.39698246	5	7.280613839	0	0	1	0	1	0	0	0	0	1	1	3	1	1	1	0	0	0	0
22	33	46.35867525	4	82.33195332	1	0	0	1	0	1	0	0	0	0	1	3	1	1	1	0	1	1	0
22	34	99.57248405	1	4.746335739	0	0	1	0	0	1	0	1	1	1	1	3	1	2	2	0	1	1	0
22	35	97.59792844	2	22.46707083	1	0	0	0	0	0	0	1	1	1	1	3	1	2	2	0	1	1	0
22	36	60.59065975	9	32.28342434	0	0	1	1	1	1	1	0	1	0	2	3	1	2	2	0	1	1	0
22	37	12.60352786	10	74.8292457	0	0	1	0	0	0	0	0	0	0	2	3	1	1	1	0	1	1	0
22	38	93.4357086	7	13.2445702	0	1	0	0	0	1	1	0	1	1	2	3	1	2	2	0	1	1	0
22	39	19.96611028	6	54.74243172	1	0	1	1	0	0	0	0	1	0	2	3	1	1	1	0	1	1	0
22	40	66.855591	8	48.20876822	0	1	0	0	0	0	0	1	1	1	2	3	1	2	2	0	1	1	0
22	41	87.58448291	11	45.87695377	0	0	0	0	0	1	0	1	1	1	3	3	1	2	2	0	1	1	0
22	42	93.79567535	14	46.8313429	0	0	0	0	0	1	0	1	0	0	3	3	1	2	2	0	1	1	0
22	43	87.53092688	13	3.142726627	0	0	1	1	0	1	0	0	0	0	3	3	1	1	1	0	0	0	0
22	44	23.29857382	12	83.87165709	1	1	1	0	0	0	0	1	0	1	3	3	1	1	1	0	1	1	0
22	45	92.09788271	15	7.64748573	0	0	0	1	1	1	1	1	0	0	3	3	1	2	2	0	1	1	0
22	46	22.85250231	1	54.15618944	0	1	1	1	1	0	1	0	0	1	1	1	1	2	2	0	0	0	0
22	47	26.01854187	5	83.76183624	0	0	0	1	0	1	0	1	0	0	1	1	1	2	2	0	0	0	0
22	48	71.36055909	2	33.85279367	0	0	0	0	0	0	1	0	1	1	1	1	1	2	2	0	1	1	0
22	49	35.36723904	4	77.31852953	1	0	0	0	0	0	1	1	0	1	1	1	1	2	2	0	0	0	0
22	50	25.21698136	3	93.36992243	1	0	1	1	1	0	0	0	0	1	1	1	1	1	1	0	1	1	0
22	51	7.627483539	7	82.91354261	0	0	0	1	1	0	0	0	1	0	2	1	1	1	1	0	1	1	0
22	52	64.69515144	10	17.37459259	0	0	0	0	1	0	1	1	0	1	2	1	1	2	2	0	1	1	0
22	53	82.43291525	6	23.45465694	0	0	0	0	0	1	1	1	1	1	2	1	1	2	2	0	1	1	0
22	54	94.03332117	9	28.15186988	0	0	1	0	0	0	1	0	0	1	2	1	1	2	2	0	1	1	0
22	55	32.60128235	8	62.86824478	0	0	1	0	1	0	0	0	0	0	2	1	1	1	1	0	1	1	0
22	56	85.72269279	12	4.168220491	0	0	1	0	0	1	1	0	0	0	3	1	1	2	2	0	1	1	0
22	57	43.09718334	15	67.7446616	0	1	1	0	1	0	0	1	1	0	3	1	1	1	1	0	1	1	0
22	58	47.87817734	13	62.38552933	0	1	0	0	0	0	0	1	1	1	3	1	1	2	2	0	0	0	0
22	59	21.70358833	14	94.75121547	0	1	1	1	0	0	1	0	0	0	3	1	1	1	1	0	1	1	0
22	60	45.83132407	11	56.99807422	1	1	1	0	1	0	0	1	1	1	3	1	1	1	1	0	1	1	0
22	61	4.935450848	1	71.63624837	1	1	0	1	1	0	0	0	0	0	1	4	1	1	1	0	1	1	0
22	62	2.244380185	3	63.17289679	0	0	1	1	0	0	1	0	0	0	1	4	1	1	1	0	1	1	0
22	63	55.12603252	5	10.47684649	0	1	0	1	1	0	0	0	0	0	1	4	1	1	1	0	0	0	0
22	64	12.63523816	4	58.01481881	1	0	0	1	0	0	0	0	0	1	1	4	1	1	1	0	1	1	0
22	65	37.54377018	2	59.70076342	0	0	1	1	1	0	0	1	0	0	1	4	1	1	1	0	1	1	0
22	66	0.806916323	8	89.95134852	1	0	1	0	0	0	0	1	0	0	2	4	1	1	1	0	1	1	0
22	67	35.38971804	9	78.26394145	1	0	0	0	1	1	0	0	0	0	2	4	1	1	1	0	1	1	0
22	68	81.11380147	7	5.86135243	0	1	0	0	0	0	1	1	0	1	2	4	1	2	2	0	1	1	0
22	69	93.91593312	6	48.57838004	0	0	0	0	1	1	0	0	1	1	2	4	1	2	2	0	1	1	0
22	70	30.64722162	10	81.19544255	0	0	1	1	1	0	0	0	1	1	2	4	1	1	1	0	1	1	0
22	71	79.31741088	11	28.8354814	0	0	1	0	1	1	0	1	1	0	3	4	1	2	2	0	1	1	0
22	72	28.86557952	14	68.99403188	1	1	1	0	1	0	0	1	1	0	3	4	1	1	1	0	1	1	0
22	73	17.8988131	13	83.5086371	0	1	1	0	1	0	0	1	0	1	3	4	1	1	1	0	1	1	0
22	74	2.700081784	15	88.50864742	1	1	0	1	1	0	0	0	1	0	3	4	1	1	1	0	1	1	0
22	75	93.21564211	12	46.64311346	1	0	0	1	1	1	0	1	0	0	3	4	1	1	1	0	0	0	0
23	1	12.63523816	4	58.01481881	1	0	0	1	0	0	0	0	0	1	1	4	1	1	1	0	1	1	0
23	2	4.935450848	1	71.63624837	1	1	0	1	1	0	0	0	0	0	1	4	1	1	1	0	1	1	0
23	3	55.12603252	5	10.47684649	0	1	0	1	1	0	0	0	0	0	1	4	1	1	1	0	0	0	0
23	4	37.54377018	2	59.70076342	0	0	1	1	1	0	0	1	0	0	1	4	1	1	1	0	1	1	0
23	5	2.244380185	3	63.17289679	0	0	1	1	0	0	1	0	0	0	1	4	1	1	1	0	1	1	0
23	6	93.91593312	6	48.57838004	0	0	0	0	1	1	0	0	1	1	2	4	1	2	2	0	1	1	0
23	7	30.64722162	10	81.19544255	0	0	1	1	1	0	0	0	1	1	2	4	1	1	1	0	1	1	0
23	8	35.38971804	9	78.26394145	1	0	0	0	1	1	0	0	0	0	2	4	1	1	1	0	1	1	0
23	9	81.11380147	7	5.86135243	0	1	0	0	0	0	1	1	0	1	2	4	1	2	2	0	1	1	0
23	10	0.806916323	8	89.95134852	1	0	1	0	0	0	0	1	0	0	2	4	1	1	1	0	1	1	0
23	11	79.31741088	11	28.8354814	0	0	1	0	1	1	0	1	1	0	3	4	1	2	2	0	1	1	0
23	12	2.700081784	15	88.50864742	1	1	0	1	1	0	0	0	1	0	3	4	1	1	1	0	1	1	0
23	13	28.86557952	14	68.99403188	1	1	1	0	1	0	0	1	1	0	3	4	1	1	1	0	1	1	0
23	14	93.21564211	12	46.64311346	1	0	0	1	1	1	0	1	0	0	3	4	1	1	1	0	0	0	0
23	15	17.8988131	13	83.5086371	0	1	1	0	1	0	0	1	0	1	3	4	1	1	1	0	1	1	0
23	16	26.01854187	5	83.76183624	0	0	0	1	0	1	0	1	0	0	1	1	1	2	2	0	0	0	0
23	17	25.21698136	3	93.36992243	1	0	1	1	1	0	0	0	0	1	1	1	1	1	1	0	1	1	0
23	18	35.36723904	4	77.31852953	1	0	0	0	0	0	1	1	0	1	1	1	1	2	2	0	0	0	0
23	19	22.85250231	1	54.15618944	0	1	1	1	1	0	1	0	0	1	1	1	1	1	1	0	1	1	0
23	20	71.36055909	2	33.85279367	0	0	0	0	0	0	1	0	1	1	1	1	1	2	2	0	1	1	0
23	21	94.03332117	9	28.15186988	0	0	1	0	0	0	1	0	0	1	2	1	1	2	2	0	1	1	0
23	22	7.627483539	7	82.91354261	0	0	0	1	1	0	0	0	1	0	2	1	1	1	1	0	1	1	0
23	23	64.69515144	10	17.37459259	0	0	0	0	1	0	1	1	0	1	2	1	1	2	2	0	1	1	0
23	24	32.60128235	8	62.86824478	0	0	1	0	1	0	0	0	0	0	2	1	1	1	1	0	1	1	0
23	25	82.43291525	6	23.45465694	0	0	0	0	0	1	1	1	1	1	2	1	1	2	2	0	1	1	0
23	26	85.72269279	12	4.168220491	0	0	1	0	0	1	1	0	0	0	3	1	1	1	1	0	0	0	0
23	27	21.70358833	14	94.75121547	0	1	1	1	0	0	1	0	0	0	3	1	1	1	1	0	1	1	0
23	28	47.87817734	13	62.38552933	0	1	0	0	0	0	0	1	1	1	3	1	1	2	2	0	0	0	0
23	29	43.09718334	15	67.7446616	0	1	1	0	1	0	0	1	1	0	3	1	1	2	2	0	0	0	0
23	30	45.83132407	11	56.99807422	1	1	1	0	1	0	0	1	1	1	3	1	1	1	1	0	1	1	0
23	31	8.158452162	3	75.49090581	1	0	1	1	0	0	0	0	0	0	1	3	1	1	1	0	1	1	0
23	32	87.39698246	5	7.280613839	0	0	1	0	1	0	0	0	0	1	1	3	1	1	1	0	0	0	0
23	33	46.35867525	4	82.33195332	1	0	0	1	0	1	0	0	0	0	1	3	1	1	1	0	1	1	0
23	34	97.59792844	2	22.46707083	1	0	0	0	0	0	0	1	1	1	1	3	1	2	2	0	1	1	0
23	35	99.57248405	1	4.746335739	0	0	1	0	0	1	0	1	1	1	1	3	1	2	2	0	1	1	0
23	36	66.855591	8	48.20876822	0	1	0	0	0	0	0	1	1	1	2	3	1	2	2	0	1	1	0
23	37	19.96611028	6	54.74243172	1	0	1	1	0	0	0	0	1	0	2	3	1	1	1	0	1	1	0
23	38	60.59065975	9	32.28342434	0	0	1	1	1	1	1	0	1	0	2	3	1	2	2	0	1	1	0
23	39	12.60352786	10	74.8292457	0	0	1	0	0	0	0	0	0	0	2	3	1	1	1	0	1	1	0
23	40	93.4357086	7	13.2445702	0	1	0	0	0	1	1	0	1	1	2	3	1	2	2	0	1	1	0
23	41	23.29857382	12	83.87165709	1	1	1	0	0	0	0	1	0	1	3	3	1	1	1	0	1	1	0
23	42	93.79567535	14	46.8313429	0	0	0	0	0	1	0	1	0	0	3	3	1	2	2	0	1	1	0
23	43	87.58448291	11	45.87695377	0	0	0	0	0	1	0	1	1	1	3	3	1	2	2	0	1	1	0
23	44	92.09788271	15	7.64748573	0	0	0	1	1	1	1	1	0	0	3	3	1	2	2	0	1	1	0
23	45	87.53092688	13	3.142726627	0	0	1	1	0	1	0	0	0	0	3	3	1	1	1	0	0	0	0
23	46	8.895443237	1	69.09867493	0	1	1	1	0	0	1	1	0	0	1	2	1	1	1	0	1	1	0
23	47	52.04602876	5	41.87861051	1	1	0	1	0	0	1	0	0	0	1	2	1	1	1	0	0	0	0
23	48	11.4752932	2	66.03838905	1	0	0	1	0	1	0	1	0	0	1	2	1	1	1	0	1	1	0
23	49	0.446301291	3	73.89210303	1	0	1	1	1	0	0	0	0	0	1	2	1	1	1	0	1	1	0
23	50	40.27830244	4	56.19386629	0	0	0	1	0	0	0	0	0	1	1	2	1	1	1	0	1	1	0
23	51	76.71870062	7	9.238803164	0	0	1	0	0	0	1	1	0	1	2	2	1	2	2	0	1	1	0
23	52	12.64034278	8	80.31715172	1	0	0	0	0	0	0	0	1	0	2	2	1	2	2	0	0	0	0
23	53	83.61521103	6	32.25636513	1	0	0	0	0	1	0	0	1	1	2	2	1	2	2	0	1	1	0
23	54	12.34624909	9	91.76919687	1	1	1	0	1	1	0	0	1	0	2	2	1	1	1	0	1	1	0
23	55	88.79940149	10	5.98752079	1	1	0	1	0	1	1	1	1	0	2	2	1	2	2	0	1	1	0
23	56	55.75843332	13	37.25995306	1	0	1	0	1	1	1	0	0	0	3	2	1	1	1	0	0	0	0
23	57	32.89566483	15	51.37085504	0	1	1	1	1	0	0	0	1	0	3	2	1	1	1	0	1	1	0
23	58	52.04850853	12	0.425388318	0	0	0	0	1	1	1	0	0	1	3	2	1	2	2	0	1	1	0
23	59	10.34419	11	78.38037251	1	1	0	1	0	0	0	0	0	0	3	2	1	1	1	0	1	1	0
23	60	11.34629526	14	56.84575748	0	1	1	0	0	0	0	1	0	0	3	2	1	1	1	0	1	1	0
23	61	81.23393467	4	24.19977384	0	0	0	0	0	0	0	1	1	0	1	5	1	2	2	0	1	1	0
23	62	44.95939899	1	79.73820581	1	0	0	1	1	1	0	1	0	0	1	5	1	1	1	0	1	1	0
23	63	36.8968901	2	51.26408742	1	0	1	1	0	0	0	0	0	0	1	5	1	1	1	0	1	1	0
23	64	18.36984614	5	54.93013438	0	0	1	0	0	0	0	0	1	0	1	5	1	2	2	0	0	0	0
23	65	75.52583157	3	10.56955176	1	0	0	0	0	0	0	0	1	1	1	5	1	2	2	0	1	1	0
23	66	93.20683049	10	33.44315779	0	0	1	0	1	0	0	0	0	0	2	5	1	1	1	0	0	0	0
23	67	57.79692956	8	4.259146044	0	0	0	1	0	0	1	1	0	1	2	5	1	2	2	0	1	1	0
23	68	92.20569694	9	46.17360724	0	0	1	0	0	0	1	1	0	0	2	5	1	1	1	0	0	0	0
23	69	54.89616799	7	15.93842591	0	1	0	0	1	0	1	1	0	1	2	5	1	2	2	0	1	1	0
23	70	17.66266247	6	63.2252188	0	1	1	1	1	0	0	0	0	0	2	5	1	1	1	0	1	1	0
23	71	94.72671527	14	11.13144781	0	0	0	1	1	1	0	1	1	0	3	5	1	2	2	0	1	1	0
23	72	56.76902605	11	0.581961979	1	0	0	0	1	1	1	0	1	0	3	5	1	2	2	0	1	1	0
23	73	51.25726353	12	34.988827	0	0	1	0	1	1	1	1	0	1	3	5	1	2	2	0	1	1	0
23	74	33.25043965	15	92.56099387	1	1	0	0	1	0	0	0	0	1	3	5	1	1	1	0	1	1	0
23	75	67.16392984	13	20.24424705	1	0	1	0	0	1	0	1	0	1	3	5	1	2	2	0	1	1	0
24	1	8.895443237	1	69.09867493	0	1	1	1	0	0	1	1	0	0	1	2	1	1	1	0	1	1	0
24	2	52.04602876	5	41.87861051	1	1	0	1	0	0	1	0	0	0	1	2	1	1	1	0	0	0	0
24	3	0.446301291	3	73.89210303	1	0	1	1	1	0	0	0	0	0	1	2	1	1	1	0	1	1	0
24	4	40.27830244	4	56.19386629	0	0	0	1	0	0	0	0	0	1	1	2	1	1	1	0	1	1	0
24	5	11.4752932	2	66.03838905	1	0	0	1	0	1	0	1	0	0	1	2	1	1	1	0	1	1	0
24	6	83.61521103	6	32.25636513	1	0	0	0	0	1	0	0	1	1	2	2	1	1	1	0	0	0	0
24	7	76.71870062	7	9.238803164	0	0	1	0	0	0	1	1	0	1	2	2	1	2	2	0	1	1	0
24	8	12.34624909	9	91.76919687	1	1	1	0	1	1	0	0	1	0	2	2	1	1	1	0	1	1	0
24	9	88.79940149	10	5.98752079	1	1	0	1	0	1	1	1	1	0	2	2	1	2	2	0	1	1	0
24	10	12.64034278	8	80.31715172	1	0	0	0	0	0	0	0	1	0	2	2	1	1	1	0	1	1	0
24	11	55.75843332	13	37.25995306	1	0	1	0	1	1	1	0	0	0	3	2	1	1	1	0	0	0	0
24	12	32.89566483	15	51.37085504	0	1	1	1	1	0	0	0	1	0	3	2	1	1	1	0	1	1	0
24	13	52.04850853	12	0.425388318	0	0	0	0	1	1	1	0	0	1	3	2	1	2	2	0	1	1	0
24	14	11.34629526	14	56.84575748	0	1	1	0	0	0	0	1	0	0	3	2	1	1	1	0	1	1	0
24	15	10.34419	11	78.38037251	1	1	0	1	0	0	0	0	0	0	3	2	1	1	1	0	1	1	0
24	16	81.23393467	4	24.19977384	0	0	0	0	0	0	0	1	1	0	1	5	1	2	2	0	1	1	0
24	17	18.36984614	5	54.93013438	0	0	1	0	0	0	0	0	1	0	1	5	1	2	2	0	0	0	0
24	18	75.52583157	3	10.56955176	1	0	0	0	0	0	0	0	1	1	1	5	1	2	2	0	1	1	0
24	19	36.8968901	2	51.26408742	1	0	1	1	0	0	0	0	0	0	1	5	1	1	1	0	1	1	0
24	20	44.95939899	1	79.73820581	1	0	0	1	1	1	0	1	0	0	1	5	1	1	1	0	1	1	0
24	21	57.79692956	8	4.259146044	0	0	0	1	0	0	1	1	0	1	2	5	1	2	2	0	1	1	0
24	22	54.89616799	7	15.93842591	0	1	0	0	1	0	1	1	0	1	2	5	1	2	2	0	1	1	0
24	23	17.66266247	6	63.2252188	0	1	1	1	1	0	0	0	0	0	2	5	1	1	1	0	1	1	0
24	24	92.20569694	9	46.17360724	0	0	1	0	0	0	1	1	0	0	2	5	1	2	2	0	1	1	0
24	25	93.20683049	10	33.44315779	0	0	1	0	1	0	0	0	0	0	2	5	1	1	1	0	0	0	0
24	26	33.25043965	15	92.56099387	1	1	0	0	1	0	0	0	0	1	3	5	1	1	1	0	1	1	0
24	27	94.72671527	14	11.13144781	0	0	0	1	1	1	0	1	1	0	3	5	1	2	2	0	1	1	0
24	28	51.25726353	12	34.988827	0	0	1	0	1	1	1	1	0	1	3	5	1	2	2	0	1	1	0
24	29	67.16392984	13	20.24424705	1	0	1	0	0	1	0	1	0	1	3	5	1	1	1	0	0	0	0
24	30	56.76902605	11	0.581961979	1	0	0	0	1	1	1	0	1	0	3	5	1	2	2	0	1	1	0
24	31	99.57248405	1	4.746335739	0	0	1	0	0	1	0	1	1	1	1	3	1	2	2	0	1	1	0
24	32	97.59792844	2	22.46707083	1	0	0	0	0	0	0	1	1	1	1	3	1	2	2	0	1	1	0
24	33	8.158452162	3	75.49090581	1	0	1	1	0	0	0	0	0	0	1	3	1	1	1	0	1	1	0
24	34	46.35867525	4	82.33195332	1	0	0	1	0	1	0	0	0	0	1	3	1	1	1	0	1	1	0
24	35	87.39698246	5	7.280613839	0	0	1	0	1	0	0	0	0	1	1	3	1	1	1	0	0	0	0
24	36	19.96611028	6	54.74243172	1	0	1	1	0	0	0	0	1	0	2	3	1	1	1	0	1	1	0
24	37	66.855591	8	48.20876822	0	1	0	0	0	0	0	1	1	1	2	3	1	2	2	0	1	1	0
24	38	12.60352786	10	74.8292457	0	0	1	0	0	0	0	0	0	0	2	3	1	2	2	0	0	0	0
24	39	60.59065975	9	32.28342434	0	0	1	1	1	1	1	0	1	0	2	3	1	2	2	0	1	1	0
24	40	93.4357086	7	13.2445702	0	1	0	0	0	1	1	0	1	1	2	3	1	2	2	0	1	1	0
24	41	87.58448291	11	45.87695377	0	0	0	0	0	1	0	1	1	1	3	3	1	2	2	0	1	1	0
24	42	23.29857382	12	83.87165709	1	1	1	0	0	0	0	1	0	1	3	3	1	1	1	0	1	1	0
24	43	92.09788271	15	7.64748573	0	0	0	1	1	1	1	1	0	0	3	3	1	2	2	0	1	1	0
24	44	87.53092688	13	3.142726627	0	0	1	1	0	1	0	0	0	0	3	3	1	2	2	0	1	1	0
24	45	93.79567535	14	46.8313429	0	0	0	0	0	1	0	1	0	0	3	3	1	2	2	0	1	1	0
24	46	4.935450848	1	71.63624837	1	1	0	1	1	0	0	0	0	0	1	4	1	1	1	0	1	1	0
24	47	2.244380185	3	63.17289679	0	0	1	1	0	0	1	0	0	0	1	4	1	1	1	0	1	1	0
24	48	12.63523816	4	58.01481881	1	0	0	1	0	0	0	0	0	1	1	4	1	1	1	0	1	1	0
24	49	55.12603252	5	10.47684649	0	1	0	1	1	0	0	0	0	0	1	4	1	1	1	0	0	0	0
24	50	37.54377018	2	59.70076342	0	0	1	1	1	0	0	1	0	0	1	4	1	1	1	0	1	1	0
24	51	93.91593312	6	48.57838004	0	0	0	0	1	1	0	0	1	1	2	4	1	2	2	0	1	1	0
24	52	30.64722162	10	81.19544255	0	0	1	1	1	0	0	0	1	1	2	4	1	2	2	0	0	0	0
24	53	0.806916323	8	89.95134852	1	0	1	0	0	0	0	1	0	0	2	4	1	1	1	0	1	1	0
24	54	81.11380147	7	5.86135243	0	1	0	0	0	0	1	1	0	1	2	4	1	1	1	0	0	0	0
24	55	35.38971804	9	78.26394145	1	0	0	0	1	1	0	0	0	0	2	4	1	2	2	0	0	0	0
24	56	17.8988131	13	83.5086371	0	1	1	0	1	0	0	1	0	1	3	4	1	1	1	0	1	1	0
24	57	79.31741088	11	28.8354814	0	0	1	0	1	1	0	1	1	0	3	4	1	2	2	0	1	1	0
24	58	93.21564211	12	46.64311346	1	0	0	1	1	1	0	1	0	0	3	4	1	1	1	0	0	0	0
24	59	28.86557952	14	68.99403188	1	1	1	0	1	0	0	1	1	0	3	4	1	1	1	0	1	1	0
24	60	2.700081784	15	88.50864742	1	1	0	1	1	0	0	0	1	0	3	4	1	1	1	0	1	1	0
24	61	22.85250231	1	54.15618944	0	1	1	1	1	0	1	0	0	1	1	1	1	1	1	0	1	1	0
24	62	25.21698136	3	93.36992243	1	0	1	1	1	0	0	0	0	1	1	1	1	1	1	0	1	1	0
24	63	26.01854187	5	83.76183624	0	0	0	1	0	1	0	1	0	0	1	1	1	2	2	0	0	0	0
24	64	35.36723904	4	77.31852953	1	0	0	0	0	0	1	1	0	1	1	1	1	2	2	0	0	0	0
24	65	71.36055909	2	33.85279367	0	0	0	0	0	0	1	0	1	1	1	1	1	2	2	0	1	1	0
24	66	94.03332117	9	28.15186988	0	0	1	0	0	0	1	0	0	1	2	1	1	2	2	0	1	1	0
24	67	32.60128235	8	62.86824478	0	0	1	0	1	0	0	0	0	0	2	1	1	1	1	0	1	1	0
24	68	64.69515144	10	17.37459259	0	0	0	0	1	0	1	1	0	1	2	1	1	2	2	0	1	1	0
24	69	7.627483539	7	82.91354261	0	0	0	1	1	0	0	0	1	0	2	1	1	1	1	0	1	1	0
24	70	82.43291525	6	23.45465694	0	0	0	0	0	1	1	1	1	1	2	1	1	2	2	0	1	1	0
24	71	85.72269279	12	4.168220491	0	0	1	0	0	1	1	0	0	0	3	1	1	2	2	0	1	1	0
24	72	45.83132407	11	56.99807422	1	1	1	0	1	0	0	1	1	1	3	1	1	1	1	0	1	1	0
24	73	47.87817734	13	62.38552933	0	1	0	0	0	0	0	1	1	1	3	1	1	2	2	0	0	0	0
24	74	21.70358833	14	94.75121547	0	1	1	1	0	0	1	0	0	0	3	1	1	1	1	0	1	1	0
24	75	43.09718334	15	67.7446616	0	1	1	0	1	0	0	1	1	0	3	1	1	2	2	0	0	0	0
25	1	36.8968901	2	51.26408742	1	0	1	1	0	0	0	0	0	0	1	5	1	1	1	0	1	1	0
25	2	44.95939899	1	79.73820581	1	0	0	1	1	1	0	1	0	0	1	5	1	2	2	0	0	0	0
25	3	18.36984614	5	54.93013438	0	0	1	0	0	0	0	0	1	0	1	5	1	1	1	0	1	1	0
25	4	75.52583157	3	10.56955176	1	0	0	0	0	0	0	0	1	1	1	5	1	1	1	0	0	0	0
25	5	81.23393467	4	24.19977384	0	0	0	0	0	0	0	1	1	0	1	5	1	2	2	0	1	1	0
25	6	54.89616799	7	15.93842591	0	1	0	0	1	0	1	1	0	1	2	5	1	2	2	0	1	1	0
25	7	17.66266247	6	63.2252188	0	1	1	1	1	0	0	0	0	0	2	5	1	1	1	0	1	1	0
25	8	93.20683049	10	33.44315779	0	0	1	0	1	0	0	0	0	0	2	5	1	1	1	0	0	0	0
25	9	57.79692956	8	4.259146044	0	0	0	1	0	0	1	1	0	1	2	5	1	2	2	0	1	1	0
25	10	92.20569694	9	46.17360724	0	0	1	0	0	0	1	1	0	0	2	5	1	2	2	0	1	1	0
25	11	94.72671527	14	11.13144781	0	0	0	1	1	1	0	1	1	0	3	5	1	1	1	0	0	0	0
25	12	56.76902605	11	0.581961979	1	0	0	0	1	1	1	0	1	0	3	5	1	2	2	0	1	1	0
25	13	51.25726353	12	34.988827	0	0	1	0	1	1	1	1	0	1	3	5	1	2	2	0	1	1	0
25	14	67.16392984	13	20.24424705	1	0	1	0	0	1	0	1	0	1	3	5	1	1	1	0	0	0	0
25	15	33.25043965	15	92.56099387	1	1	0	0	1	0	0	0	0	1	3	5	1	1	1	0	1	1	0
25	16	55.12603252	5	10.47684649	0	1	0	1	1	0	0	0	0	0	1	4	1	1	1	0	0	0	0
25	17	4.935450848	1	71.63624837	1	1	0	1	1	0	0	0	0	0	1	4	1	2	2	0	0	0	0
25	18	37.54377018	2	59.70076342	0	0	1	1	1	0	0	1	0	0	1	4	1	1	1	0	1	1	0
25	19	2.244380185	3	63.17289679	0	0	1	1	0	0	1	0	0	0	1	4	1	1	1	0	1	1	0
25	20	12.63523816	4	58.01481881	1	0	0	1	0	0	0	0	0	1	1	4	1	1	1	0	1	1	0
25	21	30.64722162	10	81.19544255	0	0	1	1	1	0	0	0	1	1	2	4	1	2	2	0	0	0	0
25	22	81.11380147	7	5.86135243	0	1	0	0	0	0	1	1	0	1	2	4	1	2	2	0	1	1	0
25	23	35.38971804	9	78.26394145	1	0	0	0	1	1	0	0	0	0	2	4	1	1	1	0	1	1	0
25	24	0.806916323	8	89.95134852	1	0	1	0	0	0	0	1	0	0	2	4	1	1	1	0	1	1	0
25	25	93.91593312	6	48.57838004	0	0	0	0	1	1	0	0	1	1	2	4	1	2	2	0	1	1	0
25	26	17.8988131	13	83.5086371	0	1	1	0	1	0	0	1	0	1	3	4	1	1	1	0	1	1	0
25	27	79.31741088	11	28.8354814	0	0	1	0	1	1	0	1	1	0	3	4	1	2	2	0	1	1	0
25	28	28.86557952	14	68.99403188	1	1	1	0	1	0	0	1	1	0	3	4	1	1	1	0	1	1	0
25	29	93.21564211	12	46.64311346	1	0	0	1	1	1	0	1	0	0	3	4	1	1	1	0	0	0	0
25	30	2.700081784	15	88.50864742	1	1	0	1	1	0	0	0	1	0	3	4	1	1	1	0	1	1	0
25	31	8.895443237	1	69.09867493	0	1	1	1	0	0	1	1	0	0	1	2	1	1	1	0	1	1	0
25	32	11.4752932	2	66.03838905	1	0	0	1	0	1	0	1	0	0	1	2	1	1	1	0	1	1	0
25	33	0.446301291	3	73.89210303	1	0	1	1	1	0	0	0	0	0	1	2	1	1	1	0	1	1	0
25	34	52.04602876	5	41.87861051	1	1	0	1	0	0	1	0	0	0	1	2	1	1	1	0	0	0	0
25	35	40.27830244	4	56.19386629	0	0	0	1	0	0	0	0	0	1	1	2	1	1	1	0	1	1	0
25	36	88.79940149	10	5.98752079	1	1	0	1	0	1	1	1	1	0	2	2	1	1	1	0	0	0	0
25	37	76.71870062	7	9.238803164	0	0	1	0	0	0	1	1	0	1	2	2	1	2	2	0	1	1	0
25	38	12.64034278	8	80.31715172	1	0	0	0	0	0	0	0	1	0	2	2	1	1	1	0	1	1	0
25	39	12.34624909	9	91.76919687	1	1	1	0	1	1	0	0	1	0	2	2	1	1	1	0	1	1	0
25	40	83.61521103	6	32.25636513	1	0	0	0	0	1	0	0	1	1	2	2	1	2	2	0	1	1	0
25	41	11.34629526	14	56.84575748	0	1	1	0	0	0	0	1	0	0	3	2	1	1	1	0	1	1	0
25	42	52.04850853	12	0.425388318	0	0	0	0	1	1	1	0	0	1	3	2	1	2	2	0	1	1	0
25	43	55.75843332	13	37.25995306	1	0	1	0	1	1	1	0	0	0	3	2	1	1	1	0	0	0	0
25	44	32.89566483	15	51.37085504	0	1	1	1	1	0	0	0	1	0	3	2	1	1	1	0	1	1	0
25	45	10.34419	11	78.38037251	1	1	0	1	0	0	0	0	0	0	3	2	1	1	1	0	1	1	0
25	46	99.57248405	1	4.746335739	0	0	1	0	0	1	0	1	1	1	1	3	1	2	2	0	1	1	0
25	47	97.59792844	2	22.46707083	1	0	0	0	0	0	0	1	1	1	1	3	1	2	2	0	1	1	0
25	48	87.39698246	5	7.280613839	0	0	1	0	1	0	0	0	0	1	1	3	1	1	1	0	0	0	0
25	49	46.35867525	4	82.33195332	1	0	0	1	0	1	0	0	0	0	1	3	1	1	1	0	1	1	0
25	50	8.158452162	3	75.49090581	1	0	1	1	0	0	0	0	0	0	1	3	1	1	1	0	1	1	0
25	51	19.96611028	6	54.74243172	1	0	1	1	0	0	0	0	1	0	2	3	1	1	1	0	1	1	0
25	52	66.855591	8	48.20876822	0	1	0	0	0	0	0	1	1	1	2	3	1	2	2	0	1	1	0
25	53	93.4357086	7	13.2445702	0	1	0	0	0	1	1	0	1	1	2	3	1	2	2	0	1	1	0
25	54	12.60352786	10	74.8292457	0	0	1	0	0	0	0	0	0	0	2	3	1	1	1	0	1	1	0
25	55	60.59065975	9	32.28342434	0	0	1	1	1	1	1	0	1	0	2	3	1	2	2	0	1	1	0
25	56	23.29857382	12	83.87165709	1	1	1	0	0	0	0	1	0	1	3	3	1	1	1	0	1	1	0
25	57	93.79567535	14	46.8313429	0	0	0	0	0	1	0	1	0	0	3	3	1	2	2	0	1	1	0
25	58	87.53092688	13	3.142726627	0	0	1	1	0	1	0	0	0	0	3	3	1	1	1	0	0	0	0
25	59	87.58448291	11	45.87695377	0	0	0	0	0	1	0	1	1	1	3	3	1	2	2	0	1	1	0
25	60	92.09788271	15	7.64748573	0	0	0	1	1	1	1	1	0	0	3	3	1	2	2	0	1	1	0
25	61	71.36055909	2	33.85279367	0	0	0	0	0	0	1	0	1	1	1	1	1	2	2	0	1	1	0
25	62	35.36723904	4	77.31852953	1	0	0	0	0	0	1	1	0	1	1	1	1	2	2	0	0	0	0
25	63	22.85250231	1	54.15618944	0	1	1	1	1	0	1	0	0	1	1	1	1	1	1	0	1	1	0
25	64	25.21698136	3	93.36992243	1	0	1	1	1	0	0	0	0	1	1	1	1	1	1	0	1	1	0
25	65	26.01854187	5	83.76183624	0	0	0	1	0	1	0	1	0	0	1	1	1	2	2	0	0	0	0
25	66	82.43291525	6	23.45465694	0	0	0	0	0	1	1	1	1	1	2	1	1	2	2	0	1	1	0
25	67	64.69515144	10	17.37459259	0	0	0	0	1	0	1	1	0	1	2	1	1	2	2	0	1	1	0
25	68	94.03332117	9	28.15186988	0	0	1	0	0	0	1	0	0	1	2	1	1	2	2	0	1	1	0
25	69	7.627483539	7	82.91354261	0	0	0	1	1	0	0	0	1	0	2	1	1	2	2	0	0	0	0
25	70	32.60128235	8	62.86824478	0	0	1	0	1	0	0	0	0	0	2	1	1	1	1	0	1	1	0
25	71	85.72269279	12	4.168220491	0	0	1	0	0	1	1	0	0	0	3	1	1	2	2	0	1	1	0
25	72	47.87817734	13	62.38552933	0	1	0	0	0	0	0	1	1	1	3	1	1	2	2	0	0	0	0
25	73	43.09718334	15	67.7446616	0	1	1	0	1	0	0	1	1	0	3	1	1	1	1	0	1	1	0
25	74	21.70358833	14	94.75121547	0	1	1	1	0	0	1	0	0	0	3	1	1	2	2	0	0	0	0
25	75	45.83132407	11	56.99807422	1	1	1	0	1	0	0	1	1	1	3	1	1	2	2	0	0	0	0
26	1	87.39698246	5	7.280613839	0	0	1	0	1	0	0	0	0	1	1	3	1	1	1	0	0	0	0
26	2	8.158452162	3	75.49090581	1	0	1	1	0	0	0	0	0	0	1	3	1	1	1	0	1	1	0
26	3	97.59792844	2	22.46707083	1	0	0	0	0	0	0	1	1	1	1	3	1	2	2	0	1	1	0
26	4	99.57248405	1	4.746335739	0	0	1	0	0	1	0	1	1	1	1	3	1	2	2	0	1	1	0
26	5	46.35867525	4	82.33195332	1	0	0	1	0	1	0	0	0	0	1	3	1	1	1	0	1	1	0
26	6	60.59065975	9	32.28342434	0	0	1	1	1	1	1	0	1	0	2	3	1	2	2	0	1	1	0
26	7	93.4357086	7	13.2445702	0	1	0	0	0	1	1	0	1	1	2	3	1	2	2	0	1	1	0
26	8	19.96611028	6	54.74243172	1	0	1	1	0	0	0	0	1	0	2	3	1	1	1	0	1	1	0
26	9	66.855591	8	48.20876822	0	1	0	0	0	0	0	1	1	1	2	3	1	2	2	0	1	1	0
26	10	12.60352786	10	74.8292457	0	0	1	0	0	0	0	0	0	0	2	3	1	2	2	0	0	0	0
26	11	87.58448291	11	45.87695377	0	0	0	0	0	1	0	1	1	1	3	3	1	2	2	0	1	1	0
26	12	87.53092688	13	3.142726627	0	0	1	1	0	1	0	0	0	0	3	3	1	1	1	0	0	0	0
26	13	92.09788271	15	7.64748573	0	0	0	1	1	1	1	1	0	0	3	3	1	2	2	0	1	1	0
26	14	23.29857382	12	83.87165709	1	1	1	0	0	0	0	1	0	1	3	3	1	1	1	0	1	1	0
26	15	93.79567535	14	46.8313429	0	0	0	0	0	1	0	1	0	0	3	3	1	2	2	0	1	1	0
26	16	4.935450848	1	71.63624837	1	1	0	1	1	0	0	0	0	0	1	4	1	1	1	0	1	1	0
26	17	37.54377018	2	59.70076342	0	0	1	1	1	0	0	1	0	0	1	4	1	1	1	0	1	1	0
26	18	12.63523816	4	58.01481881	1	0	0	1	0	0	0	0	0	1	1	4	1	1	1	0	1	1	0
26	19	2.244380185	3	63.17289679	0	0	1	1	0	0	1	0	0	0	1	4	1	1	1	0	1	1	0
26	20	55.12603252	5	10.47684649	0	1	0	1	1	0	0	0	0	0	1	4	1	1	1	0	0	0	0
26	21	30.64722162	10	81.19544255	0	0	1	1	1	0	0	0	1	1	2	4	1	1	1	0	1	1	0
26	22	81.11380147	7	5.86135243	0	1	0	0	0	0	1	1	0	1	2	4	1	2	2	0	1	1	0
26	23	0.806916323	8	89.95134852	1	0	1	0	0	0	0	1	0	0	2	4	1	1	1	0	1	1	0
26	24	35.38971804	9	78.26394145	1	0	0	0	1	1	0	0	0	0	2	4	1	1	1	0	1	1	0
26	25	93.91593312	6	48.57838004	0	0	0	0	1	1	0	0	1	1	2	4	1	2	2	0	1	1	0
26	26	2.700081784	15	88.50864742	1	1	0	1	1	0	0	0	1	0	3	4	1	1	1	0	1	1	0
26	27	28.86557952	14	68.99403188	1	1	1	0	1	0	0	1	1	0	3	4	1	1	1	0	1	1	0
26	28	17.8988131	13	83.5086371	0	1	1	0	1	0	0	1	0	1	3	4	1	1	1	0	1	1	0
26	29	79.31741088	11	28.8354814	0	0	1	0	1	1	0	1	1	0	3	4	1	2	2	0	1	1	0
26	30	93.21564211	12	46.64311346	1	0	0	1	1	1	0	1	0	0	3	4	1	1	1	0	0	0	0
26	31	25.21698136	3	93.36992243	1	0	1	1	1	0	0	0	0	1	1	1	1	1	1	0	1	1	0
26	32	71.36055909	2	33.85279367	0	0	0	0	0	0	1	0	1	1	1	1	1	2	2	0	1	1	0
26	33	35.36723904	4	77.31852953	1	0	0	0	0	0	1	1	0	1	1	1	1	2	2	0	0	0	0
26	34	26.01854187	5	83.76183624	0	0	0	1	0	1	0	1	0	0	1	1	1	2	2	0	0	0	0
26	35	22.85250231	1	54.15618944	0	1	1	1	1	0	1	0	0	1	1	1	1	1	1	0	1	1	0
26	36	94.03332117	9	28.15186988	0	0	1	0	0	0	1	0	0	1	2	1	1	2	2	0	1	1	0
26	37	64.69515144	10	17.37459259	0	0	0	0	1	0	1	1	0	1	2	1	1	2	2	0	1	1	0
26	38	82.43291525	6	23.45465694	0	0	0	0	0	1	1	1	1	1	2	1	1	2	2	0	1	1	0
26	39	7.627483539	7	82.91354261	0	0	0	1	1	0	0	0	1	0	2	1	1	1	1	0	1	1	0
26	40	32.60128235	8	62.86824478	0	0	1	0	1	0	0	0	0	0	2	1	1	1	1	0	1	1	0
26	41	45.83132407	11	56.99807422	1	1	1	0	1	0	0	1	1	1	3	1	1	1	1	0	1	1	0
26	42	43.09718334	15	67.7446616	0	1	1	0	1	0	0	1	1	0	3	1	1	1	1	0	1	1	0
26	43	47.87817734	13	62.38552933	0	1	0	0	0	0	0	1	1	1	3	1	1	2	2	0	0	0	0
26	44	85.72269279	12	4.168220491	0	0	1	0	0	1	1	0	0	0	3	1	1	1	1	0	0	0	0
26	45	21.70358833	14	94.75121547	0	1	1	1	0	0	1	0	0	0	3	1	1	1	1	0	1	1	0
26	46	81.23393467	4	24.19977384	0	0	0	0	0	0	0	1	1	0	1	5	1	2	2	0	1	1	0
26	47	36.8968901	2	51.26408742	1	0	1	1	0	0	0	0	0	0	1	5	1	1	1	0	1	1	0
26	48	18.36984614	5	54.93013438	0	0	1	0	0	0	0	0	1	0	1	5	1	2	2	0	0	0	0
26	49	44.95939899	1	79.73820581	1	0	0	1	1	1	0	1	0	0	1	5	1	1	1	0	1	1	0
26	50	75.52583157	3	10.56955176	1	0	0	0	0	0	0	0	1	1	1	5	1	2	2	0	1	1	0
26	51	93.20683049	10	33.44315779	0	0	1	0	1	0	0	0	0	0	2	5	1	1	1	0	0	0	0
26	52	57.79692956	8	4.259146044	0	0	0	1	0	0	1	1	0	1	2	5	1	2	2	0	1	1	0
26	53	17.66266247	6	63.2252188	0	1	1	1	1	0	0	0	0	0	2	5	1	1	1	0	1	1	0
26	54	54.89616799	7	15.93842591	0	1	0	0	1	0	1	1	0	1	2	5	1	2	2	0	1	1	0
26	55	92.20569694	9	46.17360724	0	0	1	0	0	0	1	1	0	0	2	5	1	2	2	0	1	1	0
26	56	51.25726353	12	34.988827	0	0	1	0	1	1	1	1	0	1	3	5	1	2	2	0	1	1	0
26	57	94.72671527	14	11.13144781	0	0	0	1	1	1	0	1	1	0	3	5	1	2	2	0	1	1	0
26	58	67.16392984	13	20.24424705	1	0	1	0	0	1	0	1	0	1	3	5	1	2	2	0	1	1	0
26	59	33.25043965	15	92.56099387	1	1	0	0	1	0	0	0	0	1	3	5	1	1	1	0	1	1	0
26	60	56.76902605	11	0.581961979	1	0	0	0	1	1	1	0	1	0	3	5	1	2	2	0	1	1	0
26	61	0.446301291	3	73.89210303	1	0	1	1	1	0	0	0	0	0	1	2	1	1	1	0	1	1	0
26	62	40.27830244	4	56.19386629	0	0	0	1	0	0	0	0	0	1	1	2	1	1	1	0	1	1	0
26	63	11.4752932	2	66.03838905	1	0	0	1	0	1	0	1	0	0	1	2	1	2	2	0	0	0	0
26	64	52.04602876	5	41.87861051	1	1	0	1	0	0	1	0	0	0	1	2	1	1	1	0	0	0	0
26	65	8.895443237	1	69.09867493	0	1	1	1	0	0	1	1	0	0	1	2	1	2	2	0	0	0	0
26	66	12.64034278	8	80.31715172	1	0	0	0	0	0	0	0	1	0	2	2	1	1	1	0	1	1	0
26	67	83.61521103	6	32.25636513	1	0	0	0	0	1	0	0	1	1	2	2	1	1	1	0	0	0	0
26	68	88.79940149	10	5.98752079	1	1	0	1	0	1	1	1	1	0	2	2	1	2	2	0	1	1	0
26	69	76.71870062	7	9.238803164	0	0	1	0	0	0	1	1	0	1	2	2	1	2	2	0	1	1	0
26	70	12.34624909	9	91.76919687	1	1	1	0	1	1	0	0	1	0	2	2	1	1	1	0	1	1	0
26	71	55.75843332	13	37.25995306	1	0	1	0	1	1	1	0	0	0	3	2	1	1	1	0	0	0	0
26	72	11.34629526	14	56.84575748	0	1	1	0	0	0	0	1	0	0	3	2	1	1	1	0	1	1	0
26	73	32.89566483	15	51.37085504	0	1	1	1	1	0	0	0	1	0	3	2	1	1	1	0	1	1	0
26	74	10.34419	11	78.38037251	1	1	0	1	0	0	0	0	0	0	3	2	1	1	1	0	1	1	0
26	75	52.04850853	12	0.425388318	0	0	0	0	1	1	1	0	0	1	3	2	1	2	2	0	1	1	0
27	1	87.39698246	5	7.280613839	0	0	1	0	1	0	0	0	0	1	1	3	1	1	1	0	0	0	0
27	2	99.57248405	1	4.746335739	0	0	1	0	0	1	0	1	1	1	1	3	1	2	2	0	1	1	0
27	3	46.35867525	4	82.33195332	1	0	0	1	0	1	0	0	0	0	1	3	1	2	2	0	0	0	0
27	4	8.158452162	3	75.49090581	1	0	1	1	0	0	0	0	0	0	1	3	1	1	1	0	1	1	0
27	5	97.59792844	2	22.46707083	1	0	0	0	0	0	0	1	1	1	1	3	1	1	1	0	0	0	0
27	6	93.4357086	7	13.2445702	0	1	0	0	0	1	1	0	1	1	2	3	1	2	2	0	1	1	0
27	7	19.96611028	6	54.74243172	1	0	1	1	0	0	0	0	1	0	2	3	1	1	1	0	1	1	0
27	8	12.60352786	10	74.8292457	0	0	1	0	0	0	0	0	0	0	2	3	1	1	1	0	1	1	0
27	9	66.855591	8	48.20876822	0	1	0	0	0	0	0	1	1	1	2	3	1	2	2	0	1	1	0
27	10	60.59065975	9	32.28342434	0	0	1	1	1	1	1	0	1	0	2	3	1	2	2	0	1	1	0
27	11	92.09788271	15	7.64748573	0	0	0	1	1	1	1	1	0	0	3	3	1	2	2	0	1	1	0
27	12	87.53092688	13	3.142726627	0	0	1	1	0	1	0	0	0	0	3	3	1	2	2	0	1	1	0
27	13	93.79567535	14	46.8313429	0	0	0	0	0	1	0	1	0	0	3	3	1	2	2	0	1	1	0
27	14	87.58448291	11	45.87695377	0	0	0	0	0	1	0	1	1	1	3	3	1	2	2	0	1	1	0
27	15	23.29857382	12	83.87165709	1	1	1	0	0	0	0	1	0	1	3	3	1	1	1	0	1	1	0
27	16	71.36055909	2	33.85279367	0	0	0	0	0	0	1	0	1	1	1	1	1	2	2	0	1	1	0
27	17	26.01854187	5	83.76183624	0	0	0	1	0	1	0	1	0	0	1	1	1	2	2	0	0	0	0
27	18	25.21698136	3	93.36992243	1	0	1	1	1	0	0	0	0	1	1	1	1	1	1	0	1	1	0
27	19	35.36723904	4	77.31852953	1	0	0	0	0	0	1	1	0	1	1	1	1	2	2	0	0	0	0
27	20	22.85250231	1	54.15618944	0	1	1	1	1	0	1	0	0	1	1	1	1	2	2	0	0	0	0
27	21	82.43291525	6	23.45465694	0	0	0	0	0	1	1	1	1	1	2	1	1	2	2	0	1	1	0
27	22	64.69515144	10	17.37459259	0	0	0	0	1	0	1	1	0	1	2	1	1	2	2	0	1	1	0
27	23	94.03332117	9	28.15186988	0	0	1	0	0	0	1	0	0	1	2	1	1	2	2	0	1	1	0
27	24	32.60128235	8	62.86824478	0	0	1	0	1	0	0	0	0	0	2	1	1	1	1	0	1	1	0
27	25	7.627483539	7	82.91354261	0	0	0	1	1	0	0	0	1	0	2	1	1	2	2	0	0	0	0
27	26	21.70358833	14	94.75121547	0	1	1	1	0	0	1	0	0	0	3	1	1	1	1	0	1	1	0
27	27	43.09718334	15	67.7446616	0	1	1	0	1	0	0	1	1	0	3	1	1	1	1	0	1	1	0
27	28	47.87817734	13	62.38552933	0	1	0	0	0	0	0	1	1	1	3	1	1	1	1	0	1	1	0
27	29	45.83132407	11	56.99807422	1	1	1	0	1	0	0	1	1	1	3	1	1	1	1	0	1	1	0
27	30	85.72269279	12	4.168220491	0	0	1	0	0	1	1	0	0	0	3	1	1	2	2	0	1	1	0
27	31	8.895443237	1	69.09867493	0	1	1	1	0	0	1	1	0	0	1	2	1	1	1	0	1	1	0
27	32	40.27830244	4	56.19386629	0	0	0	1	0	0	0	0	0	1	1	2	1	1	1	0	1	1	0
27	33	52.04602876	5	41.87861051	1	1	0	1	0	0	1	0	0	0	1	2	1	1	1	0	0	0	0
27	34	0.446301291	3	73.89210303	1	0	1	1	1	0	0	0	0	0	1	2	1	1	1	0	1	1	0
27	35	11.4752932	2	66.03838905	1	0	0	1	0	1	0	1	0	0	1	2	1	1	1	0	1	1	0
27	36	83.61521103	6	32.25636513	1	0	0	0	0	1	0	0	1	1	2	2	1	2	2	0	1	1	0
27	37	88.79940149	10	5.98752079	1	1	0	1	0	1	1	1	1	0	2	2	1	2	2	0	1	1	0
27	38	76.71870062	7	9.238803164	0	0	1	0	0	0	1	1	0	1	2	2	1	2	2	0	1	1	0
27	39	12.64034278	8	80.31715172	1	0	0	0	0	0	0	0	1	0	2	2	1	1	1	0	1	1	0
27	40	12.34624909	9	91.76919687	1	1	1	0	1	1	0	0	1	0	2	2	1	1	1	0	1	1	0
27	41	32.89566483	15	51.37085504	0	1	1	1	1	0	0	0	1	0	3	2	1	1	1	0	1	1	0
27	42	52.04850853	12	0.425388318	0	0	0	0	1	1	1	0	0	1	3	2	1	2	2	0	1	1	0
27	43	10.34419	11	78.38037251	1	1	0	1	0	0	0	0	0	0	3	2	1	1	1	0	1	1	0
27	44	11.34629526	14	56.84575748	0	1	1	0	0	0	0	1	0	0	3	2	1	1	1	0	1	1	0
27	45	55.75843332	13	37.25995306	1	0	1	0	1	1	1	0	0	0	3	2	1	2	2	0	1	1	0
27	46	4.935450848	1	71.63624837	1	1	0	1	1	0	0	0	0	0	1	4	1	1	1	0	1	1	0
27	47	2.244380185	3	63.17289679	0	0	1	1	0	0	1	0	0	0	1	4	1	1	1	0	1	1	0
27	48	55.12603252	5	10.47684649	0	1	0	1	1	0	0	0	0	0	1	4	1	1	1	0	0	0	0
27	49	37.54377018	2	59.70076342	0	0	1	1	1	0	0	1	0	0	1	4	1	1	1	0	1	1	0
27	50	12.63523816	4	58.01481881	1	0	0	1	0	0	0	0	0	1	1	4	1	1	1	0	1	1	0
27	51	81.11380147	7	5.86135243	0	1	0	0	0	0	1	1	0	1	2	4	1	2	2	0	1	1	0
27	52	93.91593312	6	48.57838004	0	0	0	0	1	1	0	0	1	1	2	4	1	2	2	0	1	1	0
27	53	30.64722162	10	81.19544255	0	0	1	1	1	0	0	0	1	1	2	4	1	1	1	0	1	1	0
27	54	35.38971804	9	78.26394145	1	0	0	0	1	1	0	0	0	0	2	4	1	1	1	0	1	1	0
27	55	0.806916323	8	89.95134852	1	0	1	0	0	0	0	1	0	0	2	4	1	1	1	0	1	1	0
27	56	79.31741088	11	28.8354814	0	0	1	0	1	1	0	1	1	0	3	4	1	2	2	0	1	1	0
27	57	2.700081784	15	88.50864742	1	1	0	1	1	0	0	0	1	0	3	4	1	1	1	0	1	1	0
27	58	93.21564211	12	46.64311346	1	0	0	1	1	1	0	1	0	0	3	4	1	1	1	0	0	0	0
27	59	17.8988131	13	83.5086371	0	1	1	0	1	0	0	1	0	1	3	4	1	1	1	0	1	1	0
27	60	28.86557952	14	68.99403188	1	1	1	0	1	0	0	1	1	0	3	4	1	1	1	0	1	1	0
27	61	81.23393467	4	24.19977384	0	0	0	0	0	0	0	1	1	0	1	5	1	2	2	0	1	1	0
27	62	75.52583157	3	10.56955176	1	0	0	0	0	0	0	0	1	1	1	5	1	2	2	0	1	1	0
27	63	36.8968901	2	51.26408742	1	0	1	1	0	0	0	0	0	0	1	5	1	1	1	0	1	1	0
27	64	18.36984614	5	54.93013438	0	0	1	0	0	0	0	0	1	0	1	5	1	1	1	0	1	1	0
27	65	44.95939899	1	79.73820581	1	0	0	1	1	1	0	1	0	0	1	5	1	1	1	0	1	1	0
27	66	57.79692956	8	4.259146044	0	0	0	1	0	0	1	1	0	1	2	5	1	2	2	0	1	1	0
27	67	92.20569694	9	46.17360724	0	0	1	0	0	0	1	1	0	0	2	5	1	2	2	0	1	1	0
27	68	17.66266247	6	63.2252188	0	1	1	1	1	0	0	0	0	0	2	5	1	1	1	0	1	1	0
27	69	93.20683049	10	33.44315779	0	0	1	0	1	0	0	0	0	0	2	5	1	1	1	0	0	0	0
27	70	54.89616799	7	15.93842591	0	1	0	0	1	0	1	1	0	1	2	5	1	2	2	0	1	1	0
27	71	67.16392984	13	20.24424705	1	0	1	0	0	1	0	1	0	1	3	5	1	1	1	0	0	0	0
27	72	51.25726353	12	34.988827	0	0	1	0	1	1	1	1	0	1	3	5	1	2	2	0	1	1	0
27	73	33.25043965	15	92.56099387	1	1	0	0	1	0	0	0	0	1	3	5	1	1	1	0	1	1	0
27	74	56.76902605	11	0.581961979	1	0	0	0	1	1	1	0	1	0	3	5	1	2	2	0	1	1	0
27	75	94.72671527	14	11.13144781	0	0	0	1	1	1	0	1	1	0	3	5	1	2	2	0	1	1	0
28	1	12.63523816	4	58.01481881	1	0	0	1	0	0	0	0	0	1	1	4	1	1	1	0	1	1	0
28	2	2.244380185	3	63.17289679	0	0	1	1	0	0	1	0	0	0	1	4	1	1	1	0	1	1	0
28	3	55.12603252	5	10.47684649	0	1	0	1	1	0	0	0	0	0	1	4	1	1	1	0	0	0	0
28	4	4.935450848	1	71.63624837	1	1	0	1	1	0	0	0	0	0	1	4	1	1	1	0	1	1	0
28	5	37.54377018	2	59.70076342	0	0	1	1	1	0	0	1	0	0	1	4	1	1	1	0	1	1	0
28	6	81.11380147	7	5.86135243	0	1	0	0	0	0	1	1	0	1	2	4	1	2	2	0	1	1	0
28	7	93.91593312	6	48.57838004	0	0	0	0	1	1	0	0	1	1	2	4	1	2	2	0	1	1	0
28	8	30.64722162	10	81.19544255	0	0	1	1	1	0	0	0	1	1	2	4	1	1	1	0	1	1	0
28	9	35.38971804	9	78.26394145	1	0	0	0	1	1	0	0	0	0	2	4	1	1	1	0	1	1	0
28	10	0.806916323	8	89.95134852	1	0	1	0	0	0	0	1	0	0	2	4	1	1	1	0	1	1	0
28	11	28.86557952	14	68.99403188	1	1	1	0	1	0	0	1	1	0	3	4	1	1	1	0	1	1	0
28	12	2.700081784	15	88.50864742	1	1	0	1	1	0	0	0	1	0	3	4	1	1	1	0	1	1	0
28	13	93.21564211	12	46.64311346	1	0	0	1	1	1	0	1	0	0	3	4	1	1	1	0	0	0	0
28	14	79.31741088	11	28.8354814	0	0	1	0	1	1	0	1	1	0	3	4	1	2	2	0	1	1	0
28	15	17.8988131	13	83.5086371	0	1	1	0	1	0	0	1	0	1	3	4	1	1	1	0	1	1	0
28	16	26.01854187	5	83.76183624	0	0	0	1	0	1	0	1	0	0	1	1	1	2	2	0	0	0	0
28	17	25.21698136	3	93.36992243	1	0	1	1	1	0	0	0	0	1	1	1	1	1	1	0	1	1	0
28	18	71.36055909	2	33.85279367	0	0	0	0	0	0	1	0	1	1	1	1	1	2	2	0	1	1	0
28	19	35.36723904	4	77.31852953	1	0	0	0	0	0	1	1	0	1	1	1	1	2	2	0	0	0	0
28	20	22.85250231	1	54.15618944	0	1	1	1	1	0	1	0	0	1	1	1	1	1	1	0	1	1	0
28	21	64.69515144	10	17.37459259	0	0	0	0	1	0	1	1	0	1	2	1	1	2	2	0	1	1	0
28	22	32.60128235	8	62.86824478	0	0	1	0	1	0	0	0	0	0	2	1	1	1	1	0	1	1	0
28	23	82.43291525	6	23.45465694	0	0	0	0	0	1	1	1	1	1	2	1	1	2	2	0	1	1	0
28	24	94.03332117	9	28.15186988	0	0	1	0	0	0	1	0	0	1	2	1	1	2	2	0	1	1	0
28	25	7.627483539	7	82.91354261	0	0	0	1	1	0	0	0	1	0	2	1	1	1	1	0	1	1	0
28	26	21.70358833	14	94.75121547	0	1	1	1	0	0	1	0	0	0	3	1	1	1	1	0	1	1	0
28	27	45.83132407	11	56.99807422	1	1	1	0	1	0	0	1	1	1	3	1	1	1	1	0	1	1	0
28	28	47.87817734	13	62.38552933	0	1	0	0	0	0	0	1	1	1	3	1	1	2	2	0	0	0	0
28	29	43.09718334	15	67.7446616	0	1	1	0	1	0	0	1	1	0	3	1	1	1	1	0	1	1	0
28	30	85.72269279	12	4.168220491	0	0	1	0	0	1	1	0	0	0	3	1	1	2	2	0	1	1	0
28	31	75.52583157	3	10.56955176	1	0	0	0	0	0	0	0	1	1	1	5	1	2	2	0	1	1	0
28	32	81.23393467	4	24.19977384	0	0	0	0	0	0	0	1	1	0	1	5	1	2	2	0	1	1	0
28	33	18.36984614	5	54.93013438	0	0	1	0	0	0	0	0	1	0	1	5	1	2	2	0	0	0	0
28	34	44.95939899	1	79.73820581	1	0	0	1	1	1	0	1	0	0	1	5	1	2	2	0	0	0	0
28	35	36.8968901	2	51.26408742	1	0	1	1	0	0	0	0	0	0	1	5	1	1	1	0	1	1	0
28	36	57.79692956	8	4.259146044	0	0	0	1	0	0	1	1	0	1	2	5	1	2	2	0	1	1	0
28	37	92.20569694	9	46.17360724	0	0	1	0	0	0	1	1	0	0	2	5	1	2	2	0	1	1	0
28	38	17.66266247	6	63.2252188	0	1	1	1	1	0	0	0	0	0	2	5	1	1	1	0	1	1	0
28	39	54.89616799	7	15.93842591	0	1	0	0	1	0	1	1	0	1	2	5	1	2	2	0	1	1	0
28	40	93.20683049	10	33.44315779	0	0	1	0	1	0	0	0	0	0	2	5	1	1	1	0	0	0	0
28	41	94.72671527	14	11.13144781	0	0	0	1	1	1	0	1	1	0	3	5	1	2	2	0	1	1	0
28	42	56.76902605	11	0.581961979	1	0	0	0	1	1	1	0	1	0	3	5	1	2	2	0	1	1	0
28	43	67.16392984	13	20.24424705	1	0	1	0	0	1	0	1	0	1	3	5	1	2	2	0	1	1	0
28	44	33.25043965	15	92.56099387	1	1	0	0	1	0	0	0	0	1	3	5	1	1	1	0	1	1	0
28	45	51.25726353	12	34.988827	0	0	1	0	1	1	1	1	0	1	3	5	1	2	2	0	1	1	0
28	46	46.35867525	4	82.33195332	1	0	0	1	0	1	0	0	0	0	1	3	1	1	1	0	1	1	0
28	47	99.57248405	1	4.746335739	0	0	1	0	0	1	0	1	1	1	1	3	1	2	2	0	1	1	0
28	48	97.59792844	2	22.46707083	1	0	0	0	0	0	0	1	1	1	1	3	1	2	2	0	1	1	0
28	49	87.39698246	5	7.280613839	0	0	1	0	1	0	0	0	0	1	1	3	1	1	1	0	0	0	0
[truncated: 326 more rows]
