# Supplementary material for: Long-term serial position effects in cue-based inference
Source: PLoS One. 2018 Jul 18;13(7):e0200821. doi: 10.1371/journal.pone.0200821 (PMC6051659; doi:10.1371/journal.pone.0200821)
Supplement: S4 File — (CSV) [file pone.0200821.s004.csv]

Participant	D2Criterion	Case	D1Criterion	D1C1	D1C2	D1C3	D1C4	D1C5	D2C5	D2C4	D2C3	D2C2	D2C1	CompSelected	Correct	Cue1Order	Cue2Order	Cue3Order	Cue4Order	Cue5Order	Cue1Sel	Cue2Sel	Cue3Sel	Cue4Sel	Cue5Sel	GetBonus	Ncues	order
1	19.71738388	1	98.12167338	0	0	0	1	1	1	0	1	0	0	2	0	2	1	0	0	3	1	1	0	0	1	0	3	3
1	6.422805384	2	64.25661403	1	1	1	0	0	1	1	1	0	0	2	0	2	1	0	0	0	1	1	0	0	0	0	2	7
1	31.99114614	3	75.32361934	0	0	0	1	1	0	0	0	0	0	1	1	2	0	0	0	1	1	0	0	0	1	0	2	29
1	87.07863351	4	19.82344534	0	0	1	0	0	0	1	1	1	1	1	0	2	1	0	0	3	1	1	0	0	1	0	3	12
1	66.47028079	5	38.82827223	1	0	0	0	1	1	0	1	1	1	2	1	2	1	3	0	4	1	1	1	0	1	0	4	11
1	46.98169927	6	51.17055154	0	1	1	0	1	0	0	0	0	1	1	1	1	1	1	1	1	1	1	1	1	1	0	5	27
1	63.49409476	7	30.5458721	0	0	1	0	0	1	0	1	0	1	2	1	3	1	0	4	2	1	1	0	1	1	0	4	22
1	75.83477434	8	18.91588174	1	0	0	0	0	1	1	0	1	1	2	1	1	4	0	2	3	1	1	0	1	1	0	4	0
1	66.26256017	9	45.30757648	0	1	1	1	0	1	1	0	1	0	2	1	1	1	1	1	1	1	1	1	1	1	0	5	9
1	95.3134629	10	37.73740774	0	0	0	0	1	1	1	1	1	1	2	1	1	0	0	0	2	1	0	0	0	1	0	2	39
1	34.2126332	11	94.49902277	1	0	1	1	1	1	1	0	0	0	1	1	0	1	0	0	2	0	1	0	0	1	0	2	8
1	21.03649425	12	63.62186498	1	1	1	1	1	0	0	0	0	0	2	0	1	0	0	0	0	1	0	0	0	0	0	1	20
1	17.66223335	13	57.48817567	1	0	0	0	0	1	1	1	0	0	2	0	1	1	1	1	1	1	1	1	1	1	0	5	26
1	99.33369891	14	48.11085936	0	0	0	0	0	0	1	1	0	0	1	0	2	1	0	0	3	1	1	0	0	1	0	3	4
1	8.560522736	15	76.02712948	1	1	1	1	1	0	1	0	0	0	1	1	2	1	0	3	4	1	1	0	1	1	0	4	36
1	58.96255551	16	25.26279992	1	0	0	1	0	0	1	1	1	0	1	0	2	1	0	0	3	1	1	0	0	1	0	3	6
1	78.60372564	17	32.01153732	0	0	0	1	0	0	0	1	1	1	1	0	0	0	0	0	1	0	0	0	0	1	0	1	10
1	64.86879171	18	32.39929734	0	1	1	1	0	1	0	1	1	0	2	1	2	1	0	3	4	1	1	0	1	1	0	4	34
1	6.190874928	19	97.16931153	0	0	1	0	1	1	1	1	0	0	1	1	1	0	0	0	0	1	0	0	0	0	0	1	5
1	87.46995169	20	3.319445531	0	1	0	0	1	1	0	0	0	1	2	1	1	1	1	1	1	1	1	1	1	1	0	5	18
1	91.90818598	21	46.7354112	1	0	1	0	0	1	1	1	1	1	2	1	1	0	2	0	3	1	0	1	0	1	0	3	38
1	31.25168103	22	78.35494451	1	1	1	0	1	0	1	0	1	0	1	1	2	1	0	3	4	1	1	0	1	1	0	4	30
1	3.1378457	23	64.27437014	0	0	1	1	1	0	1	0	1	0	1	1	1	0	0	0	0	1	0	0	0	0	0	1	24
1	54.97625065	24	22.11879515	0	0	1	0	1	0	1	0	1	1	1	0	1	0	0	0	0	1	0	0	0	0	0	1	17
1	64.20389712	25	18.15611745	0	0	0	1	1	0	1	1	1	1	2	1	1	0	0	0	2	1	0	0	0	1	0	2	25
1	41.8159545	26	63.81597126	1	1	0	0	1	0	0	0	0	0	1	1	1	0	0	0	0	1	0	0	0	0	0	1	32
1	74.82918167	27	17.68614542	0	0	1	0	1	0	0	1	1	0	1	0	1	1	1	1	1	1	1	1	1	1	0	5	37
1	8.488629571	28	80.8740411	0	1	1	1	0	1	0	0	0	0	1	1	1	1	1	1	1	1	1	1	1	1	0	5	35
1	79.59769106	29	40.54868495	0	0	1	0	0	1	1	0	0	1	2	1	0	1	0	0	0	0	1	0	0	0	0	1	15
1	12.57185219	30	73.66181676	1	0	0	1	1	1	0	0	0	0	2	0	1	0	0	0	2	1	0	0	0	1	0	2	21
1	82.11471328	31	26.22465474	0	0	0	0	1	0	1	0	1	1	2	1	2	1	0	0	3	1	1	0	0	1	0	3	2
1	32.87367097	32	69.96791427	1	1	1	0	1	1	0	0	0	0	1	1	1	1	1	1	1	1	1	1	1	1	0	5	23
1	80.71779556	33	18.63840953	1	0	0	1	0	0	0	0	1	1	2	1	1	1	1	1	1	1	1	1	1	1	0	5	14
1	11.08833716	34	52.8690623	0	1	0	1	1	1	1	0	0	0	1	1	3	1	0	2	4	1	1	0	1	1	0	4	16
1	62.48775884	35	7.32104199	0	0	1	0	1	0	1	0	1	1	2	1	2	0	0	0	1	1	0	0	0	1	0	2	19
1	20.73636391	36	65.45077794	1	1	1	1	0	1	1	0	0	0	2	0	0	0	0	0	1	0	0	0	0	1	0	1	28
1	93.30163494	37	36.47929665	1	1	0	0	0	1	1	0	1	1	2	1	2	1	0	3	4	1	1	0	1	1	0	4	33
1	91.23633869	38	35.8745515	0	0	0	0	1	0	1	1	0	1	2	1	1	1	1	1	1	1	1	1	1	1	0	5	13
1	27.84567143	39	89.03744896	1	0	0	0	0	0	0	1	0	0	1	1	3	0	0	2	1	1	0	0	1	1	0	3	31
1	20.06996368	40	72.94527388	0	1	1	1	0	0	0	0	1	0	2	0	2	1	0	0	3	1	1	0	0	1	0	3	1
2	19.71738388	1	98.12167338	0	0	0	1	1	1	0	1	0	0	2	0	0	0	1	0	2	0	0	1	0	1	0	2	10
2	6.422805384	2	64.25661403	1	1	1	0	0	1	1	1	0	0	1	1	1	1	1	1	1	1	1	1	1	1	1	5	16
2	31.99114614	3	75.32361934	0	0	0	1	1	0	0	0	0	0	1	1	2	0	1	3	4	1	0	1	1	1	0	4	18
2	87.07863351	4	19.82344534	0	0	1	0	0	0	1	1	1	1	2	1	0	0	1	0	2	0	0	1	0	1	0	2	13
2	66.47028079	5	38.82827223	1	0	0	0	1	1	0	1	1	1	2	1	2	0	1	0	3	1	0	1	0	1	0	3	38
2	46.98169927	6	51.17055154	0	1	1	0	1	0	0	0	0	1	2	0	1	0	0	0	0	1	0	0	0	0	0	1	20
2	63.49409476	7	30.5458721	0	0	1	0	0	1	0	1	0	1	2	1	0	0	1	0	0	0	0	1	0	0	0	1	19
2	75.83477434	8	18.91588174	1	0	0	0	0	1	1	0	1	1	2	1	2	0	1	3	4	1	0	1	1	1	0	4	29
2	66.26256017	9	45.30757648	0	1	1	1	0	1	1	0	1	0	1	0	1	1	1	1	1	1	1	1	1	1	0	5	2
2	95.3134629	10	37.73740774	0	0	0	0	1	1	1	1	1	1	2	1	0	2	1	3	4	0	1	1	1	1	0	4	12
2	34.2126332	11	94.49902277	1	0	1	1	1	1	1	0	0	0	1	1	0	0	0	0	1	0	0	0	0	1	0	1	32
2	21.03649425	12	63.62186498	1	1	1	1	1	0	0	0	0	0	1	1	2	0	1	3	4	1	0	1	1	1	0	4	37
2	17.66223335	13	57.48817567	1	0	0	0	0	1	1	1	0	0	2	0	0	2	1	3	4	0	1	1	1	1	0	4	5
2	99.33369891	14	48.11085936	0	0	0	0	0	0	1	1	0	0	2	1	0	2	1	3	4	0	1	1	1	1	0	4	3
2	8.560522736	15	76.02712948	1	1	1	1	1	0	1	0	0	0	1	1	1	0	0	2	3	1	0	0	1	1	0	3	25
2	58.96255551	16	25.26279992	1	0	0	1	0	0	1	1	1	0	2	1	1	1	1	1	1	1	1	1	1	1	0	5	34
2	78.60372564	17	32.01153732	0	0	0	1	0	0	0	1	1	1	2	1	0	2	1	3	0	0	1	1	1	0	0	3	4
2	64.86879171	18	32.39929734	0	1	1	1	0	1	0	1	1	0	2	1	0	2	1	0	3	0	1	1	0	1	0	3	35
2	6.190874928	19	97.16931153	0	0	1	0	1	1	1	1	0	0	1	1	0	0	0	0	1	0	0	0	0	1	0	1	23
2	87.46995169	20	3.319445531	0	1	0	0	1	1	0	0	0	1	2	1	3	0	2	0	1	1	0	1	0	1	0	3	30
2	91.90818598	21	46.7354112	1	0	1	0	0	1	1	1	1	1	2	1	0	2	1	3	0	0	1	1	1	0	0	3	0
2	31.25168103	22	78.35494451	1	1	1	0	1	0	1	0	1	0	1	1	2	0	1	0	0	1	0	1	0	0	0	2	17
2	3.1378457	23	64.27437014	0	0	1	1	1	0	1	0	1	0	1	1	0	0	0	0	1	0	0	0	0	1	0	1	36
2	54.97625065	24	22.11879515	0	0	1	0	1	0	1	0	1	1	1	0	0	0	1	2	3	0	0	1	1	1	0	3	9
2	64.20389712	25	18.15611745	0	0	0	1	1	0	1	1	1	1	2	1	1	1	1	1	1	1	1	1	1	1	0	5	6
2	41.8159545	26	63.81597126	1	1	0	0	1	0	0	0	0	0	1	1	1	1	1	1	1	1	1	1	1	1	0	5	28
2	74.82918167	27	17.68614542	0	0	1	0	1	0	0	1	1	0	1	0	1	0	0	0	2	1	0	0	0	1	0	2	26
2	8.488629571	28	80.8740411	0	1	1	1	0	1	0	0	0	0	1	1	2	0	1	3	4	1	0	1	1	1	0	4	31
2	79.59769106	29	40.54868495	0	0	1	0	0	1	1	0	0	1	2	1	2	0	1	0	0	1	0	1	0	0	0	2	39
2	12.57185219	30	73.66181676	1	0	0	1	1	1	0	0	0	0	1	1	1	1	1	1	1	1	1	1	1	1	0	5	24
2	82.11471328	31	26.22465474	0	0	0	0	1	0	1	0	1	1	2	1	0	2	1	3	4	0	1	1	1	1	0	4	27
2	32.87367097	32	69.96791427	1	1	1	0	1	1	0	0	0	0	1	1	0	1	0	0	0	0	1	0	0	0	0	1	1
2	80.71779556	33	18.63840953	1	0	0	1	0	0	0	0	1	1	1	0	1	0	0	0	0	1	0	0	0	0	0	1	21
2	11.08833716	34	52.8690623	0	1	0	1	1	1	1	0	0	0	1	1	0	0	1	0	2	0	0	1	0	1	0	2	8
2	62.48775884	35	7.32104199	0	0	1	0	1	0	1	0	1	1	1	0	2	0	1	0	0	1	0	1	0	0	0	2	14
2	20.73636391	36	65.45077794	1	1	1	1	0	1	1	0	0	0	1	1	1	1	1	1	1	1	1	1	1	1	0	5	33
2	93.30163494	37	36.47929665	1	1	0	0	0	1	1	0	1	1	2	1	2	0	1	0	3	1	0	1	0	1	0	3	15
2	91.23633869	38	35.8745515	0	0	0	0	1	0	1	1	0	1	2	1	1	1	1	1	1	1	1	1	1	1	0	5	22
2	27.84567143	39	89.03744896	1	0	0	0	0	0	0	1	0	0	2	0	1	1	1	1	1	1	1	1	1	1	0	5	11
2	20.06996368	40	72.94527388	0	1	1	1	0	0	0	0	1	0	1	1	0	0	1	0	2	0	0	1	0	1	0	2	7
3	19.71738388	1	98.12167338	0	0	0	1	1	1	0	1	0	0	2	0	1	0	0	0	0	1	0	0	0	0	0	1	37
3	6.422805384	2	64.25661403	1	1	1	0	0	1	1	1	0	0	2	0	4	0	3	2	1	1	0	1	1	1	0	4	17
3	31.99114614	3	75.32361934	0	0	0	1	1	0	0	0	0	0	1	1	3	0	0	2	1	1	0	0	1	1	0	3	25
3	87.07863351	4	19.82344534	0	0	1	0	0	0	1	1	1	1	2	1	2	0	0	0	1	1	0	0	0	1	0	2	30
3	66.47028079	5	38.82827223	1	0	0	0	1	1	0	1	1	1	2	1	1	1	1	1	1	1	1	1	1	1	0	5	5
3	46.98169927	6	51.17055154	0	1	1	0	1	0	0	0	0	1	1	1	1	1	1	1	1	1	1	1	1	1	0	5	14
3	63.49409476	7	30.5458721	0	0	1	0	0	1	0	1	0	1	2	1	1	1	1	1	1	1	1	1	1	1	0	5	13
3	75.83477434	8	18.91588174	1	0	0	0	0	1	1	0	1	1	2	1	1	0	0	0	0	1	0	0	0	0	0	1	0
3	66.26256017	9	45.30757648	0	1	1	1	0	1	1	0	1	0	2	1	3	0	0	2	1	1	0	0	1	1	0	3	23
3	95.3134629	10	37.73740774	0	0	0	0	1	1	1	1	1	1	2	1	4	0	3	2	1	1	0	1	1	1	0	4	6
3	34.2126332	11	94.49902277	1	0	1	1	1	1	1	0	0	0	1	1	4	0	3	2	1	1	0	1	1	1	0	4	18
3	21.03649425	12	63.62186498	1	1	1	1	1	0	0	0	0	0	1	1	1	1	1	1	1	1	1	1	1	1	0	5	21
3	17.66223335	13	57.48817567	1	0	0	0	0	1	1	1	0	0	1	1	2	0	0	0	1	1	0	0	0	1	0	2	24
3	99.33369891	14	48.11085936	0	0	0	0	0	0	1	1	0	0	1	0	2	0	0	0	1	1	0	0	0	1	0	2	32
3	8.560522736	15	76.02712948	1	1	1	1	1	0	1	0	0	0	1	1	4	0	3	2	1	1	0	1	1	1	0	4	16
3	58.96255551	16	25.26279992	1	0	0	1	0	0	1	1	1	0	1	0	3	0	0	2	1	1	0	0	1	1	0	3	35
3	78.60372564	17	32.01153732	0	0	0	1	0	0	0	1	1	1	2	1	1	0	0	0	0	1	0	0	0	0	0	1	12
3	64.86879171	18	32.39929734	0	1	1	1	0	1	0	1	1	0	2	1	4	0	3	2	1	1	0	1	1	1	0	4	26
3	6.190874928	19	97.16931153	0	0	1	0	1	1	1	1	0	0	2	0	4	0	3	2	1	1	0	1	1	1	0	4	11
3	87.46995169	20	3.319445531	0	1	0	0	1	1	0	0	0	1	2	1	1	0	0	0	0	1	0	0	0	0	0	1	10
3	91.90818598	21	46.7354112	1	0	1	0	0	1	1	1	1	1	2	1	2	0	0	0	1	1	0	0	0	1	0	2	1
3	31.25168103	22	78.35494451	1	1	1	0	1	0	1	0	1	0	1	1	2	0	0	3	1	1	0	0	1	1	0	3	8
3	3.1378457	23	64.27437014	0	0	1	1	1	0	1	0	1	0	2	0	1	0	0	0	0	1	0	0	0	0	0	1	38
3	54.97625065	24	22.11879515	0	0	1	0	1	0	1	0	1	1	2	1	1	0	0	0	0	1	0	0	0	0	0	1	7
3	64.20389712	25	18.15611745	0	0	0	1	1	0	1	1	1	1	1	0	3	0	0	2	1	1	0	0	1	1	0	3	20
3	41.8159545	26	63.81597126	1	1	0	0	1	0	0	0	0	0	1	1	3	0	0	2	1	1	0	0	1	1	0	3	29
3	74.82918167	27	17.68614542	0	0	1	0	1	0	0	1	1	0	1	0	1	1	1	1	1	1	1	1	1	1	0	5	39
3	8.488629571	28	80.8740411	0	1	1	1	0	1	0	0	0	0	1	1	1	1	1	1	1	1	1	1	1	1	0	5	28
3	79.59769106	29	40.54868495	0	0	1	0	0	1	1	0	0	1	2	1	2	0	0	0	1	1	0	0	0	1	0	2	27
3	12.57185219	30	73.66181676	1	0	0	1	1	1	0	0	0	0	1	1	4	0	3	2	1	1	0	1	1	1	0	4	15
3	82.11471328	31	26.22465474	0	0	0	0	1	0	1	0	1	1	2	1	2	0	0	0	1	1	0	0	0	1	0	2	33
3	32.87367097	32	69.96791427	1	1	1	0	1	1	0	0	0	0	1	1	1	1	1	1	1	1	1	1	1	1	0	5	9
3	80.71779556	33	18.63840953	1	0	0	1	0	0	0	0	1	1	1	0	2	0	4	3	1	1	0	1	1	1	0	4	2
3	11.08833716	34	52.8690623	0	1	0	1	1	1	1	0	0	0	1	1	1	1	1	1	1	1	1	1	1	1	0	5	36
3	62.48775884	35	7.32104199	0	0	1	0	1	0	1	0	1	1	2	1	2	0	0	0	1	1	0	0	0	1	0	2	34
3	20.73636391	36	65.45077794	1	1	1	1	0	1	1	0	0	0	1	1	1	0	0	0	2	1	0	0	0	1	0	2	19
3	93.30163494	37	36.47929665	1	1	0	0	0	1	1	0	1	1	2	1	3	0	0	2	1	1	0	0	1	1	0	3	31
3	91.23633869	38	35.8745515	0	0	0	0	1	0	1	1	0	1	2	1	1	1	1	1	1	1	1	1	1	1	0	5	22
3	27.84567143	39	89.03744896	1	0	0	0	0	0	0	1	0	0	1	1	2	0	0	3	1	1	0	0	1	1	0	3	3
3	20.06996368	40	72.94527388	0	1	1	1	0	0	0	0	1	0	1	1	1	0	0	0	0	1	0	0	0	0	0	1	4
4	19.71738388	1	98.12167338	0	0	0	1	1	1	0	1	0	0	1	1	2	1	0	0	0	1	1	0	0	0	0	2	0
4	6.422805384	2	64.25661403	1	1	1	0	0	1	1	1	0	0	1	1	2	1	4	3	0	1	1	1	1	0	0	4	23
4	31.99114614	3	75.32361934	0	0	0	1	1	0	0	0	0	0	2	0	2	1	0	0	0	1	1	0	0	0	0	2	26
4	87.07863351	4	19.82344534	0	0	1	0	0	0	1	1	1	1	2	1	2	1	3	0	0	1	1	1	0	0	0	3	39
4	66.47028079	5	38.82827223	1	0	0	0	1	1	0	1	1	1	2	1	2	1	0	4	3	1	1	0	1	1	0	4	11
4	46.98169927	6	51.17055154	0	1	1	0	1	0	0	0	0	1	1	1	0	1	0	0	0	0	1	0	0	0	0	1	27
4	63.49409476	7	30.5458721	0	0	1	0	0	1	0	1	0	1	2	1	1	1	1	1	1	1	1	1	1	1	0	5	36
4	75.83477434	8	18.91588174	1	0	0	0	0	1	1	0	1	1	2	1	2	1	0	0	0	1	1	0	0	0	0	2	31
4	66.26256017	9	45.30757648	0	1	1	1	0	1	1	0	1	0	1	0	2	1	3	0	0	1	1	1	0	0	0	3	2
4	95.3134629	10	37.73740774	0	0	0	0	1	1	1	1	1	1	2	1	2	1	0	0	0	1	1	0	0	0	0	2	21
4	34.2126332	11	94.49902277	1	0	1	1	1	1	1	0	0	0	1	1	1	1	1	1	1	1	1	1	1	1	0	5	1
4	21.03649425	12	63.62186498	1	1	1	1	1	0	0	0	0	0	1	1	2	1	3	0	0	1	1	1	0	0	0	3	25
4	17.66223335	13	57.48817567	1	0	0	0	0	1	1	1	0	0	2	0	1	1	1	1	1	1	1	1	1	1	0	5	8
4	99.33369891	14	48.11085936	0	0	0	0	0	0	1	1	0	0	1	0	2	1	0	0	0	1	1	0	0	0	0	2	32
4	8.560522736	15	76.02712948	1	1	1	1	1	0	1	0	0	0	1	1	2	1	4	3	0	1	1	1	1	0	0	4	35
4	58.96255551	16	25.26279992	1	0	0	1	0	0	1	1	1	0	2	1	0	1	0	0	0	0	1	0	0	0	0	1	19
4	78.60372564	17	32.01153732	0	0	0	1	0	0	0	1	1	1	2	1	1	1	1	1	1	1	1	1	1	1	0	5	9
4	64.86879171	18	32.39929734	0	1	1	1	0	1	0	1	1	0	2	1	0	1	0	0	0	0	1	0	0	0	0	1	5
4	6.190874928	19	97.16931153	0	0	1	0	1	1	1	1	0	0	2	0	2	1	3	0	0	1	1	1	0	0	0	3	24
4	87.46995169	20	3.319445531	0	1	0	0	1	1	0	0	0	1	2	1	1	1	1	1	1	1	1	1	1	1	0	5	15
4	91.90818598	21	46.7354112	1	0	1	0	0	1	1	1	1	1	2	1	2	1	4	3	0	1	1	1	1	0	0	4	12
4	31.25168103	22	78.35494451	1	1	1	0	1	0	1	0	1	0	1	1	2	1	4	3	0	1	1	1	1	0	0	4	30
4	3.1378457	23	64.27437014	0	0	1	1	1	0	1	0	1	0	2	0	0	1	0	0	0	0	1	0	0	0	0	1	20
4	54.97625065	24	22.11879515	0	0	1	0	1	0	1	0	1	1	2	1	2	1	0	0	0	1	1	0	0	0	0	2	17
4	64.20389712	25	18.15611745	0	0	0	1	1	0	1	1	1	1	2	1	2	1	3	0	0	1	1	1	0	0	0	3	29
4	41.8159545	26	63.81597126	1	1	0	0	1	0	0	0	0	0	1	1	2	1	4	3	0	1	1	1	1	0	0	4	22
4	74.82918167	27	17.68614542	0	0	1	0	1	0	0	1	1	0	2	1	1	1	1	1	1	1	1	1	1	1	0	5	38
4	8.488629571	28	80.8740411	0	1	1	1	0	1	0	0	0	0	1	1	2	1	3	0	0	1	1	1	0	0	0	3	6
4	79.59769106	29	40.54868495	0	0	1	0	0	1	1	0	0	1	2	1	0	1	0	0	0	0	1	0	0	0	0	1	37
4	12.57185219	30	73.66181676	1	0	0	1	1	1	0	0	0	0	1	1	2	1	4	3	0	1	1	1	1	0	0	4	34
4	82.11471328	31	26.22465474	0	0	0	0	1	0	1	0	1	1	2	1	2	1	0	0	0	1	1	0	0	0	0	2	14
4	32.87367097	32	69.96791427	1	1	1	0	1	1	0	0	0	0	1	1	0	1	0	0	0	0	1	0	0	0	0	1	16
4	80.71779556	33	18.63840953	1	0	0	1	0	0	0	0	1	1	2	1	1	1	1	1	1	1	1	1	1	1	1	5	13
4	11.08833716	34	52.8690623	0	1	0	1	1	1	1	0	0	0	1	1	2	1	3	0	0	1	1	1	0	0	0	3	28
4	62.48775884	35	7.32104199	0	0	1	0	1	0	1	0	1	1	2	1	2	1	0	0	0	1	1	0	0	0	0	2	4
4	20.73636391	36	65.45077794	1	1	1	1	0	1	1	0	0	0	1	1	0	1	0	0	0	0	1	0	0	0	0	1	33
4	93.30163494	37	36.47929665	1	1	0	0	0	1	1	0	1	1	2	1	2	1	4	3	0	1	1	1	1	0	0	4	10
4	91.23633869	38	35.8745515	0	0	0	0	1	0	1	1	0	1	2	1	1	1	1	1	1	1	1	1	1	1	0	5	3
4	27.84567143	39	89.03744896	1	0	0	0	0	0	0	1	0	0	2	0	0	1	0	0	0	0	1	0	0	0	0	1	18
4	20.06996368	40	72.94527388	0	1	1	1	0	0	0	0	1	0	1	1	1	1	1	1	1	1	1	1	1	1	0	5	7
5	19.71738388	1	98.12167338	0	0	0	1	1	1	0	1	0	0	2	0	0	1	2	0	0	0	1	1	0	0	0	2	4
5	6.422805384	2	64.25661403	1	1	1	0	0	1	1	1	0	0	1	1	1	1	1	1	1	1	1	1	1	1	1	5	36
5	31.99114614	3	75.32361934	0	0	0	1	1	0	0	0	0	0	1	1	1	1	1	1	1	1	1	1	1	1	0	5	33
5	87.07863351	4	19.82344534	0	0	1	0	0	0	1	1	1	1	2	1	1	2	3	4	0	1	1	1	1	0	0	4	19
5	66.47028079	5	38.82827223	1	0	0	0	1	1	0	1	1	1	2	1	1	2	3	0	0	1	1	1	0	0	0	3	27
5	46.98169927	6	51.17055154	0	1	1	0	1	0	0	0	0	1	2	0	1	0	0	0	0	1	0	0	0	0	0	1	21
5	63.49409476	7	30.5458721	0	0	1	0	0	1	0	1	0	1	2	1	1	2	3	4	0	1	1	1	1	0	0	4	28
5	75.83477434	8	18.91588174	1	0	0	0	0	1	1	0	1	1	2	1	1	1	1	1	1	1	1	1	1	1	0	5	30
5	66.26256017	9	45.30757648	0	1	1	1	0	1	1	0	1	0	2	1	1	0	0	0	0	1	0	0	0	0	0	1	38
5	95.3134629	10	37.73740774	0	0	0	0	1	1	1	1	1	1	2	1	1	0	0	0	0	1	0	0	0	0	0	1	12
5	34.2126332	11	94.49902277	1	0	1	1	1	1	1	0	0	0	1	1	0	1	2	0	0	0	1	1	0	0	0	2	6
5	21.03649425	12	63.62186498	1	1	1	1	1	0	0	0	0	0	1	1	1	1	1	1	1	1	1	1	1	1	0	5	0
5	17.66223335	13	57.48817567	1	0	0	0	0	1	1	1	0	0	2	0	1	1	1	1	1	1	1	1	1	1	0	5	39
5	99.33369891	14	48.11085936	0	0	0	0	0	0	1	1	0	0	2	1	1	3	2	0	0	1	1	1	0	0	0	3	2
5	8.560522736	15	76.02712948	1	1	1	1	1	0	1	0	0	0	1	1	1	2	0	0	0	1	1	0	0	0	0	2	20
5	58.96255551	16	25.26279992	1	0	0	1	0	0	1	1	1	0	1	0	1	0	0	0	0	1	0	0	0	0	0	1	18
5	78.60372564	17	32.01153732	0	0	0	1	0	0	0	1	1	1	2	1	1	2	3	0	0	1	1	1	0	0	0	3	17
5	64.86879171	18	32.39929734	0	1	1	1	0	1	0	1	1	0	2	1	0	0	0	0	1	0	0	0	0	1	0	1	25
5	6.190874928	19	97.16931153	0	0	1	0	1	1	1	1	0	0	2	0	1	1	1	1	1	1	1	1	1	1	0	5	8
5	87.46995169	20	3.319445531	0	1	0	0	1	1	0	0	0	1	1	0	1	2	3	4	0	1	1	1	1	0	0	4	24
5	91.90818598	21	46.7354112	1	0	1	0	0	1	1	1	1	1	2	1	1	2	0	0	0	1	1	0	0	0	0	2	16
5	31.25168103	22	78.35494451	1	1	1	0	1	0	1	0	1	0	1	1	1	2	3	4	0	1	1	1	1	0	0	4	11
5	3.1378457	23	64.27437014	0	0	1	1	1	0	1	0	1	0	2	0	1	2	0	0	0	1	1	0	0	0	0	2	35
5	54.97625065	24	22.11879515	0	0	1	0	1	0	1	0	1	1	2	1	1	2	3	0	0	1	1	1	0	0	0	3	31
5	64.20389712	25	18.15611745	0	0	0	1	1	0	1	1	1	1	2	1	1	2	0	0	0	1	1	0	0	0	0	2	13
5	41.8159545	26	63.81597126	1	1	0	0	1	0	0	0	0	0	1	1	1	2	0	0	0	1	1	0	0	0	0	2	29
5	74.82918167	27	17.68614542	0	0	1	0	1	0	0	1	1	0	2	1	1	1	1	1	1	1	1	1	1	1	0	5	14
5	8.488629571	28	80.8740411	0	1	1	1	0	1	0	0	0	0	1	1	0	2	1	3	0	0	1	1	1	0	0	3	5
5	79.59769106	29	40.54868495	0	0	1	0	0	1	1	0	0	1	2	1	1	2	3	4	0	1	1	1	1	0	0	4	10
5	12.57185219	30	73.66181676	1	0	0	1	1	1	0	0	0	0	1	1	1	0	0	0	0	1	0	0	0	0	0	1	37
5	82.11471328	31	26.22465474	0	0	0	0	1	0	1	0	1	1	2	1	1	0	0	0	0	1	0	0	0	0	0	1	22
5	32.87367097	32	69.96791427	1	1	1	0	1	1	0	0	0	0	1	1	1	2	3	4	0	1	1	1	1	0	0	4	26
5	80.71779556	33	18.63840953	1	0	0	1	0	0	0	0	1	1	2	1	3	2	1	0	0	1	1	1	0	0	0	3	7
5	11.08833716	34	52.8690623	0	1	0	1	1	1	1	0	0	0	1	1	1	0	0	0	0	1	0	0	0	0	0	1	9
5	62.48775884	35	7.32104199	0	0	1	0	1	0	1	0	1	1	2	1	1	1	1	1	1	1	1	1	1	1	0	5	34
5	20.73636391	36	65.45077794	1	1	1	1	0	1	1	0	0	0	1	1	4	1	2	3	0	1	1	1	1	0	0	4	15
5	93.30163494	37	36.47929665	1	1	0	0	0	1	1	0	1	1	2	1	1	2	0	0	0	1	1	0	0	0	0	2	32
5	91.23633869	38	35.8745515	0	0	0	0	1	0	1	1	0	1	2	1	1	2	3	0	0	1	1	1	0	0	0	3	1
5	27.84567143	39	89.03744896	1	0	0	0	0	0	0	1	0	0	1	1	1	2	3	0	0	1	1	1	0	0	0	3	23
5	20.06996368	40	72.94527388	0	1	1	1	0	0	0	0	1	0	1	1	1	1	1	1	1	1	1	1	1	1	0	5	3
6	19.71738388	1	98.12167338	0	0	0	1	1	1	0	1	0	0	2	0	0	1	0	0	0	0	1	0	0	0	0	1	12
6	6.422805384	2	64.25661403	1	1	1	0	0	1	1	1	0	0	1	1	1	1	1	1	1	1	1	1	1	1	1	5	11
6	31.99114614	3	75.32361934	0	0	0	1	1	0	0	0	0	0	2	0	1	0	0	0	0	1	0	0	0	0	0	1	15
6	87.07863351	4	19.82344534	0	0	1	0	0	0	1	1	1	1	2	1	1	1	1	1	1	1	1	1	1	1	0	5	27
6	66.47028079	5	38.82827223	1	0	0	0	1	1	0	1	1	1	2	1	3	1	2	0	4	1	1	1	0	1	0	4	17
6	46.98169927	6	51.17055154	0	1	1	0	1	0	0	0	0	1	1	1	3	1	2	0	4	1	1	1	0	1	0	4	31
6	63.49409476	7	30.5458721	0	0	1	0	0	1	0	1	0	1	2	1	2	1	0	0	0	1	1	0	0	0	0	2	4
6	75.83477434	8	18.91588174	1	0	0	0	0	1	1	0	1	1	2	1	1	2	0	0	0	1	1	0	0	0	0	2	21
6	66.26256017	9	45.30757648	0	1	1	1	0	1	1	0	1	0	2	1	2	1	0	3	0	1	1	0	1	0	0	3	1
6	95.3134629	10	37.73740774	0	0	0	0	1	1	1	1	1	1	2	1	2	1	0	0	0	1	1	0	0	0	0	2	39
6	34.2126332	11	94.49902277	1	0	1	1	1	1	1	0	0	0	1	1	3	1	2	0	4	1	1	1	0	1	0	4	25
6	21.03649425	12	63.62186498	1	1	1	1	1	0	0	0	0	0	1	1	1	1	1	1	1	1	1	1	1	1	0	5	13
6	17.66223335	13	57.48817567	1	0	0	0	0	1	1	1	0	0	2	0	1	1	1	1	1	1	1	1	1	1	0	5	23
6	99.33369891	14	48.11085936	0	0	0	0	0	0	1	1	0	0	2	1	2	1	0	4	3	1	1	0	1	1	0	4	3
6	8.560522736	15	76.02712948	1	1	1	1	1	0	1	0	0	0	1	1	2	1	0	0	3	1	1	0	0	1	0	3	9
6	58.96255551	16	25.26279992	1	0	0	1	0	0	1	1	1	0	2	1	3	1	2	0	4	1	1	1	0	1	0	4	37
6	78.60372564	17	32.01153732	0	0	0	1	0	0	0	1	1	1	2	1	1	1	1	1	1	1	1	1	1	1	0	5	38
6	64.86879171	18	32.39929734	0	1	1	1	0	1	0	1	1	0	1	0	0	1	0	0	0	0	1	0	0	0	0	1	10
6	6.190874928	19	97.16931153	0	0	1	0	1	1	1	1	0	0	1	1	2	1	0	0	0	1	1	0	0	0	0	2	24
6	87.46995169	20	3.319445531	0	1	0	0	1	1	0	0	0	1	1	0	1	2	3	0	4	1	1	1	0	1	0	4	20
6	91.90818598	21	46.7354112	1	0	1	0	0	1	1	1	1	1	2	1	3	1	2	4	0	1	1	1	1	0	0	4	28
6	31.25168103	22	78.35494451	1	1	1	0	1	0	1	0	1	0	1	1	0	1	0	0	0	0	1	0	0	0	0	1	29
6	3.1378457	23	64.27437014	0	0	1	1	1	0	1	0	1	0	2	0	2	1	0	0	3	1	1	0	0	1	0	3	0
6	54.97625065	24	22.11879515	0	0	1	0	1	0	1	0	1	1	2	1	1	1	1	1	1	1	1	1	1	1	0	5	32
6	64.20389712	25	18.15611745	0	0	0	1	1	0	1	1	1	1	2	1	1	3	0	0	2	1	1	0	0	1	0	3	5
6	41.8159545	26	63.81597126	1	1	0	0	1	0	0	0	0	0	1	1	2	1	0	0	0	1	1	0	0	0	0	2	16
6	74.82918167	27	17.68614542	0	0	1	0	1	0	0	1	1	0	2	1	2	1	0	0	0	1	1	0	0	0	0	2	2
6	8.488629571	28	80.8740411	0	1	1	1	0	1	0	0	0	0	1	1	2	1	0	0	0	1	1	0	0	0	0	2	7
6	79.59769106	29	40.54868495	0	0	1	0	0	1	1	0	0	1	2	1	1	0	0	0	0	1	0	0	0	0	0	1	35
6	12.57185219	30	73.66181676	1	0	0	1	1	1	0	0	0	0	1	1	1	1	1	1	1	1	1	1	1	1	0	5	22
6	82.11471328	31	26.22465474	0	0	0	0	1	0	1	0	1	1	2	1	1	1	1	1	1	1	1	1	1	1	0	5	14
6	32.87367097	32	69.96791427	1	1	1	0	1	1	0	0	0	0	1	1	1	2	0	3	0	1	1	0	1	0	0	3	26
6	80.71779556	33	18.63840953	1	0	0	1	0	0	0	0	1	1	2	1	1	1	1	1	1	1	1	1	1	1	0	5	30
6	11.08833716	34	52.8690623	0	1	0	1	1	1	1	0	0	0	1	1	3	1	2	0	0	1	1	1	0	0	0	3	19
6	62.48775884	35	7.32104199	0	0	1	0	1	0	1	0	1	1	2	1	1	0	0	0	0	1	0	0	0	0	0	1	34
6	20.73636391	36	65.45077794	1	1	1	1	0	1	1	0	0	0	1	1	1	2	0	0	0	1	1	0	0	0	0	2	6
6	93.30163494	37	36.47929665	1	1	0	0	0	1	1	0	1	1	1	0	1	0	0	0	0	1	0	0	0	0	0	1	8
6	91.23633869	38	35.8745515	0	0	0	0	1	0	1	1	0	1	2	1	1	2	3	0	4	1	1	1	0	1	0	4	36
6	27.84567143	39	89.03744896	1	0	0	0	0	0	0	1	0	0	1	1	3	1	2	0	0	1	1	1	0	0	0	3	33
6	20.06996368	40	72.94527388	0	1	1	1	0	0	0	0	1	0	2	0	1	0	0	0	0	1	0	0	0	0	0	1	18
7	19.71738388	1	98.12167338	0	0	0	1	1	1	0	1	0	0	1	1	0	3	1	2	4	0	1	1	1	1	0	4	5
7	6.422805384	2	64.25661403	1	1	1	0	0	1	1	1	0	0	1	1	0	0	1	0	2	0	0	1	0	1	0	2	36
7	31.99114614	3	75.32361934	0	0	0	1	1	0	0	0	0	0	1	1	0	0	1	3	2	0	0	1	1	1	0	3	4
7	87.07863351	4	19.82344534	0	0	1	0	0	0	1	1	1	1	2	1	1	1	1	1	1	1	1	1	1	1	0	5	38
7	66.47028079	5	38.82827223	1	0	0	0	1	1	0	1	1	1	2	1	0	0	1	0	0	0	0	1	0	0	0	1	39
7	46.98169927	6	51.17055154	0	1	1	0	1	0	0	0	0	1	1	1	1	1	1	1	1	1	1	1	1	1	0	5	16
7	63.49409476	7	30.5458721	0	0	1	0	0	1	0	1	0	1	1	0	0	0	1	0	0	0	0	1	0	0	0	1	29
7	75.83477434	8	18.91588174	1	0	0	0	0	1	1	0	1	1	2	1	0	0	1	0	2	0	0	1	0	1	0	2	3
7	66.26256017	9	45.30757648	0	1	1	1	0	1	1	0	1	0	1	0	2	4	1	3	0	1	1	1	1	0	0	4	24
7	95.3134629	10	37.73740774	0	0	0	0	1	1	1	1	1	1	2	1	0	0	1	0	0	0	0	1	0	0	0	1	37
7	34.2126332	11	94.49902277	1	0	1	1	1	1	1	0	0	0	1	1	2	0	1	3	0	1	0	1	1	0	0	3	25
7	21.03649425	12	63.62186498	1	1	1	1	1	0	0	0	0	0	1	1	0	0	1	0	0	0	0	1	0	0	0	1	22
7	17.66223335	13	57.48817567	1	0	0	0	0	1	1	1	0	0	1	1	1	1	1	1	1	1	1	1	1	1	0	5	18
7	99.33369891	14	48.11085936	0	0	0	0	0	0	1	1	0	0	2	1	2	0	1	3	0	1	0	1	1	0	0	3	7
7	8.560522736	15	76.02712948	1	1	1	1	1	0	1	0	0	0	1	1	2	4	1	3	0	1	1	1	1	0	0	4	1
7	58.96255551	16	25.26279992	1	0	0	1	0	0	1	1	1	0	2	1	0	0	1	2	3	0	0	1	1	1	0	3	31
7	78.60372564	17	32.01153732	0	0	0	1	0	0	0	1	1	1	2	1	0	0	1	0	2	0	0	1	0	1	0	2	34
7	64.86879171	18	32.39929734	0	1	1	1	0	1	0	1	1	0	2	1	0	0	1	0	2	0	0	1	0	1	0	2	12
7	6.190874928	19	97.16931153	0	0	1	0	1	1	1	1	0	0	2	0	2	0	1	0	0	1	0	1	0	0	0	2	9
7	87.46995169	20	3.319445531	0	1	0	0	1	1	0	0	0	1	2	1	2	0	1	3	0	1	0	1	1	0	0	3	8
7	91.90818598	21	46.7354112	1	0	1	0	0	1	1	1	1	1	1	0	0	0	1	0	0	0	0	1	0	0	0	1	32
7	31.25168103	22	78.35494451	1	1	1	0	1	0	1	0	1	0	1	1	0	0	1	2	3	0	0	1	1	1	0	3	28
7	3.1378457	23	64.27437014	0	0	1	1	1	0	1	0	1	0	2	0	1	1	1	1	1	1	1	1	1	1	0	5	21
7	54.97625065	24	22.11879515	0	0	1	0	1	0	1	0	1	1	1	0	0	0	1	2	0	0	0	1	1	0	0	2	14
7	64.20389712	25	18.15611745	0	0	0	1	1	0	1	1	1	1	2	1	0	0	1	2	3	0	0	1	1	1	0	3	19
7	41.8159545	26	63.81597126	1	1	0	0	1	0	0	0	0	0	1	1	1	1	1	1	1	1	1	1	1	1	0	5	30
7	74.82918167	27	17.68614542	0	0	1	0	1	0	0	1	1	0	2	1	1	1	1	1	1	1	1	1	1	1	1	5	35
7	8.488629571	28	80.8740411	0	1	1	1	0	1	0	0	0	0	1	1	0	0	1	0	2	0	0	1	0	1	0	2	10
7	79.59769106	29	40.54868495	0	0	1	0	0	1	1	0	0	1	2	1	2	4	1	3	0	1	1	1	1	0	0	4	27
7	12.57185219	30	73.66181676	1	0	0	1	1	1	0	0	0	0	1	1	2	4	1	3	0	1	1	1	1	0	0	4	23
7	82.11471328	31	26.22465474	0	0	0	0	1	0	1	0	1	1	2	1	0	1	0	0	0	0	1	0	0	0	0	1	2
7	32.87367097	32	69.96791427	1	1	1	0	1	1	0	0	0	0	1	1	2	4	1	3	0	1	1	1	1	0	0	4	26
7	80.71779556	33	18.63840953	1	0	0	1	0	0	0	0	1	1	1	0	2	4	1	3	0	1	1	1	1	0	0	4	6
7	11.08833716	34	52.8690623	0	1	0	1	1	1	1	0	0	0	1	1	1	1	1	1	1	1	1	1	1	1	0	5	0
7	62.48775884	35	7.32104199	0	0	1	0	1	0	1	0	1	1	1	0	0	0	1	0	0	0	0	1	0	0	0	1	20
7	20.73636391	36	65.45077794	1	1	1	1	0	1	1	0	0	0	1	1	1	1	1	1	1	1	1	1	1	1	0	5	15
7	93.30163494	37	36.47929665	1	1	0	0	0	1	1	0	1	1	2	1	2	0	1	3	0	1	0	1	1	0	0	3	33
7	91.23633869	38	35.8745515	0	0	0	0	1	0	1	1	0	1	2	1	0	2	1	0	0	0	1	1	0	0	0	2	17
7	27.84567143	39	89.03744896	1	0	0	0	0	0	0	1	0	0	2	0	1	1	1	1	1	1	1	1	1	1	0	5	13
7	20.06996368	40	72.94527388	0	1	1	1	0	0	0	0	1	0	1	1	0	0	1	0	0	0	0	1	0	0	0	1	11
8	19.71738388	1	98.12167338	0	0	0	1	1	1	0	1	0	0	2	0	1	0	0	0	0	1	0	0	0	0	0	1	35
8	6.422805384	2	64.25661403	1	1	1	0	0	1	1	1	0	0	1	1	1	3	0	2	0	1	1	0	1	0	0	3	11
8	31.99114614	3	75.32361934	0	0	0	1	1	0	0	0	0	0	2	0	1	2	0	0	0	1	1	0	0	0	0	2	26
8	87.07863351	4	19.82344534	0	0	1	0	0	0	1	1	1	1	2	1	1	1	1	1	1	1	1	1	1	1	0	5	8
8	66.47028079	5	38.82827223	1	0	0	0	1	1	0	1	1	1	2	1	1	1	1	1	1	1	1	1	1	1	0	5	36
8	46.98169927	6	51.17055154	0	1	1	0	1	0	0	0	0	1	2	0	1	2	0	0	0	1	1	0	0	0	0	2	31
8	63.49409476	7	30.5458721	0	0	1	0	0	1	0	1	0	1	2	1	1	2	0	0	0	1	1	0	0	0	0	2	34
8	75.83477434	8	18.91588174	1	0	0	0	0	1	1	0	1	1	2	1	1	3	0	0	2	1	1	0	0	1	0	3	10
8	66.26256017	9	45.30757648	0	1	1	1	0	1	1	0	1	0	1	0	1	1	1	1	1	1	1	1	1	1	0	5	19
8	95.3134629	10	37.73740774	0	0	0	0	1	1	1	1	1	1	2	1	1	0	0	0	0	1	0	0	0	0	0	1	12
8	34.2126332	11	94.49902277	1	0	1	1	1	1	1	0	0	0	1	1	1	0	3	4	2	1	0	1	1	1	0	4	22
8	21.03649425	12	63.62186498	1	1	1	1	1	0	0	0	0	0	1	1	1	1	1	1	1	1	1	1	1	1	0	5	21
8	17.66223335	13	57.48817567	1	0	0	0	0	1	1	1	0	0	1	1	1	0	0	0	0	1	0	0	0	0	0	1	37
8	99.33369891	14	48.11085936	0	0	0	0	0	0	1	1	0	0	1	0	1	2	0	0	0	1	1	0	0	0	0	2	4
8	8.560522736	15	76.02712948	1	1	1	1	1	0	1	0	0	0	1	1	1	0	0	0	0	1	0	0	0	0	0	1	1
8	58.96255551	16	25.26279992	1	0	0	1	0	0	1	1	1	0	1	0	1	3	0	2	4	1	1	0	1	1	0	4	17
8	78.60372564	17	32.01153732	0	0	0	1	0	0	0	1	1	1	2	1	1	0	0	2	3	1	0	0	1	1	0	3	32
8	64.86879171	18	32.39929734	0	1	1	1	0	1	0	1	1	0	1	0	1	0	2	3	4	1	0	1	1	1	0	4	24
8	6.190874928	19	97.16931153	0	0	1	0	1	1	1	1	0	0	2	0	1	2	0	3	0	1	1	0	1	0	0	3	5
8	87.46995169	20	3.319445531	0	1	0	0	1	1	0	0	0	1	2	1	1	2	0	0	0	1	1	0	0	0	0	2	9
8	91.90818598	21	46.7354112	1	0	1	0	0	1	1	1	1	1	2	1	1	3	2	4	0	1	1	1	1	0	0	4	29
8	31.25168103	22	78.35494451	1	1	1	0	1	0	1	0	1	0	1	1	1	0	0	2	3	1	0	0	1	1	0	3	3
8	3.1378457	23	64.27437014	0	0	1	1	1	0	1	0	1	0	1	1	1	2	0	0	0	1	1	0	0	0	0	2	28
8	54.97625065	24	22.11879515	0	0	1	0	1	0	1	0	1	1	2	1	1	1	1	1	1	1	1	1	1	1	0	5	2
8	64.20389712	25	18.15611745	0	0	0	1	1	0	1	1	1	1	2	1	1	1	1	1	1	1	1	1	1	1	0	5	33
8	41.8159545	26	63.81597126	1	1	0	0	1	0	0	0	0	0	1	1	1	0	0	0	0	1	0	0	0	0	0	1	25
8	74.82918167	27	17.68614542	0	0	1	0	1	0	0	1	1	0	1	0	1	2	0	0	0	1	1	0	0	0	0	2	14
8	8.488629571	28	80.8740411	0	1	1	1	0	1	0	0	0	0	1	1	1	0	0	0	0	1	0	0	0	0	0	1	20
8	79.59769106	29	40.54868495	0	0	1	0	0	1	1	0	0	1	2	1	1	0	0	0	2	1	0	0	0	1	0	2	7
8	12.57185219	30	73.66181676	1	0	0	1	1	1	0	0	0	0	1	1	1	0	0	0	0	1	0	0	0	0	0	1	23
8	82.11471328	31	26.22465474	0	0	0	0	1	0	1	0	1	1	2	1	1	0	0	3	2	1	0	0	1	1	0	3	16
8	32.87367097	32	69.96791427	1	1	1	0	1	1	0	0	0	0	1	1	1	2	0	3	4	1	1	0	1	1	0	4	6
8	80.71779556	33	18.63840953	1	0	0	1	0	0	0	0	1	1	1	0	1	1	1	1	1	1	1	1	1	1	0	5	30
8	11.08833716	34	52.8690623	0	1	0	1	1	1	1	0	0	0	1	1	1	1	1	1	1	1	1	1	1	1	0	5	13
8	62.48775884	35	7.32104199	0	0	1	0	1	0	1	0	1	1	2	1	1	2	0	3	0	1	1	0	1	0	0	3	15
8	20.73636391	36	65.45077794	1	1	1	1	0	1	1	0	0	0	1	1	1	3	2	0	0	1	1	1	0	0	0	3	38
8	93.30163494	37	36.47929665	1	1	0	0	0	1	1	0	1	1	2	1	1	4	2	3	0	1	1	1	1	0	0	4	27
8	91.23633869	38	35.8745515	0	0	0	0	1	0	1	1	0	1	2	1	1	0	4	3	2	1	0	1	1	1	0	4	39
8	27.84567143	39	89.03744896	1	0	0	0	0	0	0	1	0	0	1	1	1	0	0	0	0	1	0	0	0	0	0	1	0
8	20.06996368	40	72.94527388	0	1	1	1	0	0	0	0	1	0	1	1	1	1	1	1	1	1	1	1	1	1	0	5	18
9	19.71738388	1	98.12167338	0	0	0	1	1	1	0	1	0	0	1	1	0	0	1	2	3	0	0	1	1	1	0	3	22
9	6.422805384	2	64.25661403	1	1	1	0	0	1	1	1	0	0	2	0	1	1	1	1	1	1	1	1	1	1	0	5	13
9	31.99114614	3	75.32361934	0	0	0	1	1	0	0	0	0	0	1	1	4	0	3	1	2	1	0	1	1	1	0	4	31
9	87.07863351	4	19.82344534	0	0	1	0	0	0	1	1	1	1	2	1	0	2	1	4	3	0	1	1	1	1	0	4	35
9	66.47028079	5	38.82827223	1	0	0	0	1	1	0	1	1	1	2	1	0	0	1	0	0	0	0	1	0	0	0	1	34
9	46.98169927	6	51.17055154	0	1	1	0	1	0	0	0	0	1	1	1	0	0	1	0	2	0	0	1	0	1	0	2	21
9	63.49409476	7	30.5458721	0	0	1	0	0	1	0	1	0	1	1	0	0	0	0	1	0	0	0	0	1	0	0	1	9
9	75.83477434	8	18.91588174	1	0	0	0	0	1	1	0	1	1	2	1	0	0	2	1	0	0	0	1	1	0	0	2	4
9	66.26256017	9	45.30757648	0	1	1	1	0	1	1	0	1	0	2	1	0	0	0	0	1	0	0	0	0	1	0	1	38
9	95.3134629	10	37.73740774	0	0	0	0	1	1	1	1	1	1	2	1	1	1	1	1	1	1	1	1	1	1	0	5	39
9	34.2126332	11	94.49902277	1	0	1	1	1	1	1	0	0	0	1	1	2	3	0	1	0	1	1	0	1	0	0	3	5
9	21.03649425	12	63.62186498	1	1	1	1	1	0	0	0	0	0	1	1	0	2	1	0	0	0	1	1	0	0	0	2	37
9	17.66223335	13	57.48817567	1	0	0	0	0	1	1	1	0	0	2	0	0	0	0	1	0	0	0	0	1	0	0	1	30
9	99.33369891	14	48.11085936	0	0	0	0	0	0	1	1	0	0	2	1	3	4	0	2	1	1	1	0	1	1	0	4	16
9	8.560522736	15	76.02712948	1	1	1	1	1	0	1	0	0	0	1	1	0	0	0	2	1	0	0	0	1	1	0	2	29
9	58.96255551	16	25.26279992	1	0	0	1	0	0	1	1	1	0	2	1	1	1	1	1	1	1	1	1	1	1	0	5	36
9	78.60372564	17	32.01153732	0	0	0	1	0	0	0	1	1	1	2	1	0	0	1	0	2	0	0	1	0	1	0	2	32
9	64.86879171	18	32.39929734	0	1	1	1	0	1	0	1	1	0	1	0	1	1	1	1	1	1	1	1	1	1	0	5	11
9	6.190874928	19	97.16931153	0	0	1	0	1	1	1	1	0	0	2	0	0	0	0	1	0	0	0	0	1	0	0	1	6
9	87.46995169	20	3.319445531	0	1	0	0	1	1	0	0	0	1	1	0	0	0	1	2	0	0	0	1	1	0	0	2	2
9	91.90818598	21	46.7354112	1	0	1	0	0	1	1	1	1	1	2	1	1	0	3	2	4	1	0	1	1	1	0	4	20
9	31.25168103	22	78.35494451	1	1	1	0	1	0	1	0	1	0	1	1	0	0	1	0	0	0	0	1	0	0	0	1	1
9	3.1378457	23	64.27437014	0	0	1	1	1	0	1	0	1	0	1	1	1	1	1	1	1	1	1	1	1	1	0	5	23
9	54.97625065	24	22.11879515	0	0	1	0	1	0	1	0	1	1	2	1	0	1	0	0	0	0	1	0	0	0	0	1	27
9	64.20389712	25	18.15611745	0	0	0	1	1	0	1	1	1	1	1	0	0	0	0	1	0	0	0	0	1	0	0	1	26
9	41.8159545	26	63.81597126	1	1	0	0	1	0	0	0	0	0	1	1	0	2	1	0	3	0	1	1	0	1	0	3	14
9	74.82918167	27	17.68614542	0	0	1	0	1	0	0	1	1	0	2	1	0	2	1	3	0	0	1	1	1	0	0	3	10
9	8.488629571	28	80.8740411	0	1	1	1	0	1	0	0	0	0	1	1	0	2	0	1	0	0	1	0	1	0	0	2	7
9	79.59769106	29	40.54868495	0	0	1	0	0	1	1	0	0	1	2	1	0	0	0	2	1	0	0	0	1	1	0	2	18
9	12.57185219	30	73.66181676	1	0	0	1	1	1	0	0	0	0	1	1	1	1	1	1	1	1	1	1	1	1	0	5	0
9	82.11471328	31	26.22465474	0	0	0	0	1	0	1	0	1	1	1	0	0	0	1	2	3	0	0	1	1	1	0	3	24
9	32.87367097	32	69.96791427	1	1	1	0	1	1	0	0	0	0	1	1	1	1	1	1	1	1	1	1	1	1	0	5	12
9	80.71779556	33	18.63840953	1	0	0	1	0	0	0	0	1	1	1	0	4	0	1	2	3	1	0	1	1	1	0	4	33
9	11.08833716	34	52.8690623	0	1	0	1	1	1	1	0	0	0	2	0	0	0	1	3	2	0	0	1	1	1	0	3	25
9	62.48775884	35	7.32104199	0	0	1	0	1	0	1	0	1	1	2	1	4	1	0	3	2	1	1	0	1	1	0	4	28
9	20.73636391	36	65.45077794	1	1	1	1	0	1	1	0	0	0	1	1	1	1	1	1	1	1	1	1	1	1	0	5	8
9	93.30163494	37	36.47929665	1	1	0	0	0	1	1	0	1	1	2	1	3	0	1	2	0	1	0	1	1	0	0	3	19
9	91.23633869	38	35.8745515	0	0	0	0	1	0	1	1	0	1	2	1	4	2	1	3	0	1	1	1	1	0	0	4	3
9	27.84567143	39	89.03744896	1	0	0	0	0	0	0	1	0	0	2	0	4	0	1	3	2	1	0	1	1	1	0	4	17
9	20.06996368	40	72.94527388	0	1	1	1	0	0	0	0	1	0	1	1	1	1	1	1	1	1	1	1	1	1	0	5	15
10	19.71738388	1	98.12167338	0	0	0	1	1	1	0	1	0	0	1	1	2	3	0	1	4	1	1	0	1	1	0	4	8
10	6.422805384	2	64.25661403	1	1	1	0	0	1	1	1	0	0	2	0	1	1	1	1	1	1	1	1	1	1	0	5	10
10	31.99114614	3	75.32361934	0	0	0	1	1	0	0	0	0	0	1	1	2	3	0	1	4	1	1	0	1	1	0	4	38
10	87.07863351	4	19.82344534	0	0	1	0	0	0	1	1	1	1	2	1	0	0	0	0	1	0	0	0	0	1	0	1	2
10	66.47028079	5	38.82827223	1	0	0	0	1	1	0	1	1	1	2	1	0	0	0	1	0	0	0	0	1	0	0	1	24
10	46.98169927	6	51.17055154	0	1	1	0	1	0	0	0	0	1	2	0	0	0	0	1	0	0	0	0	1	0	0	1	20
10	63.49409476	7	30.5458721	0	0	1	0	0	1	0	1	0	1	1	0	0	0	0	1	0	0	0	0	1	0	0	1	9
10	75.83477434	8	18.91588174	1	0	0	0	0	1	1	0	1	1	2	1	2	3	0	1	4	1	1	0	1	1	0	4	18
10	66.26256017	9	45.30757648	0	1	1	1	0	1	1	0	1	0	2	1	2	3	0	1	4	1	1	0	1	1	0	4	32
10	95.3134629	10	37.73740774	0	0	0	0	1	1	1	1	1	1	2	1	1	1	1	1	1	1	1	1	1	1	0	5	17
10	34.2126332	11	94.49902277	1	0	1	1	1	1	1	0	0	0	1	1	1	1	1	1	1	1	1	1	1	1	0	5	7
10	21.03649425	12	63.62186498	1	1	1	1	1	0	0	0	0	0	1	1	0	0	0	1	0	0	0	0	1	0	0	1	13
10	17.66223335	13	57.48817567	1	0	0	0	0	1	1	1	0	0	2	0	2	3	0	1	0	1	1	0	1	0	0	3	31
10	99.33369891	14	48.11085936	0	0	0	0	0	0	1	1	0	0	2	1	2	3	0	1	0	1	1	0	1	0	0	3	16
10	8.560522736	15	76.02712948	1	1	1	1	1	0	1	0	0	0	1	1	1	1	1	1	1	1	1	1	1	1	0	5	29
10	58.96255551	16	25.26279992	1	0	0	1	0	0	1	1	1	0	1	0	2	3	0	1	4	1	1	0	1	1	0	4	33
10	78.60372564	17	32.01153732	0	0	0	1	0	0	0	1	1	1	1	0	2	0	0	1	0	1	0	0	1	0	0	2	39
10	64.86879171	18	32.39929734	0	1	1	1	0	1	0	1	1	0	1	0	2	3	0	1	0	1	1	0	1	0	0	3	0
10	6.190874928	19	97.16931153	0	0	1	0	1	1	1	1	0	0	2	0	1	1	1	1	1	1	1	1	1	1	0	5	3
10	87.46995169	20	3.319445531	0	1	0	0	1	1	0	0	0	1	2	1	2	3	0	1	0	1	1	0	1	0	0	3	11
10	91.90818598	21	46.7354112	1	0	1	0	0	1	1	1	1	1	2	1	2	0	0	1	0	1	0	0	1	0	0	2	36
10	31.25168103	22	78.35494451	1	1	1	0	1	0	1	0	1	0	2	0	2	3	0	1	4	1	1	0	1	1	0	4	12
10	3.1378457	23	64.27437014	0	0	1	1	1	0	1	0	1	0	1	1	2	0	0	1	0	1	0	0	1	0	0	2	19
10	54.97625065	24	22.11879515	0	0	1	0	1	0	1	0	1	1	2	1	2	0	0	1	0	1	0	0	1	0	0	2	25
10	64.20389712	25	18.15611745	0	0	0	1	1	0	1	1	1	1	2	1	1	1	1	1	1	1	1	1	1	1	0	5	26
10	41.8159545	26	63.81597126	1	1	0	0	1	0	0	0	0	0	2	0	0	0	0	1	2	0	0	0	1	1	0	2	4
10	74.82918167	27	17.68614542	0	0	1	0	1	0	0	1	1	0	2	1	2	3	0	1	4	1	1	0	1	1	0	4	35
10	8.488629571	28	80.8740411	0	1	1	1	0	1	0	0	0	0	1	1	1	1	1	1	1	1	1	1	1	1	0	5	37
10	79.59769106	29	40.54868495	0	0	1	0	0	1	1	0	0	1	2	1	0	0	0	1	0	0	0	0	1	0	0	1	15
10	12.57185219	30	73.66181676	1	0	0	1	1	1	0	0	0	0	1	1	0	0	0	1	0	0	0	0	1	0	0	1	34
10	82.11471328	31	26.22465474	0	0	0	0	1	0	1	0	1	1	2	1	2	0	0	1	3	1	0	0	1	1	0	3	6
10	32.87367097	32	69.96791427	1	1	1	0	1	1	0	0	0	0	1	1	2	0	0	1	0	1	0	0	1	0	0	2	27
10	80.71779556	33	18.63840953	1	0	0	1	0	0	0	0	1	1	1	0	2	0	0	1	0	1	0	0	1	0	0	2	22
10	11.08833716	34	52.8690623	0	1	0	1	1	1	1	0	0	0	1	1	1	1	1	1	1	1	1	1	1	1	0	5	30
10	62.48775884	35	7.32104199	0	0	1	0	1	0	1	0	1	1	2	1	1	0	0	0	2	1	0	0	0	1	0	2	1
10	20.73636391	36	65.45077794	1	1	1	1	0	1	1	0	0	0	1	1	3	0	0	2	1	1	0	0	1	1	0	3	5
10	93.30163494	37	36.47929665	1	1	0	0	0	1	1	0	1	1	2	1	2	3	0	1	4	1	1	0	1	1	0	4	21
10	91.23633869	38	35.8745515	0	0	0	0	1	0	1	1	0	1	2	1	0	0	0	1	0	0	0	0	1	0	0	1	14
10	27.84567143	39	89.03744896	1	0	0	0	0	0	0	1	0	0	1	1	1	1	1	1	1	1	1	1	1	1	0	5	28
10	20.06996368	40	72.94527388	0	1	1	1	0	0	0	0	1	0	1	1	2	3	0	1	0	1	1	0	1	0	0	3	23
12	19.71738388	1	98.12167338	0	0	0	1	1	1	0	1	0	0	1	1	0	0	0	1	0	0	0	0	1	0	0	1	29
12	6.422805384	2	64.25661403	1	1	1	0	0	1	1	1	0	0	2	0	2	0	3	1	4	1	0	1	1	1	0	4	2
12	31.99114614	3	75.32361934	0	0	0	1	1	0	0	0	0	0	1	1	0	0	0	1	2	0	0	0	1	1	0	2	9
12	87.07863351	4	19.82344534	0	0	1	0	0	0	1	1	1	1	2	1	4	0	2	1	3	1	0	1	1	1	0	4	18
12	66.47028079	5	38.82827223	1	0	0	0	1	1	0	1	1	1	2	1	3	4	0	1	2	1	1	0	1	1	0	4	37
12	46.98169927	6	51.17055154	0	1	1	0	1	0	0	0	0	1	1	1	3	0	0	1	2	1	0	0	1	1	0	3	17
12	63.49409476	7	30.5458721	0	0	1	0	0	1	0	1	0	1	2	1	2	3	0	4	1	1	1	0	1	1	0	4	5
12	75.83477434	8	18.91588174	1	0	0	0	0	1	1	0	1	1	2	1	0	0	1	2	3	0	0	1	1	1	0	3	25
12	66.26256017	9	45.30757648	0	1	1	1	0	1	1	0	1	0	2	1	1	1	1	1	1	1	1	1	1	1	0	5	16
12	95.3134629	10	37.73740774	0	0	0	0	1	1	1	1	1	1	2	1	2	0	0	0	1	1	0	0	0	1	0	2	4
12	34.2126332	11	94.49902277	1	0	1	1	1	1	1	0	0	0	1	1	1	1	1	1	1	1	1	1	1	1	0	5	7
12	21.03649425	12	63.62186498	1	1	1	1	1	0	0	0	0	0	1	1	1	1	1	1	1	1	1	1	1	1	0	5	27
12	17.66223335	13	57.48817567	1	0	0	0	0	1	1	1	0	0	2	0	3	4	2	1	0	1	1	1	1	0	0	4	12
12	99.33369891	14	48.11085936	0	0	0	0	0	0	1	1	0	0	2	1	0	1	0	2	0	0	1	0	1	0	0	2	1
12	8.560522736	15	76.02712948	1	1	1	1	1	0	1	0	0	0	1	1	1	1	1	1	1	1	1	1	1	1	0	5	10
12	58.96255551	16	25.26279992	1	0	0	1	0	0	1	1	1	0	2	1	0	0	0	1	0	0	0	0	1	0	0	1	33
12	78.60372564	17	32.01153732	0	0	0	1	0	0	0	1	1	1	2	1	1	1	1	1	1	1	1	1	1	1	0	5	38
12	64.86879171	18	32.39929734	0	1	1	1	0	1	0	1	1	0	1	0	1	1	1	1	1	1	1	1	1	1	0	5	26
12	6.190874928	19	97.16931153	0	0	1	0	1	1	1	1	0	0	1	1	0	0	0	0	1	0	0	0	0	1	0	1	20
12	87.46995169	20	3.319445531	0	1	0	0	1	1	0	0	0	1	2	1	0	0	0	1	0	0	0	0	1	0	0	1	23
12	91.90818598	21	46.7354112	1	0	1	0	0	1	1	1	1	1	2	1	0	0	2	1	0	0	0	1	1	0	0	2	22
12	31.25168103	22	78.35494451	1	1	1	0	1	0	1	0	1	0	1	1	1	0	0	3	2	1	0	0	1	1	0	3	21
12	3.1378457	23	64.27437014	0	0	1	1	1	0	1	0	1	0	1	1	0	0	2	1	3	0	0	1	1	1	0	3	32
12	54.97625065	24	22.11879515	0	0	1	0	1	0	1	0	1	1	2	1	0	0	0	1	0	0	0	0	1	0	0	1	3
12	64.20389712	25	18.15611745	0	0	0	1	1	0	1	1	1	1	2	1	2	0	0	0	1	1	0	0	0	1	0	2	31
12	41.8159545	26	63.81597126	1	1	0	0	1	0	0	0	0	0	1	1	1	1	1	1	1	1	1	1	1	1	0	5	15
12	74.82918167	27	17.68614542	0	0	1	0	1	0	0	1	1	0	1	0	1	1	1	1	1	1	1	1	1	1	0	5	34
12	8.488629571	28	80.8740411	0	1	1	1	0	1	0	0	0	0	2	0	2	0	0	3	1	1	0	0	1	1	0	3	35
12	79.59769106	29	40.54868495	0	0	1	0	0	1	1	0	0	1	2	1	4	0	2	1	3	1	0	1	1	1	0	4	39
12	12.57185219	30	73.66181676	1	0	0	1	1	1	0	0	0	0	1	1	0	0	0	1	0	0	0	0	1	0	0	1	19
12	82.11471328	31	26.22465474	0	0	0	0	1	0	1	0	1	1	2	1	1	0	0	2	0	1	0	0	1	0	0	2	0
12	32.87367097	32	69.96791427	1	1	1	0	1	1	0	0	0	0	1	1	0	0	1	0	0	0	0	1	0	0	0	1	6
12	80.71779556	33	18.63840953	1	0	0	1	0	0	0	0	1	1	1	0	4	0	1	2	3	1	0	1	1	1	0	4	13
12	11.08833716	34	52.8690623	0	1	0	1	1	1	1	0	0	0	2	0	0	0	3	2	1	0	0	1	1	1	0	3	8
12	62.48775884	35	7.32104199	0	0	1	0	1	0	1	0	1	1	2	1	3	0	0	1	2	1	0	0	1	1	0	3	11
12	20.73636391	36	65.45077794	1	1	1	1	0	1	1	0	0	0	2	0	0	0	0	1	2	0	0	0	1	1	0	2	28
12	93.30163494	37	36.47929665	1	1	0	0	0	1	1	0	1	1	2	1	0	0	2	1	0	0	0	1	1	0	0	2	36
12	91.23633869	38	35.8745515	0	0	0	0	1	0	1	1	0	1	2	1	3	0	0	2	1	1	0	0	1	1	0	3	24
12	27.84567143	39	89.03744896	1	0	0	0	0	0	0	1	0	0	1	1	3	4	0	1	2	1	1	0	1	1	0	4	14
12	20.06996368	40	72.94527388	0	1	1	1	0	0	0	0	1	0	1	1	0	0	1	0	0	0	0	1	0	0	0	1	30
13	19.71738388	1	98.12167338	0	0	0	1	1	1	0	1	0	0	1	1	0	1	0	2	0	0	1	0	1	0	0	2	34
13	6.422805384	2	64.25661403	1	1	1	0	0	1	1	1	0	0	1	1	0	1	0	2	0	0	1	0	1	0	0	2	29
13	31.99114614	3	75.32361934	0	0	0	1	1	0	0	0	0	0	2	0	2	1	0	0	0	1	1	0	0	0	0	2	26
13	87.07863351	4	19.82344534	0	0	1	0	0	0	1	1	1	1	2	1	0	1	0	0	0	0	1	0	0	0	0	1	24
13	66.47028079	5	38.82827223	1	0	0	0	1	1	0	1	1	1	2	1	0	1	0	0	0	0	1	0	0	0	0	1	21
13	46.98169927	6	51.17055154	0	1	1	0	1	0	0	0	0	1	1	1	1	1	1	1	1	1	1	1	1	1	0	5	13
13	63.49409476	7	30.5458721	0	0	1	0	0	1	0	1	0	1	2	1	2	1	0	4	3	1	1	0	1	1	0	4	30
13	75.83477434	8	18.91588174	1	0	0	0	0	1	1	0	1	1	2	1	1	1	1	1	1	1	1	1	1	1	0	5	22
13	66.26256017	9	45.30757648	0	1	1	1	0	1	1	0	1	0	2	1	1	2	0	3	0	1	1	0	1	0	0	3	3
13	95.3134629	10	37.73740774	0	0	0	0	1	1	1	1	1	1	2	1	3	1	0	4	2	1	1	0	1	1	0	4	27
13	34.2126332	11	94.49902277	1	0	1	1	1	1	1	0	0	0	1	1	2	1	0	3	4	1	1	0	1	1	0	4	11
13	21.03649425	12	63.62186498	1	1	1	1	1	0	0	0	0	0	1	1	2	1	0	3	0	1	1	0	1	0	0	3	23
13	17.66223335	13	57.48817567	1	0	0	0	0	1	1	1	0	0	2	0	2	1	0	3	0	1	1	0	1	0	0	3	25
13	99.33369891	14	48.11085936	0	0	0	0	0	0	1	1	0	0	2	1	2	1	0	4	3	1	1	0	1	1	0	4	10
13	8.560522736	15	76.02712948	1	1	1	1	1	0	1	0	0	0	1	1	2	1	0	3	0	1	1	0	1	0	0	3	16
13	58.96255551	16	25.26279992	1	0	0	1	0	0	1	1	1	0	2	1	0	1	0	2	0	0	1	0	1	0	0	2	36
13	78.60372564	17	32.01153732	0	0	0	1	0	0	0	1	1	1	2	1	2	1	0	4	3	1	1	0	1	1	0	4	9
13	64.86879171	18	32.39929734	0	1	1	1	0	1	0	1	1	0	1	0	0	1	0	0	0	0	1	0	0	0	0	1	7
13	6.190874928	19	97.16931153	0	0	1	0	1	1	1	1	0	0	2	0	0	1	0	0	0	0	1	0	0	0	0	1	19
13	87.46995169	20	3.319445531	0	1	0	0	1	1	0	0	0	1	1	0	1	1	1	1	1	1	1	1	1	1	0	5	35
13	91.90818598	21	46.7354112	1	0	1	0	0	1	1	1	1	1	2	1	1	1	1	1	1	1	1	1	1	1	0	5	12
13	31.25168103	22	78.35494451	1	1	1	0	1	0	1	0	1	0	1	1	2	1	0	0	0	1	1	0	0	0	0	2	15
13	3.1378457	23	64.27437014	0	0	1	1	1	0	1	0	1	0	2	0	2	1	0	3	0	1	1	0	1	0	0	3	17
13	54.97625065	24	22.11879515	0	0	1	0	1	0	1	0	1	1	2	1	1	1	1	1	1	1	1	1	1	1	0	5	18
13	64.20389712	25	18.15611745	0	0	0	1	1	0	1	1	1	1	2	1	0	1	0	2	0	0	1	0	1	0	0	2	6
13	41.8159545	26	63.81597126	1	1	0	0	1	0	0	0	0	0	1	1	0	1	0	0	0	0	1	0	0	0	0	1	31
13	74.82918167	27	17.68614542	0	0	1	0	1	0	0	1	1	0	2	1	1	1	1	1	1	1	1	1	1	1	1	5	1
13	8.488629571	28	80.8740411	0	1	1	1	0	1	0	0	0	0	1	1	3	1	0	4	2	1	1	0	1	1	0	4	37
13	79.59769106	29	40.54868495	0	0	1	0	0	1	1	0	0	1	1	0	0	1	0	0	0	0	1	0	0	0	0	1	39
13	12.57185219	30	73.66181676	1	0	0	1	1	1	0	0	0	0	1	1	1	1	1	1	1	1	1	1	1	1	0	5	4
13	82.11471328	31	26.22465474	0	0	0	0	1	0	1	0	1	1	2	1	1	1	1	1	1	1	1	1	1	1	0	5	32
13	32.87367097	32	69.96791427	1	1	1	0	1	1	0	0	0	0	1	1	2	1	0	3	0	1	1	0	1	0	0	3	2
13	80.71779556	33	18.63840953	1	0	0	1	0	0	0	0	1	1	2	1	0	1	0	0	0	0	1	0	0	0	0	1	33
13	11.08833716	34	52.8690623	0	1	0	1	1	1	1	0	0	0	1	1	1	1	1	1	1	1	1	1	1	1	0	5	28
13	62.48775884	35	7.32104199	0	0	1	0	1	0	1	0	1	1	2	1	0	1	0	2	0	0	1	0	1	0	0	2	0
13	20.73636391	36	65.45077794	1	1	1	1	0	1	1	0	0	0	1	1	2	1	0	3	0	1	1	0	1	0	0	3	14
13	93.30163494	37	36.47929665	1	1	0	0	0	1	1	0	1	1	2	1	0	1	0	0	0	0	1	0	0	0	0	1	38
13	91.23633869	38	35.8745515	0	0	0	0	1	0	1	1	0	1	2	1	2	1	0	0	0	1	1	0	0	0	0	2	8
13	27.84567143	39	89.03744896	1	0	0	0	0	0	0	1	0	0	1	1	1	2	0	3	0	1	1	0	1	0	0	3	20
13	20.06996368	40	72.94527388	0	1	1	1	0	0	0	0	1	0	1	1	2	1	4	3	0	1	1	1	1	0	0	4	5
14	19.71738388	1	98.12167338	0	0	0	1	1	1	0	1	0	0	2	0	2	1	0	0	0	1	1	0	0	0	0	2	33
14	6.422805384	2	64.25661403	1	1	1	0	0	1	1	1	0	0	1	1	0	1	0	0	0	0	1	0	0	0	0	1	18
14	31.99114614	3	75.32361934	0	0	0	1	1	0	0	0	0	0	1	1	0	1	2	3	0	0	1	1	1	0	0	3	3
14	87.07863351	4	19.82344534	0	0	1	0	0	0	1	1	1	1	2	1	0	1	0	0	0	0	1	0	0	0	0	1	19
14	66.47028079	5	38.82827223	1	0	0	0	1	1	0	1	1	1	2	1	0	1	0	0	0	0	1	0	0	0	0	1	14
14	46.98169927	6	51.17055154	0	1	1	0	1	0	0	0	0	1	1	1	2	1	3	4	0	1	1	1	1	0	0	4	15
14	63.49409476	7	30.5458721	0	0	1	0	0	1	0	1	0	1	2	1	1	1	1	1	1	1	1	1	1	1	0	5	20
14	75.83477434	8	18.91588174	1	0	0	0	0	1	1	0	1	1	2	1	2	1	3	0	0	1	1	1	0	0	0	3	10
14	66.26256017	9	45.30757648	0	1	1	1	0	1	1	0	1	0	1	0	1	1	1	1	1	1	1	1	1	1	0	5	0
14	95.3134629	10	37.73740774	0	0	0	0	1	1	1	1	1	1	2	1	0	1	2	0	3	0	1	1	0	1	0	3	39
14	34.2126332	11	94.49902277	1	0	1	1	1	1	1	0	0	0	1	1	2	1	3	4	0	1	1	1	1	0	0	4	38
14	21.03649425	12	63.62186498	1	1	1	1	1	0	0	0	0	0	1	1	2	1	3	0	4	1	1	1	0	1	0	4	8
14	17.66223335	13	57.48817567	1	0	0	0	0	1	1	1	0	0	1	1	2	1	3	0	0	1	1	1	0	0	0	3	25
14	99.33369891	14	48.11085936	0	0	0	0	0	0	1	1	0	0	2	1	0	1	0	0	0	0	1	0	0	0	0	1	29
14	8.560522736	15	76.02712948	1	1	1	1	1	0	1	0	0	0	1	1	1	1	1	1	1	1	1	1	1	1	0	5	28
14	58.96255551	16	25.26279992	1	0	0	1	0	0	1	1	1	0	2	1	1	1	1	1	1	1	1	1	1	1	0	5	31
14	78.60372564	17	32.01153732	0	0	0	1	0	0	0	1	1	1	2	1	2	1	3	4	0	1	1	1	1	0	0	4	4
14	64.86879171	18	32.39929734	0	1	1	1	0	1	0	1	1	0	1	0	2	1	3	4	0	1	1	1	1	0	0	4	11
14	6.190874928	19	97.16931153	0	0	1	0	1	1	1	1	0	0	1	1	2	1	0	0	0	1	1	0	0	0	0	2	30
14	87.46995169	20	3.319445531	0	1	0	0	1	1	0	0	0	1	1	0	0	1	0	0	0	0	1	0	0	0	0	1	21
14	91.90818598	21	46.7354112	1	0	1	0	0	1	1	1	1	1	2	1	0	1	2	0	0	0	1	1	0	0	0	2	22
14	31.25168103	22	78.35494451	1	1	1	0	1	0	1	0	1	0	1	1	1	1	1	1	1	1	1	1	1	1	0	5	34
14	3.1378457	23	64.27437014	0	0	1	1	1	0	1	0	1	0	1	1	1	1	1	1	1	1	1	1	1	1	0	5	1
14	54.97625065	24	22.11879515	0	0	1	0	1	0	1	0	1	1	2	1	2	1	3	0	0	1	1	1	0	0	0	3	23
14	64.20389712	25	18.15611745	0	0	0	1	1	0	1	1	1	1	2	1	0	1	2	0	0	0	1	1	0	0	0	2	36
14	41.8159545	26	63.81597126	1	1	0	0	1	0	0	0	0	0	1	1	0	1	0	0	0	0	1	0	0	0	0	1	2
14	74.82918167	27	17.68614542	0	0	1	0	1	0	0	1	1	0	2	1	0	1	2	0	0	0	1	1	0	0	0	2	26
14	8.488629571	28	80.8740411	0	1	1	1	0	1	0	0	0	0	1	1	0	1	0	0	2	0	1	0	0	1	0	2	12
14	79.59769106	29	40.54868495	0	0	1	0	0	1	1	0	0	1	2	1	0	1	0	0	0	0	1	0	0	0	0	1	5
14	12.57185219	30	73.66181676	1	0	0	1	1	1	0	0	0	0	1	1	1	1	1	1	1	1	1	1	1	1	0	5	32
14	82.11471328	31	26.22465474	0	0	0	0	1	0	1	0	1	1	1	0	0	0	1	0	0	0	0	1	0	0	0	1	6
14	32.87367097	32	69.96791427	1	1	1	0	1	1	0	0	0	0	1	1	2	1	3	4	0	1	1	1	1	0	0	4	17
14	80.71779556	33	18.63840953	1	0	0	1	0	0	0	0	1	1	2	1	1	1	1	1	1	1	1	1	1	1	1	5	9
14	11.08833716	34	52.8690623	0	1	0	1	1	1	1	0	0	0	1	1	1	1	1	1	1	1	1	1	1	1	0	5	35
14	62.48775884	35	7.32104199	0	0	1	0	1	0	1	0	1	1	2	1	2	1	3	4	0	1	1	1	1	0	0	4	13
14	20.73636391	36	65.45077794	1	1	1	1	0	1	1	0	0	0	1	1	0	1	2	0	0	0	1	1	0	0	0	2	24
14	93.30163494	37	36.47929665	1	1	0	0	0	1	1	0	1	1	2	1	0	1	2	0	0	0	1	1	0	0	0	2	37
14	91.23633869	38	35.8745515	0	0	0	0	1	0	1	1	0	1	2	1	0	1	2	3	0	0	1	1	1	0	0	3	16
14	27.84567143	39	89.03744896	1	0	0	0	0	0	0	1	0	0	1	1	2	1	3	4	0	1	1	1	1	0	0	4	27
14	20.06996368	40	72.94527388	0	1	1	1	0	0	0	0	1	0	1	1	2	1	3	0	0	1	1	1	0	0	0	3	7
15	19.71738388	1	98.12167338	0	0	0	1	1	1	0	1	0	0	1	1	1	1	1	1	1	1	1	1	1	1	0	5	6
15	6.422805384	2	64.25661403	1	1	1	0	0	1	1	1	0	0	1	1	2	1	0	3	4	1	1	0	1	1	0	4	33
15	31.99114614	3	75.32361934	0	0	0	1	1	0	0	0	0	0	1	1	0	1	2	3	0	0	1	1	1	0	0	3	17
15	87.07863351	4	19.82344534	0	0	1	0	0	0	1	1	1	1	2	1	0	1	2	3	4	0	1	1	1	1	0	4	14
15	66.47028079	5	38.82827223	1	0	0	0	1	1	0	1	1	1	2	1	2	1	3	0	0	1	1	1	0	0	0	3	22
15	46.98169927	6	51.17055154	0	1	1	0	1	0	0	0	0	1	1	1	2	1	3	4	0	1	1	1	1	0	0	4	5
15	63.49409476	7	30.5458721	0	0	1	0	0	1	0	1	0	1	2	1	0	1	2	0	0	0	1	1	0	0	0	2	27
15	75.83477434	8	18.91588174	1	0	0	0	0	1	1	0	1	1	2	1	1	1	1	1	1	1	1	1	1	1	0	5	37
15	66.26256017	9	45.30757648	0	1	1	1	0	1	1	0	1	0	1	0	0	0	1	0	0	0	0	1	0	0	0	1	32
15	95.3134629	10	37.73740774	0	0	0	0	1	1	1	1	1	1	2	1	0	1	2	3	4	0	1	1	1	1	0	4	24
15	34.2126332	11	94.49902277	1	0	1	1	1	1	1	0	0	0	1	1	0	1	2	0	0	0	1	1	0	0	0	2	0
15	21.03649425	12	63.62186498	1	1	1	1	1	0	0	0	0	0	1	1	2	1	3	4	0	1	1	1	1	0	0	4	25
15	17.66223335	13	57.48817567	1	0	0	0	0	1	1	1	0	0	2	0	2	1	3	4	0	1	1	1	1	0	0	4	13
15	99.33369891	14	48.11085936	0	0	0	0	0	0	1	1	0	0	2	1	2	1	3	0	0	1	1	1	0	0	0	3	9
15	8.560522736	15	76.02712948	1	1	1	1	1	0	1	0	0	0	1	1	0	1	2	3	4	0	1	1	1	1	0	4	29
15	58.96255551	16	25.26279992	1	0	0	1	0	0	1	1	1	0	2	1	0	1	0	0	0	0	1	0	0	0	0	1	31
15	78.60372564	17	32.01153732	0	0	0	1	0	0	0	1	1	1	2	1	0	1	0	0	0	0	1	0	0	0	0	1	39
15	64.86879171	18	32.39929734	0	1	1	1	0	1	0	1	1	0	1	0	0	1	2	3	0	0	1	1	1	0	0	3	21
15	6.190874928	19	97.16931153	0	0	1	0	1	1	1	1	0	0	2	0	1	1	1	1	1	1	1	1	1	1	0	5	35
15	87.46995169	20	3.319445531	0	1	0	0	1	1	0	0	0	1	2	1	1	0	0	2	0	1	0	0	1	0	0	2	3
15	91.90818598	21	46.7354112	1	0	1	0	0	1	1	1	1	1	2	1	0	0	0	0	1	0	0	0	0	1	0	1	4
15	31.25168103	22	78.35494451	1	1	1	0	1	0	1	0	1	0	1	1	0	1	2	0	0	0	1	1	0	0	0	2	12
15	3.1378457	23	64.27437014	0	0	1	1	1	0	1	0	1	0	1	1	1	1	1	1	1	1	1	1	1	1	0	5	10
15	54.97625065	24	22.11879515	0	0	1	0	1	0	1	0	1	1	2	1	0	1	0	0	0	0	1	0	0	0	0	1	15
15	64.20389712	25	18.15611745	0	0	0	1	1	0	1	1	1	1	2	1	0	1	0	0	0	0	1	0	0	0	0	1	30
15	41.8159545	26	63.81597126	1	1	0	0	1	0	0	0	0	0	1	1	2	1	3	0	0	1	1	1	0	0	0	3	34
15	74.82918167	27	17.68614542	0	0	1	0	1	0	0	1	1	0	2	1	1	1	1	1	1	1	1	1	1	1	1	5	28
15	8.488629571	28	80.8740411	0	1	1	1	0	1	0	0	0	0	1	1	2	1	0	3	4	1	1	0	1	1	0	4	38
15	79.59769106	29	40.54868495	0	0	1	0	0	1	1	0	0	1	1	0	0	1	0	0	0	0	1	0	0	0	0	1	20
15	12.57185219	30	73.66181676	1	0	0	1	1	1	0	0	0	0	1	1	2	1	3	0	0	1	1	1	0	0	0	3	18
15	82.11471328	31	26.22465474	0	0	0	0	1	0	1	0	1	1	2	1	0	1	2	0	0	0	1	1	0	0	0	2	26
15	32.87367097	32	69.96791427	1	1	1	0	1	1	0	0	0	0	1	1	0	1	2	0	0	0	1	1	0	0	0	2	36
15	80.71779556	33	18.63840953	1	0	0	1	0	0	0	0	1	1	2	1	1	1	1	1	1	1	1	1	1	1	0	5	2
15	11.08833716	34	52.8690623	0	1	0	1	1	1	1	0	0	0	1	1	0	1	0	0	0	0	1	0	0	0	0	1	7
15	62.48775884	35	7.32104199	0	0	1	0	1	0	1	0	1	1	2	1	0	1	2	0	0	0	1	1	0	0	0	2	1
15	20.73636391	36	65.45077794	1	1	1	1	0	1	1	0	0	0	1	1	0	1	2	3	0	0	1	1	1	0	0	3	11
15	93.30163494	37	36.47929665	1	1	0	0	0	1	1	0	1	1	2	1	1	1	1	1	1	1	1	1	1	1	0	5	8
15	91.23633869	38	35.8745515	0	0	0	0	1	0	1	1	0	1	2	1	0	1	2	0	0	0	1	1	0	0	0	2	16
15	27.84567143	39	89.03744896	1	0	0	0	0	0	0	1	0	0	1	1	1	1	1	1	1	1	1	1	1	1	0	5	19
15	20.06996368	40	72.94527388	0	1	1	1	0	0	0	0	1	0	1	1	1	1	1	1	1	1	1	1	1	1	0	5	23
16	19.71738388	1	98.12167338	0	0	0	1	1	1	0	1	0	0	1	1	3	1	0	2	0	1	1	0	1	0	0	3	13
16	6.422805384	2	64.25661403	1	1	1	0	0	1	1	1	0	0	1	1	3	1	4	2	0	1	1	1	1	0	0	4	9
16	31.99114614	3	75.32361934	0	0	0	1	1	0	0	0	0	0	1	1	1	1	1	1	1	1	1	1	1	1	0	5	30
16	87.07863351	4	19.82344534	0	0	1	0	0	0	1	1	1	1	2	1	0	1	0	0	0	0	1	0	0	0	0	1	38
16	66.47028079	5	38.82827223	1	0	0	0	1	1	0	1	1	1	2	1	1	1	1	1	1	1	1	1	1	1	0	5	4
16	46.98169927	6	51.17055154	0	1	1	0	1	0	0	0	0	1	2	0	2	0	0	1	0	1	0	0	1	0	0	2	28
16	63.49409476	7	30.5458721	0	0	1	0	0	1	0	1	0	1	2	1	2	0	3	1	0	1	0	1	1	0	0	3	33
16	75.83477434	8	18.91588174	1	0	0	0	0	1	1	0	1	1	2	1	1	1	1	1	1	1	1	1	1	1	0	5	0
16	66.26256017	9	45.30757648	0	1	1	1	0	1	1	0	1	0	1	0	3	0	2	1	0	1	0	1	1	0	0	3	39
16	95.3134629	10	37.73740774	0	0	0	0	1	1	1	1	1	1	2	1	2	0	0	1	0	1	0	0	1	0	0	2	18
16	34.2126332	11	94.49902277	1	0	1	1	1	1	1	0	0	0	1	1	2	4	0	1	3	1	1	0	1	1	0	4	17
16	21.03649425	12	63.62186498	1	1	1	1	1	0	0	0	0	0	1	1	1	1	1	1	1	1	1	1	1	1	0	5	29
16	17.66223335	13	57.48817567	1	0	0	0	0	1	1	1	0	0	2	0	0	0	0	1	0	0	0	0	1	0	0	1	1
16	99.33369891	14	48.11085936	0	0	0	0	0	0	1	1	0	0	1	0	0	1	0	0	2	0	1	0	0	1	0	2	31
16	8.560522736	15	76.02712948	1	1	1	1	1	0	1	0	0	0	1	1	2	3	0	1	4	1	1	0	1	1	0	4	23
16	58.96255551	16	25.26279992	1	0	0	1	0	0	1	1	1	0	2	1	4	2	0	1	3	1	1	0	1	1	0	4	2
16	78.60372564	17	32.01153732	0	0	0	1	0	0	0	1	1	1	2	1	2	3	0	1	0	1	1	0	1	0	0	3	19
16	64.86879171	18	32.39929734	0	1	1	1	0	1	0	1	1	0	1	0	0	1	0	3	2	0	1	0	1	1	0	3	6
16	6.190874928	19	97.16931153	0	0	1	0	1	1	1	1	0	0	2	0	2	0	0	1	0	1	0	0	1	0	0	2	15
16	87.46995169	20	3.319445531	0	1	0	0	1	1	0	0	0	1	2	1	2	0	0	1	0	1	0	0	1	0	0	2	24
16	91.90818598	21	46.7354112	1	0	1	0	0	1	1	1	1	1	2	1	1	0	3	2	0	1	0	1	1	0	0	3	11
16	31.25168103	22	78.35494451	1	1	1	0	1	0	1	0	1	0	2	0	2	3	0	1	0	1	1	0	1	0	0	3	14
16	3.1378457	23	64.27437014	0	0	1	1	1	0	1	0	1	0	2	0	0	0	0	1	0	0	0	0	1	0	0	1	21
16	54.97625065	24	22.11879515	0	0	1	0	1	0	1	0	1	1	2	1	0	1	0	0	0	0	1	0	0	0	0	1	34
16	64.20389712	25	18.15611745	0	0	0	1	1	0	1	1	1	1	2	1	1	1	1	1	1	1	1	1	1	1	0	5	7
16	41.8159545	26	63.81597126	1	1	0	0	1	0	0	0	0	0	1	1	2	0	0	1	0	1	0	0	1	0	0	2	20
16	74.82918167	27	17.68614542	0	0	1	0	1	0	0	1	1	0	2	1	2	0	0	1	0	1	0	0	1	0	0	2	3
16	8.488629571	28	80.8740411	0	1	1	1	0	1	0	0	0	0	1	1	4	1	0	3	2	1	1	0	1	1	0	4	36
16	79.59769106	29	40.54868495	0	0	1	0	0	1	1	0	0	1	2	1	2	3	0	1	4	1	1	0	1	1	0	4	25
16	12.57185219	30	73.66181676	1	0	0	1	1	1	0	0	0	0	1	1	0	0	0	1	0	0	0	0	1	0	0	1	26
16	82.11471328	31	26.22465474	0	0	0	0	1	0	1	0	1	1	2	1	0	1	0	0	2	0	1	0	0	1	0	2	5
16	32.87367097	32	69.96791427	1	1	1	0	1	1	0	0	0	0	1	1	2	0	3	1	4	1	0	1	1	1	0	4	32
16	80.71779556	33	18.63840953	1	0	0	1	0	0	0	0	1	1	1	0	1	1	1	1	1	1	1	1	1	1	0	5	35
16	11.08833716	34	52.8690623	0	1	0	1	1	1	1	0	0	0	1	1	0	0	0	1	0	0	0	0	1	0	0	1	27
16	62.48775884	35	7.32104199	0	0	1	0	1	0	1	0	1	1	2	1	2	3	0	1	0	1	1	0	1	0	0	3	16
16	20.73636391	36	65.45077794	1	1	1	1	0	1	1	0	0	0	1	1	1	1	1	1	1	1	1	1	1	1	0	5	22
16	93.30163494	37	36.47929665	1	1	0	0	0	1	1	0	1	1	2	1	0	0	0	0	1	0	0	0	0	1	0	1	37
16	91.23633869	38	35.8745515	0	0	0	0	1	0	1	1	0	1	2	1	1	1	1	1	1	1	1	1	1	1	0	5	8
16	27.84567143	39	89.03744896	1	0	0	0	0	0	0	1	0	0	1	1	2	3	0	1	4	1	1	0	1	1	0	4	12
16	20.06996368	40	72.94527388	0	1	1	1	0	0	0	0	1	0	1	1	1	1	1	1	1	1	1	1	1	1	0	5	10
17	19.71738388	1	98.12167338	0	0	0	1	1	1	0	1	0	0	2	0	0	1	2	4	3	0	1	1	1	1	0	4	7
17	6.422805384	2	64.25661403	1	1	1	0	0	1	1	1	0	0	2	0	1	1	1	1	1	1	1	1	1	1	0	5	30
17	31.99114614	3	75.32361934	0	0	0	1	1	0	0	0	0	0	1	1	0	1	3	4	2	0	1	1	1	1	0	4	25
17	87.07863351	4	19.82344534	0	0	1	0	0	0	1	1	1	1	2	1	1	1	1	1	1	1	1	1	1	1	0	5	6
17	66.47028079	5	38.82827223	1	0	0	0	1	1	0	1	1	1	2	1	3	2	0	1	0	1	1	0	1	0	0	3	2
17	46.98169927	6	51.17055154	0	1	1	0	1	0	0	0	0	1	1	1	1	1	1	1	1	1	1	1	1	1	0	5	38
17	63.49409476	7	30.5458721	0	0	1	0	0	1	0	1	0	1	2	1	0	1	0	3	2	0	1	0	1	1	0	3	22
17	75.83477434	8	18.91588174	1	0	0	0	0	1	1	0	1	1	2	1	1	1	1	1	1	1	1	1	1	1	0	5	29
17	66.26256017	9	45.30757648	0	1	1	1	0	1	1	0	1	0	2	1	2	0	4	1	3	1	0	1	1	1	0	4	1
17	95.3134629	10	37.73740774	0	0	0	0	1	1	1	1	1	1	2	1	4	1	3	0	2	1	1	1	0	1	0	4	4
17	34.2126332	11	94.49902277	1	0	1	1	1	1	1	0	0	0	2	0	0	1	0	0	0	0	1	0	0	0	0	1	20
17	21.03649425	12	63.62186498	1	1	1	1	1	0	0	0	0	0	1	1	0	1	2	3	0	0	1	1	1	0	0	3	32
17	17.66223335	13	57.48817567	1	0	0	0	0	1	1	1	0	0	2	0	0	1	2	3	0	0	1	1	1	0	0	3	37
17	99.33369891	14	48.11085936	0	0	0	0	0	0	1	1	0	0	2	1	1	1	1	1	1	1	1	1	1	1	0	5	21
17	8.560522736	15	76.02712948	1	1	1	1	1	0	1	0	0	0	1	1	0	1	3	4	2	0	1	1	1	1	0	4	27
17	58.96255551	16	25.26279992	1	0	0	1	0	0	1	1	1	0	2	1	1	1	1	1	1	1	1	1	1	1	0	5	34
17	78.60372564	17	32.01153732	0	0	0	1	0	0	0	1	1	1	1	0	0	0	0	1	0	0	0	0	1	0	0	1	39
17	64.86879171	18	32.39929734	0	1	1	1	0	1	0	1	1	0	1	0	1	1	1	1	1	1	1	1	1	1	0	5	14
17	6.190874928	19	97.16931153	0	0	1	0	1	1	1	1	0	0	2	0	0	1	3	2	0	0	1	1	1	0	0	3	24
17	87.46995169	20	3.319445531	0	1	0	0	1	1	0	0	0	1	1	0	0	0	0	1	0	0	0	0	1	0	0	1	19
17	91.90818598	21	46.7354112	1	0	1	0	0	1	1	1	1	1	2	1	0	0	0	1	0	0	0	0	1	0	0	1	8
17	31.25168103	22	78.35494451	1	1	1	0	1	0	1	0	1	0	1	1	1	1	1	1	1	1	1	1	1	1	0	5	11
17	3.1378457	23	64.27437014	0	0	1	1	1	0	1	0	1	0	2	0	0	0	0	1	0	0	0	0	1	0	0	1	5
17	54.97625065	24	22.11879515	0	0	1	0	1	0	1	0	1	1	2	1	0	0	0	1	0	0	0	0	1	0	0	1	18
17	64.20389712	25	18.15611745	0	0	0	1	1	0	1	1	1	1	2	1	0	1	2	0	0	0	1	1	0	0	0	2	36
17	41.8159545	26	63.81597126	1	1	0	0	1	0	0	0	0	0	1	1	0	1	0	2	0	0	1	0	1	0	0	2	12
17	74.82918167	27	17.68614542	0	0	1	0	1	0	0	1	1	0	1	0	0	1	3	4	2	0	1	1	1	1	0	4	17
17	8.488629571	28	80.8740411	0	1	1	1	0	1	0	0	0	0	1	1	0	2	0	1	0	0	1	0	1	0	0	2	3
17	79.59769106	29	40.54868495	0	0	1	0	0	1	1	0	0	1	2	1	0	1	0	2	0	0	1	0	1	0	0	2	15
17	12.57185219	30	73.66181676	1	0	0	1	1	1	0	0	0	0	1	1	1	1	1	1	1	1	1	1	1	1	0	5	35
17	82.11471328	31	26.22465474	0	0	0	0	1	0	1	0	1	1	2	1	3	1	2	4	0	1	1	1	1	0	0	4	23
17	32.87367097	32	69.96791427	1	1	1	0	1	1	0	0	0	0	1	1	0	2	3	1	0	0	1	1	1	0	0	3	31
17	80.71779556	33	18.63840953	1	0	0	1	0	0	0	0	1	1	2	1	3	1	0	0	2	1	1	0	0	1	0	3	13
17	11.08833716	34	52.8690623	0	1	0	1	1	1	1	0	0	0	1	1	0	1	3	4	2	0	1	1	1	1	0	4	33
17	62.48775884	35	7.32104199	0	0	1	0	1	0	1	0	1	1	2	1	0	1	0	0	0	0	1	0	0	0	0	1	26
17	20.73636391	36	65.45077794	1	1	1	1	0	1	1	0	0	0	1	1	0	1	0	2	0	0	1	0	1	0	0	2	10
17	93.30163494	37	36.47929665	1	1	0	0	0	1	1	0	1	1	2	1	0	1	0	2	0	0	1	0	1	0	0	2	16
17	91.23633869	38	35.8745515	0	0	0	0	1	0	1	1	0	1	2	1	0	1	0	2	0	0	1	0	1	0	0	2	0
17	27.84567143	39	89.03744896	1	0	0	0	0	0	0	1	0	0	2	0	0	0	1	2	0	0	0	1	1	0	0	2	28
17	20.06996368	40	72.94527388	0	1	1	1	0	0	0	0	1	0	1	1	0	0	0	1	0	0	0	0	1	0	0	1	9
18	19.71738388	1	98.12167338	0	0	0	1	1	1	0	1	0	0	2	0	3	2	0	0	1	1	1	0	0	1	0	3	18
18	6.422805384	2	64.25661403	1	1	1	0	0	1	1	1	0	0	1	1	4	3	2	0	1	1	1	1	0	1	0	4	7
18	31.99114614	3	75.32361934	0	0	0	1	1	0	0	0	0	0	2	0	3	2	0	0	1	1	1	0	0	1	0	3	17
18	87.07863351	4	19.82344534	0	0	1	0	0	0	1	1	1	1	2	1	1	1	1	1	1	1	1	1	1	1	0	5	27
18	66.47028079	5	38.82827223	1	0	0	0	1	1	0	1	1	1	2	1	0	2	0	0	1	0	1	0	0	1	0	2	28
18	46.98169927	6	51.17055154	0	1	1	0	1	0	0	0	0	1	1	1	1	1	1	1	1	1	1	1	1	1	0	5	12
18	63.49409476	7	30.5458721	0	0	1	0	0	1	0	1	0	1	2	1	1	1	1	1	1	1	1	1	1	1	0	5	29
18	75.83477434	8	18.91588174	1	0	0	0	0	1	1	0	1	1	2	1	4	3	2	0	1	1	1	1	0	1	0	4	34
18	66.26256017	9	45.30757648	0	1	1	1	0	1	1	0	1	0	1	0	0	3	2	0	1	0	1	1	0	1	0	3	35
18	95.3134629	10	37.73740774	0	0	0	0	1	1	1	1	1	1	2	1	0	2	0	0	1	0	1	0	0	1	0	2	20
18	34.2126332	11	94.49902277	1	0	1	1	1	1	1	0	0	0	1	1	1	1	1	1	1	1	1	1	1	1	0	5	21
18	21.03649425	12	63.62186498	1	1	1	1	1	0	0	0	0	0	1	1	3	2	0	4	1	1	1	0	1	1	0	4	3
18	17.66223335	13	57.48817567	1	0	0	0	0	1	1	1	0	0	1	1	4	3	2	0	1	1	1	1	0	1	0	4	38
18	99.33369891	14	48.11085936	0	0	0	0	0	0	1	1	0	0	1	0	0	0	0	0	1	0	0	0	0	1	0	1	15
18	8.560522736	15	76.02712948	1	1	1	1	1	0	1	0	0	0	2	0	0	2	0	0	1	0	1	0	0	1	0	2	32
18	58.96255551	16	25.26279992	1	0	0	1	0	0	1	1	1	0	1	0	0	0	0	0	1	0	0	0	0	1	0	1	9
18	78.60372564	17	32.01153732	0	0	0	1	0	0	0	1	1	1	2	1	3	2	0	0	1	1	1	0	0	1	0	3	2
18	64.86879171	18	32.39929734	0	1	1	1	0	1	0	1	1	0	1	0	0	2	0	0	1	0	1	0	0	1	0	2	36
18	6.190874928	19	97.16931153	0	0	1	0	1	1	1	1	0	0	1	1	0	2	0	0	1	0	1	0	0	1	0	2	24
18	87.46995169	20	3.319445531	0	1	0	0	1	1	0	0	0	1	2	1	0	0	0	0	1	0	0	0	0	1	0	1	6
18	91.90818598	21	46.7354112	1	0	1	0	0	1	1	1	1	1	2	1	1	1	1	1	1	1	1	1	1	1	0	5	19
18	31.25168103	22	78.35494451	1	1	1	0	1	0	1	0	1	0	2	0	0	3	2	0	1	0	1	1	0	1	0	3	33
18	3.1378457	23	64.27437014	0	0	1	1	1	0	1	0	1	0	2	0	4	3	2	0	1	1	1	1	0	1	0	4	37
18	54.97625065	24	22.11879515	0	0	1	0	1	0	1	0	1	1	2	1	0	0	0	0	1	0	0	0	0	1	0	1	11
18	64.20389712	25	18.15611745	0	0	0	1	1	0	1	1	1	1	2	1	1	1	1	1	1	1	1	1	1	1	0	5	14
18	41.8159545	26	63.81597126	1	1	0	0	1	0	0	0	0	0	2	0	0	2	0	0	1	0	1	0	0	1	0	2	1
18	74.82918167	27	17.68614542	0	0	1	0	1	0	0	1	1	0	2	1	4	3	2	0	1	1	1	1	0	1	0	4	25
18	8.488629571	28	80.8740411	0	1	1	1	0	1	0	0	0	0	1	1	3	2	0	0	1	1	1	0	0	1	0	3	30
18	79.59769106	29	40.54868495	0	0	1	0	0	1	1	0	0	1	1	0	0	0	0	0	1	0	0	0	0	1	0	1	8
18	12.57185219	30	73.66181676	1	0	0	1	1	1	0	0	0	0	1	1	0	2	0	0	1	0	1	0	0	1	0	2	16
18	82.11471328	31	26.22465474	0	0	0	0	1	0	1	0	1	1	2	1	1	1	1	1	1	1	1	1	1	1	0	5	5
18	32.87367097	32	69.96791427	1	1	1	0	1	1	0	0	0	0	1	1	1	1	1	1	1	1	1	1	1	1	0	5	10
18	80.71779556	33	18.63840953	1	0	0	1	0	0	0	0	1	1	2	1	1	1	1	1	1	1	1	1	1	1	1	5	22
18	11.08833716	34	52.8690623	0	1	0	1	1	1	1	0	0	0	1	1	0	2	0	0	1	0	1	0	0	1	0	2	39
18	62.48775884	35	7.32104199	0	0	1	0	1	0	1	0	1	1	2	1	3	2	0	0	1	1	1	0	0	1	0	3	4
18	20.73636391	36	65.45077794	1	1	1	1	0	1	1	0	0	0	1	1	0	0	0	0	1	0	0	0	0	1	0	1	0
18	93.30163494	37	36.47929665	1	1	0	0	0	1	1	0	1	1	1	0	0	0	0	0	1	0	0	0	0	1	0	1	23
18	91.23633869	38	35.8745515	0	0	0	0	1	0	1	1	0	1	2	1	4	3	2	0	1	1	1	1	0	1	0	4	26
18	27.84567143	39	89.03744896	1	0	0	0	0	0	0	1	0	0	2	0	4	3	2	0	1	1	1	1	0	1	0	4	13
18	20.06996368	40	72.94527388	0	1	1	1	0	0	0	0	1	0	1	1	0	0	0	0	1	0	0	0	0	1	0	1	31
19	19.71738388	1	98.12167338	0	0	0	1	1	1	0	1	0	0	1	1	1	0	2	0	0	1	0	1	0	0	0	2	30
19	6.422805384	2	64.25661403	1	1	1	0	0	1	1	1	0	0	2	0	2	0	0	0	1	1	0	0	0	1	0	2	21
19	31.99114614	3	75.32361934	0	0	0	1	1	0	0	0	0	0	2	0	2	0	3	4	1	1	0	1	1	1	0	4	13
19	87.07863351	4	19.82344534	0	0	1	0	0	0	1	1	1	1	1	0	3	0	0	1	2	1	0	0	1	1	0	3	26
19	66.47028079	5	38.82827223	1	0	0	0	1	1	0	1	1	1	2	1	1	3	2	0	0	1	1	1	0	0	0	3	7
19	46.98169927	6	51.17055154	0	1	1	0	1	0	0	0	0	1	2	0	3	0	4	1	2	1	0	1	1	1	0	4	37
19	63.49409476	7	30.5458721	0	0	1	0	0	1	0	1	0	1	1	0	0	0	0	1	2	0	0	0	1	1	0	2	38
19	75.83477434	8	18.91588174	1	0	0	0	0	1	1	0	1	1	1	0	1	1	1	1	1	1	1	1	1	1	0	5	34
19	66.26256017	9	45.30757648	0	1	1	1	0	1	1	0	1	0	1	0	0	2	1	0	0	0	1	1	0	0	0	2	5
19	95.3134629	10	37.73740774	0	0	0	0	1	1	1	1	1	1	2	1	0	0	0	1	2	0	0	0	1	1	0	2	28
19	34.2126332	11	94.49902277	1	0	1	1	1	1	1	0	0	0	2	0	0	0	0	1	0	0	0	0	1	0	0	1	0
19	21.03649425	12	63.62186498	1	1	1	1	1	0	0	0	0	0	2	0	1	0	0	0	0	1	0	0	0	0	0	1	4
19	17.66223335	13	57.48817567	1	0	0	0	0	1	1	1	0	0	1	1	1	1	1	1	1	1	1	1	1	1	0	5	27
19	99.33369891	14	48.11085936	0	0	0	0	0	0	1	1	0	0	2	1	0	0	0	0	1	0	0	0	0	1	0	1	12
19	8.560522736	15	76.02712948	1	1	1	1	1	0	1	0	0	0	2	0	2	4	3	0	1	1	1	1	0	1	0	4	17
19	58.96255551	16	25.26279992	1	0	0	1	0	0	1	1	1	0	1	0	2	0	3	0	1	1	0	1	0	1	0	3	39
19	78.60372564	17	32.01153732	0	0	0	1	0	0	0	1	1	1	1	0	1	3	2	0	4	1	1	1	0	1	0	4	32
19	64.86879171	18	32.39929734	0	1	1	1	0	1	0	1	1	0	2	1	4	3	2	0	1	1	1	1	0	1	0	4	18
19	6.190874928	19	97.16931153	0	0	1	0	1	1	1	1	0	0	1	1	3	4	0	1	2	1	1	0	1	1	0	4	1
19	87.46995169	20	3.319445531	0	1	0	0	1	1	0	0	0	1	2	1	2	0	3	1	0	1	0	1	1	0	0	3	15
19	91.90818598	21	46.7354112	1	0	1	0	0	1	1	1	1	1	2	1	1	3	2	0	4	1	1	1	0	1	0	4	9
19	31.25168103	22	78.35494451	1	1	1	0	1	0	1	0	1	0	1	1	1	1	1	1	1	1	1	1	1	1	0	5	6
19	3.1378457	23	64.27437014	0	0	1	1	1	0	1	0	1	0	1	1	0	0	0	1	0	0	0	0	1	0	0	1	3
19	54.97625065	24	22.11879515	0	0	1	0	1	0	1	0	1	1	2	1	0	2	1	0	3	0	1	1	0	1	0	3	23
19	64.20389712	25	18.15611745	0	0	0	1	1	0	1	1	1	1	1	0	0	0	0	0	1	0	0	0	0	1	0	1	10
19	41.8159545	26	63.81597126	1	1	0	0	1	0	0	0	0	0	1	1	0	0	0	1	2	0	0	0	1	1	0	2	14
19	74.82918167	27	17.68614542	0	0	1	0	1	0	0	1	1	0	2	1	1	1	1	1	1	1	1	1	1	1	1	5	20
19	8.488629571	28	80.8740411	0	1	1	1	0	1	0	0	0	0	2	0	1	1	1	1	1	1	1	1	1	1	0	5	33
19	79.59769106	29	40.54868495	0	0	1	0	0	1	1	0	0	1	1	0	3	0	0	2	1	1	0	0	1	1	0	3	19
19	12.57185219	30	73.66181676	1	0	0	1	1	1	0	0	0	0	2	0	2	0	3	0	1	1	0	1	0	1	0	3	16
19	82.11471328	31	26.22465474	0	0	0	0	1	0	1	0	1	1	1	0	1	1	1	1	1	1	1	1	1	1	0	5	36
19	32.87367097	32	69.96791427	1	1	1	0	1	1	0	0	0	0	2	0	3	0	0	1	2	1	0	0	1	1	0	3	35
19	80.71779556	33	18.63840953	1	0	0	1	0	0	0	0	1	1	2	1	1	1	1	1	1	1	1	1	1	1	0	5	8
19	11.08833716	34	52.8690623	0	1	0	1	1	1	1	0	0	0	1	1	0	0	0	1	0	0	0	0	1	0	0	1	2
19	62.48775884	35	7.32104199	0	0	1	0	1	0	1	0	1	1	1	0	2	4	3	0	1	1	1	1	0	1	0	4	25
19	20.73636391	36	65.45077794	1	1	1	1	0	1	1	0	0	0	1	1	0	0	0	1	2	0	0	0	1	1	0	2	24
19	93.30163494	37	36.47929665	1	1	0	0	0	1	1	0	1	1	1	0	0	0	0	1	2	0	0	0	1	1	0	2	11
19	91.23633869	38	35.8745515	0	0	0	0	1	0	1	1	0	1	2	1	0	0	0	0	1	0	0	0	0	1	0	1	31
19	27.84567143	39	89.03744896	1	0	0	0	0	0	0	1	0	0	1	1	1	1	1	1	1	1	1	1	1	1	0	5	29
19	20.06996368	40	72.94527388	0	1	1	1	0	0	0	0	1	0	1	1	1	1	1	1	1	1	1	1	1	1	0	5	22
20	19.71738388	1	98.12167338	0	0	0	1	1	1	0	1	0	0	1	1	0	1	0	0	0	0	1	0	0	0	0	1	30
20	6.422805384	2	64.25661403	1	1	1	0	0	1	1	1	0	0	1	1	0	0	1	0	0	0	0	1	0	0	0	1	9
20	31.99114614	3	75.32361934	0	0	0	1	1	0	0	0	0	0	1	1	0	3	2	1	4	0	1	1	1	1	0	4	38
20	87.07863351	4	19.82344534	0	0	1	0	0	0	1	1	1	1	2	1	0	2	3	1	0	0	1	1	1	0	0	3	1
20	66.47028079	5	38.82827223	1	0	0	0	1	1	0	1	1	1	2	1	0	2	1	0	0	0	1	1	0	0	0	2	2
20	46.98169927	6	51.17055154	0	1	1	0	1	0	0	0	0	1	1	1	0	2	0	1	0	0	1	0	1	0	0	2	33
20	63.49409476	7	30.5458721	0	0	1	0	0	1	0	1	0	1	2	1	0	2	1	0	0	0	1	1	0	0	0	2	25
20	75.83477434	8	18.91588174	1	0	0	0	0	1	1	0	1	1	2	1	0	1	2	0	0	0	1	1	0	0	0	2	22
20	66.26256017	9	45.30757648	0	1	1	1	0	1	1	0	1	0	1	0	0	0	1	0	0	0	0	1	0	0	0	1	36
20	95.3134629	10	37.73740774	0	0	0	0	1	1	1	1	1	1	2	1	1	1	1	1	1	1	1	1	1	1	0	5	8
20	34.2126332	11	94.49902277	1	0	1	1	1	1	1	0	0	0	1	1	0	0	2	1	0	0	0	1	1	0	0	2	11
20	21.03649425	12	63.62186498	1	1	1	1	1	0	0	0	0	0	1	1	3	1	2	4	0	1	1	1	1	0	0	4	0
20	17.66223335	13	57.48817567	1	0	0	0	0	1	1	1	0	0	2	0	0	0	3	1	2	0	0	1	1	1	0	3	18
20	99.33369891	14	48.11085936	0	0	0	0	0	0	1	1	0	0	2	1	0	2	1	0	0	0	1	1	0	0	0	2	28
20	8.560522736	15	76.02712948	1	1	1	1	1	0	1	0	0	0	1	1	1	1	1	1	1	1	1	1	1	1	0	5	21
20	58.96255551	16	25.26279992	1	0	0	1	0	0	1	1	1	0	2	1	0	1	2	0	0	0	1	1	0	0	0	2	5
20	78.60372564	17	32.01153732	0	0	0	1	0	0	0	1	1	1	2	1	0	2	0	1	3	0	1	0	1	1	0	3	16
20	64.86879171	18	32.39929734	0	1	1	1	0	1	0	1	1	0	2	1	0	2	1	0	0	0	1	1	0	0	0	2	6
20	6.190874928	19	97.16931153	0	0	1	0	1	1	1	1	0	0	1	1	0	1	0	0	0	0	1	0	0	0	0	1	23
20	87.46995169	20	3.319445531	0	1	0	0	1	1	0	0	0	1	1	0	0	3	0	1	2	0	1	0	1	1	0	3	26
20	91.90818598	21	46.7354112	1	0	1	0	0	1	1	1	1	1	2	1	0	3	2	1	4	0	1	1	1	1	0	4	3
20	31.25168103	22	78.35494451	1	1	1	0	1	0	1	0	1	0	2	0	0	1	0	0	0	0	1	0	0	0	0	1	4
20	3.1378457	23	64.27437014	0	0	1	1	1	0	1	0	1	0	2	0	3	4	2	1	0	1	1	1	1	0	0	4	37
20	54.97625065	24	22.11879515	0	0	1	0	1	0	1	0	1	1	2	1	0	4	3	1	2	0	1	1	1	1	0	4	13
20	64.20389712	25	18.15611745	0	0	0	1	1	0	1	1	1	1	2	1	0	1	2	3	0	0	1	1	1	0	0	3	24
20	41.8159545	26	63.81597126	1	1	0	0	1	0	0	0	0	0	2	0	0	0	0	1	0	0	0	0	1	0	0	1	20
20	74.82918167	27	17.68614542	0	0	1	0	1	0	0	1	1	0	2	1	1	1	1	1	1	1	1	1	1	1	0	5	19
20	8.488629571	28	80.8740411	0	1	1	1	0	1	0	0	0	0	1	1	1	1	1	1	1	1	1	1	1	1	0	5	29
20	79.59769106	29	40.54868495	0	0	1	0	0	1	1	0	0	1	2	1	0	3	2	1	0	0	1	1	1	0	0	3	7
20	12.57185219	30	73.66181676	1	0	0	1	1	1	0	0	0	0	1	1	1	1	1	1	1	1	1	1	1	1	0	5	15
20	82.11471328	31	26.22465474	0	0	0	0	1	0	1	0	1	1	2	1	0	1	0	0	0	0	1	0	0	0	0	1	39
20	32.87367097	32	69.96791427	1	1	1	0	1	1	0	0	0	0	1	1	0	3	2	1	4	0	1	1	1	1	0	4	17
20	80.71779556	33	18.63840953	1	0	0	1	0	0	0	0	1	1	2	1	1	1	1	1	1	1	1	1	1	1	1	5	12
20	11.08833716	34	52.8690623	0	1	0	1	1	1	1	0	0	0	1	1	0	1	0	0	0	0	1	0	0	0	0	1	34
20	62.48775884	35	7.32104199	0	0	1	0	1	0	1	0	1	1	2	1	1	1	1	1	1	1	1	1	1	1	0	5	32
20	20.73636391	36	65.45077794	1	1	1	1	0	1	1	0	0	0	1	1	0	2	3	1	4	0	1	1	1	1	0	4	14
20	93.30163494	37	36.47929665	1	1	0	0	0	1	1	0	1	1	2	1	0	2	3	1	0	0	1	1	1	0	0	3	35
20	91.23633869	38	35.8745515	0	0	0	0	1	0	1	1	0	1	2	1	0	3	2	1	4	0	1	1	1	1	0	4	27
20	27.84567143	39	89.03744896	1	0	0	0	0	0	0	1	0	0	1	1	1	1	1	1	1	1	1	1	1	1	0	5	31
20	20.06996368	40	72.94527388	0	1	1	1	0	0	0	0	1	0	1	1	0	1	2	3	0	0	1	1	1	0	0	3	10
21	19.71738388	1	98.12167338	0	0	0	1	1	1	0	1	0	0	2	0	0	0	0	0	1	0	0	0	0	1	0	1	15
21	6.422805384	2	64.25661403	1	1	1	0	0	1	1	1	0	0	2	0	1	1	1	1	1	1	1	1	1	1	0	5	17
21	31.99114614	3	75.32361934	0	0	0	1	1	0	0	0	0	0	1	1	1	3	2	4	0	1	1	1	1	0	0	4	30
21	87.07863351	4	19.82344534	0	0	1	0	0	0	1	1	1	1	2	1	2	0	1	0	0	1	0	1	0	0	0	2	13
21	66.47028079	5	38.82827223	1	0	0	0	1	1	0	1	1	1	2	1	4	3	1	2	0	1	1	1	1	0	0	4	2
21	46.98169927	6	51.17055154	0	1	1	0	1	0	0	0	0	1	1	1	1	1	1	1	1	1	1	1	1	1	0	5	23
21	63.49409476	7	30.5458721	0	0	1	0	0	1	0	1	0	1	2	1	3	2	1	0	4	1	1	1	0	1	0	4	14
21	75.83477434	8	18.91588174	1	0	0	0	0	1	1	0	1	1	2	1	2	0	1	0	0	1	0	1	0	0	0	2	27
21	66.26256017	9	45.30757648	0	1	1	1	0	1	1	0	1	0	1	0	1	1	1	1	1	1	1	1	1	1	0	5	7
21	95.3134629	10	37.73740774	0	0	0	0	1	1	1	1	1	1	2	1	2	4	1	0	3	1	1	1	0	1	0	4	31
21	34.2126332	11	94.49902277	1	0	1	1	1	1	1	0	0	0	1	1	0	2	1	3	0	0	1	1	1	0	0	3	25
21	21.03649425	12	63.62186498	1	1	1	1	1	0	0	0	0	0	1	1	1	0	2	0	0	1	0	1	0	0	0	2	37
21	17.66223335	13	57.48817567	1	0	0	0	0	1	1	1	0	0	2	0	0	0	2	0	1	0	0	1	0	1	0	2	11
21	99.33369891	14	48.11085936	0	0	0	0	0	0	1	1	0	0	2	1	3	0	1	0	2	1	0	1	0	1	0	3	1
21	8.560522736	15	76.02712948	1	1	1	1	1	0	1	0	0	0	1	1	1	1	1	1	1	1	1	1	1	1	0	5	26
21	58.96255551	16	25.26279992	1	0	0	1	0	0	1	1	1	0	2	1	0	0	1	0	2	0	0	1	0	1	0	2	20
21	78.60372564	17	32.01153732	0	0	0	1	0	0	0	1	1	1	2	1	0	0	1	2	0	0	0	1	1	0	0	2	3
21	64.86879171	18	32.39929734	0	1	1	1	0	1	0	1	1	0	1	0	1	1	1	1	1	1	1	1	1	1	0	5	19
21	6.190874928	19	97.16931153	0	0	1	0	1	1	1	1	0	0	2	0	2	3	1	0	0	1	1	1	0	0	0	3	4
21	87.46995169	20	3.319445531	0	1	0	0	1	1	0	0	0	1	2	1	2	4	1	0	3	1	1	1	0	1	0	4	24
21	91.90818598	21	46.7354112	1	0	1	0	0	1	1	1	1	1	2	1	0	2	1	3	0	0	1	1	1	0	0	3	38
21	31.25168103	22	78.35494451	1	1	1	0	1	0	1	0	1	0	1	1	2	0	1	4	3	1	0	1	1	1	0	4	28
21	3.1378457	23	64.27437014	0	0	1	1	1	0	1	0	1	0	1	1	0	0	1	0	0	0	0	1	0	0	0	1	21
21	54.97625065	24	22.11879515	0	0	1	0	1	0	1	0	1	1	2	1	1	1	1	1	1	1	1	1	1	1	0	5	12
21	64.20389712	25	18.15611745	0	0	0	1	1	0	1	1	1	1	2	1	0	0	2	3	1	0	0	1	1	1	0	3	18
21	41.8159545	26	63.81597126	1	1	0	0	1	0	0	0	0	0	1	1	1	0	0	0	0	1	0	0	0	0	0	1	32
21	74.82918167	27	17.68614542	0	0	1	0	1	0	0	1	1	0	2	1	1	1	1	1	1	1	1	1	1	1	0	5	39
21	8.488629571	28	80.8740411	0	1	1	1	0	1	0	0	0	0	1	1	0	0	1	0	0	0	0	1	0	0	0	1	6
21	79.59769106	29	40.54868495	0	0	1	0	0	1	1	0	0	1	1	0	0	0	1	0	0	0	0	1	0	0	0	1	29
21	12.57185219	30	73.66181676	1	0	0	1	1	1	0	0	0	0	1	1	1	0	3	4	2	1	0	1	1	1	0	4	16
21	82.11471328	31	26.22465474	0	0	0	0	1	0	1	0	1	1	2	1	0	0	1	0	0	0	0	1	0	0	0	1	9
21	32.87367097	32	69.96791427	1	1	1	0	1	1	0	0	0	0	1	1	3	1	2	0	4	1	1	1	0	1	0	4	36
21	80.71779556	33	18.63840953	1	0	0	1	0	0	0	0	1	1	2	1	2	0	1	0	3	1	0	1	0	1	0	3	8
21	11.08833716	34	52.8690623	0	1	0	1	1	1	1	0	0	0	1	1	0	0	1	2	0	0	0	1	1	0	0	2	5
21	62.48775884	35	7.32104199	0	0	1	0	1	0	1	0	1	1	1	0	0	0	1	2	3	0	0	1	1	1	0	3	0
21	20.73636391	36	65.45077794	1	1	1	1	0	1	1	0	0	0	1	1	2	0	1	3	0	1	0	1	1	0	0	3	34
21	93.30163494	37	36.47929665	1	1	0	0	0	1	1	0	1	1	2	1	0	0	0	0	1	0	0	0	0	1	0	1	33
21	91.23633869	38	35.8745515	0	0	0	0	1	0	1	1	0	1	1	0	0	1	0	0	0	0	1	0	0	0	0	1	35
21	27.84567143	39	89.03744896	1	0	0	0	0	0	0	1	0	0	2	0	1	1	1	1	1	1	1	1	1	1	0	5	10
21	20.06996368	40	72.94527388	0	1	1	1	0	0	0	0	1	0	1	1	0	2	1	0	0	0	1	1	0	0	0	2	22
22	19.71738388	1	98.12167338	0	0	0	1	1	1	0	1	0	0	1	1	0	0	0	1	0	0	0	0	1	0	0	1	21
22	6.422805384	2	64.25661403	1	1	1	0	0	1	1	1	0	0	1	1	1	0	0	2	0	1	0	0	1	0	0	2	25
22	31.99114614	3	75.32361934	0	0	0	1	1	0	0	0	0	0	1	1	1	1	1	1	1	1	1	1	1	1	0	5	20
22	87.07863351	4	19.82344534	0	0	1	0	0	0	1	1	1	1	2	1	1	0	0	2	0	1	0	0	1	0	0	2	5
22	66.47028079	5	38.82827223	1	0	0	0	1	1	0	1	1	1	2	1	1	1	1	1	1	1	1	1	1	1	0	5	1
22	46.98169927	6	51.17055154	0	1	1	0	1	0	0	0	0	1	1	1	1	1	1	1	1	1	1	1	1	1	0	5	28
22	63.49409476	7	30.5458721	0	0	1	0	0	1	0	1	0	1	2	1	1	3	0	2	0	1	1	0	1	0	0	3	38
22	75.83477434	8	18.91588174	1	0	0	0	0	1	1	0	1	1	2	1	1	0	0	0	0	1	0	0	0	0	0	1	8
22	66.26256017	9	45.30757648	0	1	1	1	0	1	1	0	1	0	1	0	1	0	0	2	0	1	0	0	1	0	0	2	14
22	95.3134629	10	37.73740774	0	0	0	0	1	1	1	1	1	1	2	1	1	4	0	3	2	1	1	0	1	1	0	4	22
22	34.2126332	11	94.49902277	1	0	1	1	1	1	1	0	0	0	1	1	1	1	1	1	1	1	1	1	1	1	0	5	7
22	21.03649425	12	63.62186498	1	1	1	1	1	0	0	0	0	0	1	1	1	0	0	2	0	1	0	0	1	0	0	2	2
22	17.66223335	13	57.48817567	1	0	0	0	0	1	1	1	0	0	2	0	1	1	1	1	1	1	1	1	1	1	0	5	9
22	99.33369891	14	48.11085936	0	0	0	0	0	0	1	1	0	0	1	0	1	0	0	0	0	1	0	0	0	0	0	1	31
22	8.560522736	15	76.02712948	1	1	1	1	1	0	1	0	0	0	1	1	1	3	0	2	0	1	1	0	1	0	0	3	18
22	58.96255551	16	25.26279992	1	0	0	1	0	0	1	1	1	0	2	1	1	1	1	1	1	1	1	1	1	1	0	5	27
22	78.60372564	17	32.01153732	0	0	0	1	0	0	0	1	1	1	2	1	1	4	3	2	0	1	1	1	1	0	0	4	26
22	64.86879171	18	32.39929734	0	1	1	1	0	1	0	1	1	0	1	0	1	1	1	1	1	1	1	1	1	1	0	5	19
22	6.190874928	19	97.16931153	0	0	1	0	1	1	1	1	0	0	2	0	1	4	0	3	2	1	1	0	1	1	0	4	24
22	87.46995169	20	3.319445531	0	1	0	0	1	1	0	0	0	1	2	1	1	0	0	2	0	1	0	0	1	0	0	2	34
22	91.90818598	21	46.7354112	1	0	1	0	0	1	1	1	1	1	2	1	1	0	0	0	0	1	0	0	0	0	0	1	36
22	31.25168103	22	78.35494451	1	1	1	0	1	0	1	0	1	0	1	1	1	0	0	2	0	1	0	0	1	0	0	2	15
22	3.1378457	23	64.27437014	0	0	1	1	1	0	1	0	1	0	2	0	1	4	3	2	0	1	1	1	1	0	0	4	33
22	54.97625065	24	22.11879515	0	0	1	0	1	0	1	0	1	1	2	1	1	0	0	2	0	1	0	0	1	0	0	2	39
22	64.20389712	25	18.15611745	0	0	0	1	1	0	1	1	1	1	2	1	1	0	0	3	2	1	0	0	1	1	0	3	29
22	41.8159545	26	63.81597126	1	1	0	0	1	0	0	0	0	0	1	1	1	1	1	1	1	1	1	1	1	1	0	5	12
22	74.82918167	27	17.68614542	0	0	1	0	1	0	0	1	1	0	2	1	1	2	0	3	0	1	1	0	1	0	0	3	4
22	8.488629571	28	80.8740411	0	1	1	1	0	1	0	0	0	0	1	1	1	3	0	2	4	1	1	0	1	1	0	4	0
22	79.59769106	29	40.54868495	0	0	1	0	0	1	1	0	0	1	2	1	1	3	0	2	0	1	1	0	1	0	0	3	23
22	12.57185219	30	73.66181676	1	0	0	1	1	1	0	0	0	0	1	1	1	0	0	0	0	1	0	0	0	0	0	1	16
22	82.11471328	31	26.22465474	0	0	0	0	1	0	1	0	1	1	2	1	1	0	0	2	0	1	0	0	1	0	0	2	37
22	32.87367097	32	69.96791427	1	1	1	0	1	1	0	0	0	0	1	1	0	0	0	1	0	0	0	0	1	0	0	1	13
22	80.71779556	33	18.63840953	1	0	0	1	0	0	0	0	1	1	1	0	1	1	1	1	1	1	1	1	1	1	0	5	30
22	11.08833716	34	52.8690623	0	1	0	1	1	1	1	0	0	0	1	1	1	0	3	2	0	1	0	1	1	0	0	3	32
22	62.48775884	35	7.32104199	0	0	1	0	1	0	1	0	1	1	2	1	1	0	0	2	3	1	0	0	1	1	0	3	3
22	20.73636391	36	65.45077794	1	1	1	1	0	1	1	0	0	0	1	1	1	4	0	3	2	1	1	0	1	1	0	4	6
22	93.30163494	37	36.47929665	1	1	0	0	0	1	1	0	1	1	2	1	1	0	0	0	0	1	0	0	0	0	0	1	11
22	91.23633869	38	35.8745515	0	0	0	0	1	0	1	1	0	1	2	1	1	0	0	2	3	1	0	0	1	1	0	3	10
22	27.84567143	39	89.03744896	1	0	0	0	0	0	0	1	0	0	1	1	1	4	0	3	2	1	1	0	1	1	0	4	17
22	20.06996368	40	72.94527388	0	1	1	1	0	0	0	0	1	0	1	1	1	4	0	3	2	1	1	0	1	1	0	4	35
23	19.71738388	1	98.12167338	0	0	0	1	1	1	0	1	0	0	2	0	0	0	1	2	0	0	0	1	1	0	0	2	10
23	6.422805384	2	64.25661403	1	1	1	0	0	1	1	1	0	0	1	1	0	2	3	0	1	0	1	1	0	1	0	3	31
23	31.99114614	3	75.32361934	0	0	0	1	1	0	0	0	0	0	1	1	0	2	1	3	4	0	1	1	1	1	0	4	5
23	87.07863351	4	19.82344534	0	0	1	0	0	0	1	1	1	1	2	1	0	3	1	2	0	0	1	1	1	0	0	3	8
23	66.47028079	5	38.82827223	1	0	0	0	1	1	0	1	1	1	2	1	0	2	1	3	4	0	1	1	1	1	0	4	17
23	46.98169927	6	51.17055154	0	1	1	0	1	0	0	0	0	1	1	1	0	2	1	3	0	0	1	1	1	0	0	3	32
23	63.49409476	7	30.5458721	0	0	1	0	0	1	0	1	0	1	2	1	0	1	0	0	0	0	1	0	0	0	0	1	1
23	75.83477434	8	18.91588174	1	0	0	0	0	1	1	0	1	1	2	1	0	0	2	1	0	0	0	1	1	0	0	2	2
23	66.26256017	9	45.30757648	0	1	1	1	0	1	1	0	1	0	1	0	0	0	0	1	0	0	0	0	1	0	0	1	0
23	95.3134629	10	37.73740774	0	0	0	0	1	1	1	1	1	1	2	1	1	1	1	1	1	1	1	1	1	1	0	5	19
23	34.2126332	11	94.49902277	1	0	1	1	1	1	1	0	0	0	1	1	1	1	1	1	1	1	1	1	1	1	0	5	21
23	21.03649425	12	63.62186498	1	1	1	1	1	0	0	0	0	0	1	1	0	0	0	1	0	0	0	0	1	0	0	1	4
23	17.66223335	13	57.48817567	1	0	0	0	0	1	1	1	0	0	2	0	0	1	0	0	0	0	1	0	0	0	0	1	34
23	99.33369891	14	48.11085936	0	0	0	0	0	0	1	1	0	0	2	1	0	1	3	2	0	0	1	1	1	0	0	3	29
23	8.560522736	15	76.02712948	1	1	1	1	1	0	1	0	0	0	1	1	1	1	1	1	1	1	1	1	1	1	0	5	24
23	58.96255551	16	25.26279992	1	0	0	1	0	0	1	1	1	0	2	1	0	2	1	3	0	0	1	1	1	0	0	3	11
23	78.60372564	17	32.01153732	0	0	0	1	0	0	0	1	1	1	1	0	0	0	1	2	0	0	0	1	1	0	0	2	13
23	64.86879171	18	32.39929734	0	1	1	1	0	1	0	1	1	0	1	0	0	2	1	3	0	0	1	1	1	0	0	3	3
23	6.190874928	19	97.16931153	0	0	1	0	1	1	1	1	0	0	2	0	1	1	1	1	1	1	1	1	1	1	0	5	20
23	87.46995169	20	3.319445531	0	1	0	0	1	1	0	0	0	1	2	1	2	0	1	3	0	1	0	1	1	0	0	3	33
23	91.90818598	21	46.7354112	1	0	1	0	0	1	1	1	1	1	2	1	0	1	0	2	0	0	1	0	1	0	0	2	37
23	31.25168103	22	78.35494451	1	1	1	0	1	0	1	0	1	0	2	0	0	2	1	3	4	0	1	1	1	1	0	4	39
23	3.1378457	23	64.27437014	0	0	1	1	1	0	1	0	1	0	1	1	3	0	1	2	0	1	0	1	1	0	0	3	9
23	54.97625065	24	22.11879515	0	0	1	0	1	0	1	0	1	1	2	1	0	1	0	2	0	0	1	0	1	0	0	2	26
23	64.20389712	25	18.15611745	0	0	0	1	1	0	1	1	1	1	2	1	1	1	1	1	1	1	1	1	1	1	0	5	14
23	41.8159545	26	63.81597126	1	1	0	0	1	0	0	0	0	0	1	1	1	1	1	1	1	1	1	1	1	1	0	5	18
23	74.82918167	27	17.68614542	0	0	1	0	1	0	0	1	1	0	2	1	1	1	1	1	1	1	1	1	1	1	1	5	16
23	8.488629571	28	80.8740411	0	1	1	1	0	1	0	0	0	0	1	1	0	1	0	0	0	0	1	0	0	0	0	1	36
23	79.59769106	29	40.54868495	0	0	1	0	0	1	1	0	0	1	2	1	0	4	2	3	1	0	1	1	1	1	0	4	38
23	12.57185219	30	73.66181676	1	0	0	1	1	1	0	0	0	0	1	1	0	0	0	1	2	0	0	0	1	1	0	2	15
23	82.11471328	31	26.22465474	0	0	0	0	1	0	1	0	1	1	2	1	0	2	1	3	4	0	1	1	1	1	0	4	28
23	32.87367097	32	69.96791427	1	1	1	0	1	1	0	0	0	0	2	0	0	0	0	1	0	0	0	0	1	0	0	1	35
23	80.71779556	33	18.63840953	1	0	0	1	0	0	0	0	1	1	1	0	0	0	1	0	0	0	0	1	0	0	0	1	6
23	11.08833716	34	52.8690623	0	1	0	1	1	1	1	0	0	0	2	0	0	0	1	0	0	0	0	1	0	0	0	1	25
23	62.48775884	35	7.32104199	0	0	1	0	1	0	1	0	1	1	2	1	0	1	0	2	0	0	1	0	1	0	0	2	22
23	20.73636391	36	65.45077794	1	1	1	1	0	1	1	0	0	0	1	1	0	1	4	2	3	0	1	1	1	1	0	4	27
23	93.30163494	37	36.47929665	1	1	0	0	0	1	1	0	1	1	2	1	1	1	1	1	1	1	1	1	1	1	0	5	12
23	91.23633869	38	35.8745515	0	0	0	0	1	0	1	1	0	1	2	1	0	1	0	2	0	0	1	0	1	0	0	2	23
23	27.84567143	39	89.03744896	1	0	0	0	0	0	0	1	0	0	2	0	0	2	1	3	4	0	1	1	1	1	0	4	7
23	20.06996368	40	72.94527388	0	1	1	1	0	0	0	0	1	0	1	1	0	2	1	3	4	0	1	1	1	1	0	4	30
24	19.71738388	1	98.12167338	0	0	0	1	1	1	0	1	0	0	1	1	0	0	3	1	2	0	0	1	1	1	0	3	6
24	6.422805384	2	64.25661403	1	1	1	0	0	1	1	1	0	0	1	1	1	1	1	1	1	1	1	1	1	1	1	5	25
24	31.99114614	3	75.32361934	0	0	0	1	1	0	0	0	0	0	1	1	1	0	0	0	0	1	0	0	0	0	0	1	38
24	87.07863351	4	19.82344534	0	0	1	0	0	0	1	1	1	1	2	1	1	1	1	1	1	1	1	1	1	1	0	5	11
24	66.47028079	5	38.82827223	1	0	0	0	1	1	0	1	1	1	2	1	1	1	1	1	1	1	1	1	1	1	0	5	30
24	46.98169927	6	51.17055154	0	1	1	0	1	0	0	0	0	1	1	1	1	2	0	0	0	1	1	0	0	0	0	2	23
24	63.49409476	7	30.5458721	0	0	1	0	0	1	0	1	0	1	2	1	0	0	1	0	0	0	0	1	0	0	0	1	22
24	75.83477434	8	18.91588174	1	0	0	0	0	1	1	0	1	1	2	1	0	0	1	0	0	0	0	1	0	0	0	1	16
24	66.26256017	9	45.30757648	0	1	1	1	0	1	1	0	1	0	1	0	0	1	0	0	0	0	1	0	0	0	0	1	36
24	95.3134629	10	37.73740774	0	0	0	0	1	1	1	1	1	1	2	1	3	0	1	2	0	1	0	1	1	0	0	3	35
24	34.2126332	11	94.49902277	1	0	1	1	1	1	1	0	0	0	1	1	1	2	0	4	3	1	1	0	1	1	0	4	17
24	21.03649425	12	63.62186498	1	1	1	1	1	0	0	0	0	0	1	1	1	2	0	0	0	1	1	0	0	0	0	2	3
24	17.66223335	13	57.48817567	1	0	0	0	0	1	1	1	0	0	2	0	0	4	3	2	1	0	1	1	1	1	0	4	37
24	99.33369891	14	48.11085936	0	0	0	0	0	0	1	1	0	0	2	1	0	1	0	0	0	0	1	0	0	0	0	1	27
24	8.560522736	15	76.02712948	1	1	1	1	1	0	1	0	0	0	1	1	1	0	0	0	2	1	0	0	0	1	0	2	19
24	58.96255551	16	25.26279992	1	0	0	1	0	0	1	1	1	0	2	1	0	0	1	2	3	0	0	1	1	1	0	3	32
24	78.60372564	17	32.01153732	0	0	0	1	0	0	0	1	1	1	2	1	1	1	1	1	1	1	1	1	1	1	0	5	20
24	64.86879171	18	32.39929734	0	1	1	1	0	1	0	1	1	0	2	1	1	1	1	1	1	1	1	1	1	1	0	5	28
24	6.190874928	19	97.16931153	0	0	1	0	1	1	1	1	0	0	2	0	0	0	2	1	0	0	0	1	1	0	0	2	5
24	87.46995169	20	3.319445531	0	1	0	0	1	1	0	0	0	1	2	1	0	0	0	1	0	0	0	0	1	0	0	1	7
24	91.90818598	21	46.7354112	1	0	1	0	0	1	1	1	1	1	2	1	0	0	2	0	1	0	0	1	0	1	0	2	14
24	31.25168103	22	78.35494451	1	1	1	0	1	0	1	0	1	0	1	1	1	3	0	2	4	1	1	0	1	1	0	4	34
24	3.1378457	23	64.27437014	0	0	1	1	1	0	1	0	1	0	1	1	1	0	0	3	2	1	0	0	1	1	0	3	31
24	54.97625065	24	22.11879515	0	0	1	0	1	0	1	0	1	1	2	1	1	1	1	1	1	1	1	1	1	1	0	5	10
24	64.20389712	25	18.15611745	0	0	0	1	1	0	1	1	1	1	2	1	1	3	0	2	0	1	1	0	1	0	0	3	33
24	41.8159545	26	63.81597126	1	1	0	0	1	0	0	0	0	0	1	1	0	2	1	0	0	0	1	1	0	0	0	2	4
24	74.82918167	27	17.68614542	0	0	1	0	1	0	0	1	1	0	1	0	1	1	1	1	1	1	1	1	1	1	0	5	13
24	8.488629571	28	80.8740411	0	1	1	1	0	1	0	0	0	0	1	1	1	1	1	1	1	1	1	1	1	1	0	5	26
24	79.59769106	29	40.54868495	0	0	1	0	0	1	1	0	0	1	2	1	0	0	1	3	2	0	0	1	1	1	0	3	2
24	12.57185219	30	73.66181676	1	0	0	1	1	1	0	0	0	0	1	1	1	0	0	2	0	1	0	0	1	0	0	2	0
24	82.11471328	31	26.22465474	0	0	0	0	1	0	1	0	1	1	2	1	0	2	0	1	0	0	1	0	1	0	0	2	21
24	32.87367097	32	69.96791427	1	1	1	0	1	1	0	0	0	0	1	1	1	3	0	2	4	1	1	0	1	1	0	4	24
24	80.71779556	33	18.63840953	1	0	0	1	0	0	0	0	1	1	1	0	0	0	0	1	0	0	0	0	1	0	0	1	1
24	11.08833716	34	52.8690623	0	1	0	1	1	1	1	0	0	0	1	1	4	2	3	1	0	1	1	1	1	0	0	4	39
24	62.48775884	35	7.32104199	0	0	1	0	1	0	1	0	1	1	2	1	1	2	4	0	3	1	1	1	0	1	0	4	18
24	20.73636391	36	65.45077794	1	1	1	1	0	1	1	0	0	0	1	1	2	3	1	0	4	1	1	1	0	1	0	4	15
24	93.30163494	37	36.47929665	1	1	0	0	0	1	1	0	1	1	2	1	1	2	0	4	3	1	1	0	1	1	0	4	29
24	91.23633869	38	35.8745515	0	0	0	0	1	0	1	1	0	1	2	1	0	0	1	0	0	0	0	1	0	0	0	1	12
24	27.84567143	39	89.03744896	1	0	0	0	0	0	0	1	0	0	2	0	2	3	1	0	0	1	1	1	0	0	0	3	8
24	20.06996368	40	72.94527388	0	1	1	1	0	0	0	0	1	0	1	1	1	1	1	1	1	1	1	1	1	1	0	5	9
25	19.71738388	1	98.12167338	0	0	0	1	1	1	0	1	0	0	2	0	1	0	3	2	0	1	0	1	1	0	0	3	18
25	6.422805384	2	64.25661403	1	1	1	0	0	1	1	1	0	0	1	1	1	0	0	2	0	1	0	0	1	0	0	2	26
25	31.99114614	3	75.32361934	0	0	0	1	1	0	0	0	0	0	2	0	1	0	3	2	0	1	0	1	1	0	0	3	15
25	87.07863351	4	19.82344534	0	0	1	0	0	0	1	1	1	1	2	1	1	0	3	2	0	1	0	1	1	0	0	3	27
25	66.47028079	5	38.82827223	1	0	0	0	1	1	0	1	1	1	2	1	1	0	3	2	4	1	0	1	1	1	0	4	5
25	46.98169927	6	51.17055154	0	1	1	0	1	0	0	0	0	1	2	0	1	4	3	2	0	1	1	1	1	0	0	4	21
25	63.49409476	7	30.5458721	0	0	1	0	0	1	0	1	0	1	2	1	1	0	0	2	0	1	0	0	1	0	0	2	31
25	75.83477434	8	18.91588174	1	0	0	0	0	1	1	0	1	1	1	0	1	0	0	0	0	1	0	0	0	0	0	1	34
25	66.26256017	9	45.30757648	0	1	1	1	0	1	1	0	1	0	1	0	1	1	1	1	1	1	1	1	1	1	0	5	30
25	95.3134629	10	37.73740774	0	0	0	0	1	1	1	1	1	1	2	1	1	0	0	2	0	1	0	0	1	0	0	2	35
25	34.2126332	11	94.49902277	1	0	1	1	1	1	1	0	0	0	1	1	1	0	0	2	0	1	0	0	1	0	0	2	4
25	21.03649425	12	63.62186498	1	1	1	1	1	0	0	0	0	0	1	1	1	1	1	1	1	1	1	1	1	1	0	5	1
25	17.66223335	13	57.48817567	1	0	0	0	0	1	1	1	0	0	1	1	1	0	0	2	0	1	0	0	1	0	0	2	32
25	99.33369891	14	48.11085936	0	0	0	0	0	0	1	1	0	0	1	0	1	0	0	2	0	1	0	0	1	0	0	2	7
25	8.560522736	15	76.02712948	1	1	1	1	1	0	1	0	0	0	1	1	1	4	3	2	0	1	1	1	1	0	0	4	20
25	58.96255551	16	25.26279992	1	0	0	1	0	0	1	1	1	0	1	0	1	0	0	0	0	1	0	0	0	0	0	1	3
25	78.60372564	17	32.01153732	0	0	0	1	0	0	0	1	1	1	2	1	1	0	0	2	0	1	0	0	1	0	0	2	28
25	64.86879171	18	32.39929734	0	1	1	1	0	1	0	1	1	0	2	1	1	0	3	2	0	1	0	1	1	0	0	3	10
25	6.190874928	19	97.16931153	0	0	1	0	1	1	1	1	0	0	1	1	1	0	3	2	4	1	0	1	1	1	0	4	12
25	87.46995169	20	3.319445531	0	1	0	0	1	1	0	0	0	1	2	1	1	0	3	2	0	1	0	1	1	0	0	3	23
25	91.90818598	21	46.7354112	1	0	1	0	0	1	1	1	1	1	2	1	1	0	3	2	4	1	0	1	1	1	0	4	24
25	31.25168103	22	78.35494451	1	1	1	0	1	0	1	0	1	0	1	1	1	1	1	1	1	1	1	1	1	1	0	5	8
25	3.1378457	23	64.27437014	0	0	1	1	1	0	1	0	1	0	1	1	1	1	1	1	1	1	1	1	1	1	0	5	11
25	54.97625065	24	22.11879515	0	0	1	0	1	0	1	0	1	1	2	1	1	0	0	0	0	1	0	0	0	0	0	1	39
25	64.20389712	25	18.15611745	0	0	0	1	1	0	1	1	1	1	2	1	1	0	0	0	0	1	0	0	0	0	0	1	9
25	41.8159545	26	63.81597126	1	1	0	0	1	0	0	0	0	0	1	1	1	0	3	2	4	1	0	1	1	1	0	4	33
25	74.82918167	27	17.68614542	0	0	1	0	1	0	0	1	1	0	2	1	1	1	1	1	1	1	1	1	1	1	1	5	16
25	8.488629571	28	80.8740411	0	1	1	1	0	1	0	0	0	0	1	1	1	1	1	1	1	1	1	1	1	1	0	5	13
25	79.59769106	29	40.54868495	0	0	1	0	0	1	1	0	0	1	2	1	1	0	0	0	0	1	0	0	0	0	0	1	6
25	12.57185219	30	73.66181676	1	0	0	1	1	1	0	0	0	0	1	1	1	0	2	0	3	1	0	1	0	1	0	3	0
25	82.11471328	31	26.22465474	0	0	0	0	1	0	1	0	1	1	2	1	1	0	0	2	0	1	0	0	1	0	0	2	14
25	32.87367097	32	69.96791427	1	1	1	0	1	1	0	0	0	0	1	1	1	0	3	2	0	1	0	1	1	0	0	3	38
25	80.71779556	33	18.63840953	1	0	0	1	0	0	0	0	1	1	2	1	1	0	0	0	0	1	0	0	0	0	0	1	37
25	11.08833716	34	52.8690623	0	1	0	1	1	1	1	0	0	0	1	1	1	1	1	1	1	1	1	1	1	1	0	5	36
25	62.48775884	35	7.32104199	0	0	1	0	1	0	1	0	1	1	2	1	1	0	3	2	4	1	0	1	1	1	0	4	17
25	20.73636391	36	65.45077794	1	1	1	1	0	1	1	0	0	0	1	1	1	0	3	2	0	1	0	1	1	0	0	3	25
25	93.30163494	37	36.47929665	1	1	0	0	0	1	1	0	1	1	2	1	1	0	3	2	4	1	0	1	1	1	0	4	29
25	91.23633869	38	35.8745515	0	0	0	0	1	0	1	1	0	1	2	1	1	1	1	1	1	1	1	1	1	1	0	5	2
25	27.84567143	39	89.03744896	1	0	0	0	0	0	0	1	0	0	1	1	1	0	0	0	0	1	0	0	0	0	0	1	22
25	20.06996368	40	72.94527388	0	1	1	1	0	0	0	0	1	0	1	1	1	0	0	0	0	1	0	0	0	0	0	1	19
26	19.71738388	1	98.12167338	0	0	0	1	1	1	0	1	0	0	1	1	0	0	0	2	1	0	0	0	1	1	0	2	22
26	6.422805384	2	64.25661403	1	1	1	0	0	1	1	1	0	0	1	1	1	1	1	1	1	1	1	1	1	1	1	5	6
26	31.99114614	3	75.32361934	0	0	0	1	1	0	0	0	0	0	1	1	3	0	4	2	1	1	0	1	1	1	0	4	8
26	87.07863351	4	19.82344534	0	0	1	0	0	0	1	1	1	1	1	0	0	0	0	0	1	0	0	0	0	1	0	1	23
26	66.47028079	5	38.82827223	1	0	0	0	1	1	0	1	1	1	1	0	3	0	0	2	1	1	0	0	1	1	0	3	16
26	46.98169927	6	51.17055154	0	1	1	0	1	0	0	0	0	1	1	1	0	0	0	2	1	0	0	0	1	1	0	2	21
26	63.49409476	7	30.5458721	0	0	1	0	0	1	0	1	0	1	2	1	0	0	0	0	1	0	0	0	0	1	0	1	0
26	75.83477434	8	18.91588174	1	0	0	0	0	1	1	0	1	1	2	1	0	0	0	2	1	0	0	0	1	1	0	2	28
26	66.26256017	9	45.30757648	0	1	1	1	0	1	1	0	1	0	2	1	3	0	0	2	1	1	0	0	1	1	0	3	19
26	95.3134629	10	37.73740774	0	0	0	0	1	1	1	1	1	1	2	1	3	0	4	2	1	1	0	1	1	1	0	4	11
26	34.2126332	11	94.49902277	1	0	1	1	1	1	1	0	0	0	1	1	3	0	0	2	1	1	0	0	1	1	0	3	30
26	21.03649425	12	63.62186498	1	1	1	1	1	0	0	0	0	0	1	1	1	1	1	1	1	1	1	1	1	1	0	5	13
26	17.66223335	13	57.48817567	1	0	0	0	0	1	1	1	0	0	2	0	0	0	0	0	1	0	0	0	0	1	0	1	1
26	99.33369891	14	48.11085936	0	0	0	0	0	0	1	1	0	0	2	1	1	1	1	1	1	1	1	1	1	1	0	5	29
26	8.560522736	15	76.02712948	1	1	1	1	1	0	1	0	0	0	1	1	3	0	0	2	1	1	0	0	1	1	0	3	39
26	58.96255551	16	25.26279992	1	0	0	1	0	0	1	1	1	0	1	0	3	0	0	2	1	1	0	0	1	1	0	3	35
26	78.60372564	17	32.01153732	0	0	0	1	0	0	0	1	1	1	2	1	3	0	4	2	1	1	0	1	1	1	0	4	7
26	64.86879171	18	32.39929734	0	1	1	1	0	1	0	1	1	0	2	1	1	1	1	1	1	1	1	1	1	1	0	5	5
26	6.190874928	19	97.16931153	0	0	1	0	1	1	1	1	0	0	2	0	3	0	4	2	1	1	0	1	1	1	0	4	12
26	87.46995169	20	3.319445531	0	1	0	0	1	1	0	0	0	1	2	1	3	0	4	2	1	1	0	1	1	1	0	4	4
26	91.90818598	21	46.7354112	1	0	1	0	0	1	1	1	1	1	2	1	0	0	0	2	1	0	0	0	1	1	0	2	36
26	31.25168103	22	78.35494451	1	1	1	0	1	0	1	0	1	0	1	1	0	0	0	0	1	0	0	0	0	1	0	1	38
26	3.1378457	23	64.27437014	0	0	1	1	1	0	1	0	1	0	1	1	0	0	3	2	1	0	0	1	1	1	0	3	2
26	54.97625065	24	22.11879515	0	0	1	0	1	0	1	0	1	1	1	0	0	0	0	0	1	0	0	0	0	1	0	1	26
26	64.20389712	25	18.15611745	0	0	0	1	1	0	1	1	1	1	1	0	3	0	0	2	1	1	0	0	1	1	0	3	25
26	41.8159545	26	63.81597126	1	1	0	0	1	0	0	0	0	0	1	1	1	1	1	1	1	1	1	1	1	1	0	5	3
26	74.82918167	27	17.68614542	0	0	1	0	1	0	0	1	1	0	1	0	1	1	1	1	1	1	1	1	1	1	0	5	20
26	8.488629571	28	80.8740411	0	1	1	1	0	1	0	0	0	0	1	1	1	1	1	1	1	1	1	1	1	1	0	5	9
26	79.59769106	29	40.54868495	0	0	1	0	0	1	1	0	0	1	2	1	0	0	0	0	1	0	0	0	0	1	0	1	27
26	12.57185219	30	73.66181676	1	0	0	1	1	1	0	0	0	0	1	1	0	0	0	0	1	0	0	0	0	1	0	1	31
26	82.11471328	31	26.22465474	0	0	0	0	1	0	1	0	1	1	2	1	0	0	0	2	1	0	0	0	1	1	0	2	18
26	32.87367097	32	69.96791427	1	1	1	0	1	1	0	0	0	0	1	1	3	0	4	2	1	1	0	1	1	1	0	4	37
26	80.71779556	33	18.63840953	1	0	0	1	0	0	0	0	1	1	1	0	0	0	0	2	1	0	0	0	1	1	0	2	34
26	11.08833716	34	52.8690623	0	1	0	1	1	1	1	0	0	0	2	0	2	0	0	1	3	1	0	0	1	1	0	3	33
26	62.48775884	35	7.32104199	0	0	1	0	1	0	1	0	1	1	1	0	3	0	4	2	1	1	0	1	1	1	0	4	32
26	20.73636391	36	65.45077794	1	1	1	1	0	1	1	0	0	0	1	1	1	1	1	1	1	1	1	1	1	1	0	5	17
26	93.30163494	37	36.47929665	1	1	0	0	0	1	1	0	1	1	2	1	1	1	1	1	1	1	1	1	1	1	0	5	24
26	91.23633869	38	35.8745515	0	0	0	0	1	0	1	1	0	1	2	1	3	0	4	2	1	1	0	1	1	1	0	4	15
26	27.84567143	39	89.03744896	1	0	0	0	0	0	0	1	0	0	1	1	2	0	0	0	1	1	0	0	0	1	0	2	14
26	20.06996368	40	72.94527388	0	1	1	1	0	0	0	0	1	0	2	0	0	0	0	0	1	0	0	0	0	1	0	1	10
27	19.71738388	1	98.12167338	0	0	0	1	1	1	0	1	0	0	1	1	0	1	0	0	0	0	1	0	0	0	0	1	35
27	6.422805384	2	64.25661403	1	1	1	0	0	1	1	1	0	0	1	1	1	1	1	1	1	1	1	1	1	1	0	5	29
27	31.99114614	3	75.32361934	0	0	0	1	1	0	0	0	0	0	1	1	0	1	0	0	0	0	1	0	0	0	0	1	31
27	87.07863351	4	19.82344534	0	0	1	0	0	0	1	1	1	1	2	1	1	1	1	1	1	1	1	1	1	1	0	5	27
27	66.47028079	5	38.82827223	1	0	0	0	1	1	0	1	1	1	2	1	0	1	0	0	0	0	1	0	0	0	0	1	9
27	46.98169927	6	51.17055154	0	1	1	0	1	0	0	0	0	1	1	1	2	1	3	0	0	1	1	1	0	0	0	3	8
27	63.49409476	7	30.5458721	0	0	1	0	0	1	0	1	0	1	1	0	0	1	0	0	0	0	1	0	0	0	0	1	13
27	75.83477434	8	18.91588174	1	0	0	0	0	1	1	0	1	1	2	1	2	1	3	0	0	1	1	1	0	0	0	3	39
27	66.26256017	9	45.30757648	0	1	1	1	0	1	1	0	1	0	1	0	2	1	3	0	0	1	1	1	0	0	0	3	38
27	95.3134629	10	37.73740774	0	0	0	0	1	1	1	1	1	1	2	1	0	1	0	0	0	0	1	0	0	0	0	1	19
27	34.2126332	11	94.49902277	1	0	1	1	1	1	1	0	0	0	1	1	2	1	3	4	0	1	1	1	1	0	0	4	17
27	21.03649425	12	63.62186498	1	1	1	1	1	0	0	0	0	0	1	1	2	1	3	0	0	1	1	1	0	0	0	3	1
27	17.66223335	13	57.48817567	1	0	0	0	0	1	1	1	0	0	1	1	2	1	0	0	0	1	1	0	0	0	0	2	12
27	99.33369891	14	48.11085936	0	0	0	0	0	0	1	1	0	0	2	1	2	1	0	0	0	1	1	0	0	0	0	2	14
27	8.560522736	15	76.02712948	1	1	1	1	1	0	1	0	0	0	1	1	2	1	0	0	0	1	1	0	0	0	0	2	15
27	58.96255551	16	25.26279992	1	0	0	1	0	0	1	1	1	0	2	1	2	1	3	4	0	1	1	1	1	0	0	4	2
27	78.60372564	17	32.01153732	0	0	0	1	0	0	0	1	1	1	2	1	0	1	0	0	0	0	1	0	0	0	0	1	36
27	64.86879171	18	32.39929734	0	1	1	1	0	1	0	1	1	0	1	0	2	1	3	4	0	1	1	1	1	0	0	4	37
27	6.190874928	19	97.16931153	0	0	1	0	1	1	1	1	0	0	1	1	2	1	3	0	0	1	1	1	0	0	0	3	6
27	87.46995169	20	3.319445531	0	1	0	0	1	1	0	0	0	1	1	0	2	1	3	4	0	1	1	1	1	0	0	4	25
27	91.90818598	21	46.7354112	1	0	1	0	0	1	1	1	1	1	2	1	0	1	0	0	0	0	1	0	0	0	0	1	16
27	31.25168103	22	78.35494451	1	1	1	0	1	0	1	0	1	0	1	1	2	1	0	0	0	1	1	0	0	0	0	2	26
27	3.1378457	23	64.27437014	0	0	1	1	1	0	1	0	1	0	2	0	2	1	3	4	0	1	1	1	1	0	0	4	32
27	54.97625065	24	22.11879515	0	0	1	0	1	0	1	0	1	1	2	1	1	1	1	1	1	1	1	1	1	1	0	5	23
27	64.20389712	25	18.15611745	0	0	0	1	1	0	1	1	1	1	2	1	1	1	1	1	1	1	1	1	1	1	0	5	18
27	41.8159545	26	63.81597126	1	1	0	0	1	0	0	0	0	0	1	1	2	1	0	0	0	1	1	0	0	0	0	2	10
27	74.82918167	27	17.68614542	0	0	1	0	1	0	0	1	1	0	2	1	1	1	1	1	1	1	1	1	1	1	1	5	20
27	8.488629571	28	80.8740411	0	1	1	1	0	1	0	0	0	0	1	1	1	1	1	1	1	1	1	1	1	1	0	5	21
27	79.59769106	29	40.54868495	0	0	1	0	0	1	1	0	0	1	2	1	2	1	3	0	0	1	1	1	0	0	0	3	4
27	12.57185219	30	73.66181676	1	0	0	1	1	1	0	0	0	0	1	1	2	1	3	0	0	1	1	1	0	0	0	3	30
27	82.11471328	31	26.22465474	0	0	0	0	1	0	1	0	1	1	2	1	2	1	3	4	0	1	1	1	1	0	0	4	34
27	32.87367097	32	69.96791427	1	1	1	0	1	1	0	0	0	0	1	1	2	1	3	4	0	1	1	1	1	0	0	4	7
27	80.71779556	33	18.63840953	1	0	0	1	0	0	0	0	1	1	2	1	1	1	1	1	1	1	1	1	1	1	0	5	22
27	11.08833716	34	52.8690623	0	1	0	1	1	1	1	0	0	0	1	1	1	1	1	1	1	1	1	1	1	1	0	5	0
27	62.48775884	35	7.32104199	0	0	1	0	1	0	1	0	1	1	2	1	2	1	3	0	0	1	1	1	0	0	0	3	24
27	20.73636391	36	65.45077794	1	1	1	1	0	1	1	0	0	0	1	1	2	1	0	0	0	1	1	0	0	0	0	2	5
27	93.30163494	37	36.47929665	1	1	0	0	0	1	1	0	1	1	1	0	0	1	0	0	0	0	1	0	0	0	0	1	33
27	91.23633869	38	35.8745515	0	0	0	0	1	0	1	1	0	1	2	1	2	1	0	0	0	1	1	0	0	0	0	2	3
27	27.84567143	39	89.03744896	1	0	0	0	0	0	0	1	0	0	1	1	2	1	3	4	0	1	1	1	1	0	0	4	28
27	20.06996368	40	72.94527388	0	1	1	1	0	0	0	0	1	0	1	1	2	1	0	0	0	1	1	0	0	0	0	2	11
28	19.71738388	1	98.12167338	0	0	0	1	1	1	0	1	0	0	2	0	0	2	3	4	1	0	1	1	1	1	0	4	19
28	6.422805384	2	64.25661403	1	1	1	0	0	1	1	1	0	0	1	1	0	2	3	0	1	0	1	1	0	1	0	3	2
28	31.99114614	3	75.32361934	0	0	0	1	1	0	0	0	0	0	1	1	0	0	2	3	1	0	0	1	1	1	0	3	13
28	87.07863351	4	19.82344534	0	0	1	0	0	0	1	1	1	1	2	1	1	1	1	1	1	1	1	1	1	1	0	5	32
28	66.47028079	5	38.82827223	1	0	0	0	1	1	0	1	1	1	2	1	0	0	0	0	1	0	0	0	0	1	0	1	5
28	46.98169927	6	51.17055154	0	1	1	0	1	0	0	0	0	1	2	0	2	0	3	1	0	1	0	1	1	0	0	3	27
28	63.49409476	7	30.5458721	0	0	1	0	0	1	0	1	0	1	2	1	0	1	0	0	0	0	1	0	0	0	0	1	9
28	75.83477434	8	18.91588174	1	0	0	0	0	1	1	0	1	1	2	1	3	1	2	4	0	1	1	1	1	0	0	4	12
28	66.26256017	9	45.30757648	0	1	1	1	0	1	1	0	1	0	1	0	0	1	0	0	0	0	1	0	0	0	0	1	23
28	95.3134629	10	37.73740774	0	0	0	0	1	1	1	1	1	1	2	1	1	1	1	1	1	1	1	1	1	1	0	5	14
28	34.2126332	11	94.49902277	1	0	1	1	1	1	1	0	0	0	1	1	0	1	2	3	0	0	1	1	1	0	0	3	35
28	21.03649425	12	63.62186498	1	1	1	1	1	0	0	0	0	0	1	1	0	1	0	0	0	0	1	0	0	0	0	1	11
28	17.66223335	13	57.48817567	1	0	0	0	0	1	1	1	0	0	2	0	1	1	1	1	1	1	1	1	1	1	0	5	29
28	99.33369891	14	48.11085936	0	0	0	0	0	0	1	1	0	0	2	1	0	0	0	2	1	0	0	0	1	1	0	2	36
28	8.560522736	15	76.02712948	1	1	1	1	1	0	1	0	0	0	1	1	1	0	0	0	0	1	0	0	0	0	0	1	25
28	58.96255551	16	25.26279992	1	0	0	1	0	0	1	1	1	0	2	1	0	2	3	0	1	0	1	1	0	1	0	3	1
28	78.60372564	17	32.01153732	0	0	0	1	0	0	0	1	1	1	2	1	0	1	0	0	0	0	1	0	0	0	0	1	28
28	64.86879171	18	32.39929734	0	1	1	1	0	1	0	1	1	0	2	1	0	2	0	0	1	0	1	0	0	1	0	2	4
28	6.190874928	19	97.16931153	0	0	1	0	1	1	1	1	0	0	2	0	2	1	0	0	0	1	1	0	0	0	0	2	30
28	87.46995169	20	3.319445531	0	1	0	0	1	1	0	0	0	1	1	0	0	0	2	0	1	0	0	1	0	1	0	2	7
28	91.90818598	21	46.7354112	1	0	1	0	0	1	1	1	1	1	2	1	3	0	2	4	1	1	0	1	1	1	0	4	37
28	31.25168103	22	78.35494451	1	1	1	0	1	0	1	0	1	0	1	1	2	0	1	0	0	1	0	1	0	0	0	2	22
28	3.1378457	23	64.27437014	0	0	1	1	1	0	1	0	1	0	1	1	4	2	3	0	1	1	1	1	0	1	0	4	0
28	54.97625065	24	22.11879515	0	0	1	0	1	0	1	0	1	1	1	0	2	0	0	0	1	1	0	0	0	1	0	2	38
28	64.20389712	25	18.15611745	0	0	0	1	1	0	1	1	1	1	2	1	0	0	1	0	0	0	0	1	0	0	0	1	33
28	41.8159545	26	63.81597126	1	1	0	0	1	0	0	0	0	0	1	1	1	1	1	1	1	1	1	1	1	1	0	5	20
28	74.82918167	27	17.68614542	0	0	1	0	1	0	0	1	1	0	2	1	3	2	1	0	0	1	1	1	0	0	0	3	21
28	8.488629571	28	80.8740411	0	1	1	1	0	1	0	0	0	0	1	1	1	1	1	1	1	1	1	1	1	1	0	5	17
28	79.59769106	29	40.54868495	0	0	1	0	0	1	1	0	0	1	2	1	4	2	3	0	1	1	1	1	0	1	0	4	3
28	12.57185219	30	73.66181676	1	0	0	1	1	1	0	0	0	0	1	1	2	0	0	3	1	1	0	0	1	1	0	3	39
28	82.11471328	31	26.22465474	0	0	0	0	1	0	1	0	1	1	2	1	1	1	1	1	1	1	1	1	1	1	0	5	34
28	32.87367097	32	69.96791427	1	1	1	0	1	1	0	0	0	0	1	1	1	1	1	1	1	1	1	1	1	1	0	5	8
28	80.71779556	33	18.63840953	1	0	0	1	0	0	0	0	1	1	2	1	1	1	1	1	1	1	1	1	1	1	1	5	15
28	11.08833716	34	52.8690623	0	1	0	1	1	1	1	0	0	0	1	1	0	0	1	2	0	0	0	1	1	0	0	2	10
28	62.48775884	35	7.32104199	0	0	1	0	1	0	1	0	1	1	1	0	0	0	1	0	0	0	0	1	0	0	0	1	24
28	20.73636391	36	65.45077794	1	1	1	1	0	1	1	0	0	0	1	1	3	0	2	0	1	1	0	1	0	1	0	3	6
28	93.30163494	37	36.47929665	1	1	0	0	0	1	1	0	1	1	2	1	2	3	0	1	4	1	1	0	1	1	0	4	31
28	91.23633869	38	35.8745515	0	0	0	0	1	0	1	1	0	1	2	1	2	0	0	1	0	1	0	0	1	0	0	2	26
28	27.84567143	39	89.03744896	1	0	0	0	0	0	0	1	0	0	1	1	4	2	0	3	1	1	1	0	1	1	0	4	18
28	20.06996368	40	72.94527388	0	1	1	1	0	0	0	0	1	0	1	1	1	1	1	1	1	1	1	1	1	1	0	5	16
29	19.71738388	1	98.12167338	0	0	0	1	1	1	0	1	0	0	2	0	1	2	0	0	0	1	1	0	0	0	0	2	36
29	6.422805384	2	64.25661403	1	1	1	0	0	1	1	1	0	0	1	1	1	1	1	1	1	1	1	1	1	1	1	5	18
29	31.99114614	3	75.32361934	0	0	0	1	1	0	0	0	0	0	2	0	2	1	0	0	0	1	1	0	0	0	0	2	37
29	87.07863351	4	19.82344534	0	0	1	0	0	0	1	1	1	1	2	1	1	2	0	0	0	1	1	0	0	0	0	2	33
29	66.47028079	5	38.82827223	1	0	0	0	1	1	0	1	1	1	2	1	2	3	0	4	1	1	1	0	1	1	0	4	30
29	46.98169927	6	51.17055154	0	1	1	0	1	0	0	0	0	1	2	0	3	2	0	1	0	1	1	0	1	0	0	3	39
29	63.49409476	7	30.5458721	0	0	1	0	0	1	0	1	0	1	2	1	1	1	1	1	1	1	1	1	1	1	0	5	21
29	75.83477434	8	18.91588174	1	0	0	0	0	1	1	0	1	1	2	1	3	2	0	1	0	1	1	0	1	0	0	3	11
29	66.26256017	9	45.30757648	0	1	1	1	0	1	1	0	1	0	2	1	1	1	1	1	1	1	1	1	1	1	0	5	6
29	95.3134629	10	37.73740774	0	0	0	0	1	1	1	1	1	1	2	1	3	2	0	1	0	1	1	0	1	0	0	3	7
29	34.2126332	11	94.49902277	1	0	1	1	1	1	1	0	0	0	1	1	2	1	0	0	0	1	1	0	0	0	0	2	14
29	21.03649425	12	63.62186498	1	1	1	1	1	0	0	0	0	0	1	1	0	1	0	0	0	0	1	0	0	0	0	1	16
29	17.66223335	13	57.48817567	1	0	0	0	0	1	1	1	0	0	1	1	1	0	0	0	0	1	0	0	0	0	0	1	23
29	99.33369891	14	48.11085936	0	0	0	0	0	0	1	1	0	0	2	1	1	1	1	1	1	1	1	1	1	1	0	5	31
29	8.560522736	15	76.02712948	1	1	1	1	1	0	1	0	0	0	1	1	1	1	1	1	1	1	1	1	1	1	0	5	5
29	58.96255551	16	25.26279992	1	0	0	1	0	0	1	1	1	0	2	1	3	2	4	1	0	1	1	1	1	0	0	4	4
29	78.60372564	17	32.01153732	0	0	0	1	0	0	0	1	1	1	2	1	2	1	3	0	0	1	1	1	0	0	0	3	0
29	64.86879171	18	32.39929734	0	1	1	1	0	1	0	1	1	0	2	1	1	1	1	1	1	1	1	1	1	1	0	5	24
29	6.190874928	19	97.16931153	0	0	1	0	1	1	1	1	0	0	2	0	3	2	0	1	4	1	1	0	1	1	0	4	17
29	87.46995169	20	3.319445531	0	1	0	0	1	1	0	0	0	1	1	0	2	1	0	0	0	1	1	0	0	0	0	2	2
29	91.90818598	21	46.7354112	1	0	1	0	0	1	1	1	1	1	2	1	2	1	0	0	0	1	1	0	0	0	0	2	8
29	31.25168103	22	78.35494451	1	1	1	0	1	0	1	0	1	0	1	1	1	2	3	0	0	1	1	1	0	0	0	3	34
29	3.1378457	23	64.27437014	0	0	1	1	1	0	1	0	1	0	2	0	2	1	0	0	0	1	1	0	0	0	0	2	10
29	54.97625065	24	22.11879515	0	0	1	0	1	0	1	0	1	1	2	1	3	2	0	1	4	1	1	0	1	1	0	4	19
29	64.20389712	25	18.15611745	0	0	0	1	1	0	1	1	1	1	2	1	1	1	1	1	1	1	1	1	1	1	0	5	15
29	41.8159545	26	63.81597126	1	1	0	0	1	0	0	0	0	0	1	1	1	2	0	0	0	1	1	0	0	0	0	2	35
29	74.82918167	27	17.68614542	0	0	1	0	1	0	0	1	1	0	1	0	1	0	0	0	0	1	0	0	0	0	0	1	28
29	8.488629571	28	80.8740411	0	1	1	1	0	1	0	0	0	0	1	1	3	1	0	2	0	1	1	0	1	0	0	3	26
29	79.59769106	29	40.54868495	0	0	1	0	0	1	1	0	0	1	2	1	2	3	4	1	0	1	1	1	1	0	0	4	3
29	12.57185219	30	73.66181676	1	0	0	1	1	1	0	0	0	0	1	1	3	2	4	1	0	1	1	1	1	0	0	4	32
29	82.11471328	31	26.22465474	0	0	0	0	1	0	1	0	1	1	2	1	0	1	0	0	0	0	1	0	0	0	0	1	20
29	32.87367097	32	69.96791427	1	1	1	0	1	1	0	0	0	0	1	1	1	2	0	3	0	1	1	0	1	0	0	3	22
29	80.71779556	33	18.63840953	1	0	0	1	0	0	0	0	1	1	2	1	1	1	1	1	1	1	1	1	1	1	0	5	13
29	11.08833716	34	52.8690623	0	1	0	1	1	1	1	0	0	0	2	0	1	0	0	0	0	1	0	0	0	0	0	1	25
29	62.48775884	35	7.32104199	0	0	1	0	1	0	1	0	1	1	2	1	3	2	0	1	0	1	1	0	1	0	0	3	12
29	20.73636391	36	65.45077794	1	1	1	1	0	1	1	0	0	0	1	1	1	0	0	0	0	1	0	0	0	0	0	1	27
29	93.30163494	37	36.47929665	1	1	0	0	0	1	1	0	1	1	2	1	2	1	0	3	4	1	1	0	1	1	0	4	29
29	91.23633869	38	35.8745515	0	0	0	0	1	0	1	1	0	1	2	1	1	0	0	0	0	1	0	0	0	0	0	1	38
29	27.84567143	39	89.03744896	1	0	0	0	0	0	0	1	0	0	2	0	0	0	0	1	0	0	0	0	1	0	0	1	9
29	20.06996368	40	72.94527388	0	1	1	1	0	0	0	0	1	0	1	1	2	1	3	0	4	1	1	1	0	1	0	4	1
30	19.71738388	1	98.12167338	0	0	0	1	1	1	0	1	0	0	1	1	1	2	0	0	0	1	1	0	0	0	0	2	3
30	6.422805384	2	64.25661403	1	1	1	0	0	1	1	1	0	0	1	1	1	1	1	1	1	1	1	1	1	1	0	5	36
30	31.99114614	3	75.32361934	0	0	0	1	1	0	0	0	0	0	1	1	1	0	3	2	0	1	0	1	1	0	0	3	25
30	87.07863351	4	19.82344534	0	0	1	0	0	0	1	1	1	1	2	1	1	0	0	0	0	1	0	0	0	0	0	1	24
30	66.47028079	5	38.82827223	1	0	0	0	1	1	0	1	1	1	2	1	1	2	4	3	0	1	1	1	1	0	0	4	22
30	46.98169927	6	51.17055154	0	1	1	0	1	0	0	0	0	1	1	1	1	2	4	3	0	1	1	1	1	0	0	4	14
30	63.49409476	7	30.5458721	0	0	1	0	0	1	0	1	0	1	2	1	1	1	1	1	1	1	1	1	1	1	0	5	30
30	75.83477434	8	18.91588174	1	0	0	0	0	1	1	0	1	1	2	1	0	1	2	0	3	0	1	1	0	1	0	3	15
30	66.26256017	9	45.30757648	0	1	1	1	0	1	1	0	1	0	1	0	1	0	0	0	0	1	0	0	0	0	0	1	20
30	95.3134629	10	37.73740774	0	0	0	0	1	1	1	1	1	1	2	1	1	2	0	0	0	1	1	0	0	0	0	2	19
30	34.2126332	11	94.49902277	1	0	1	1	1	1	1	0	0	0	1	1	1	0	0	2	3	1	0	0	1	1	0	3	35
30	21.03649425	12	63.62186498	1	1	1	1	1	0	0	0	0	0	1	1	1	0	0	0	0	1	0	0	0	0	0	1	17
30	17.66223335	13	57.48817567	1	0	0	0	0	1	1	1	0	0	2	0	1	1	1	1	1	1	1	1	1	1	0	5	6
30	99.33369891	14	48.11085936	0	0	0	0	0	0	1	1	0	0	2	1	1	1	1	1	1	1	1	1	1	1	0	5	26
30	8.560522736	15	76.02712948	1	1	1	1	1	0	1	0	0	0	1	1	1	2	3	0	4	1	1	1	0	1	0	4	5
30	58.96255551	16	25.26279992	1	0	0	1	0	0	1	1	1	0	1	0	1	0	0	0	0	1	0	0	0	0	0	1	7
30	78.60372564	17	32.01153732	0	0	0	1	0	0	0	1	1	1	2	1	1	2	4	3	0	1	1	1	1	0	0	4	32
30	64.86879171	18	32.39929734	0	1	1	1	0	1	0	1	1	0	2	1	1	2	0	0	3	1	1	0	0	1	0	3	31
30	6.190874928	19	97.16931153	0	0	1	0	1	1	1	1	0	0	2	0	0	1	2	3	0	0	1	1	1	0	0	3	27
30	87.46995169	20	3.319445531	0	1	0	0	1	1	0	0	0	1	2	1	1	0	0	0	0	1	0	0	0	0	0	1	12
30	91.90818598	21	46.7354112	1	0	1	0	0	1	1	1	1	1	2	1	1	2	3	0	0	1	1	1	0	0	0	3	4
30	31.25168103	22	78.35494451	1	1	1	0	1	0	1	0	1	0	1	1	1	2	0	3	4	1	1	0	1	1	0	4	13
30	3.1378457	23	64.27437014	0	0	1	1	1	0	1	0	1	0	2	0	1	2	4	3	0	1	1	1	1	0	0	4	18
30	54.97625065	24	22.11879515	0	0	1	0	1	0	1	0	1	1	2	1	1	0	0	0	0	1	0	0	0	0	0	1	39
30	64.20389712	25	18.15611745	0	0	0	1	1	0	1	1	1	1	2	1	1	2	0	3	0	1	1	0	1	0	0	3	1
30	41.8159545	26	63.81597126	1	1	0	0	1	0	0	0	0	0	1	1	1	2	3	0	4	1	1	1	0	1	0	4	9
30	74.82918167	27	17.68614542	0	0	1	0	1	0	0	1	1	0	2	1	1	1	1	1	1	1	1	1	1	1	1	5	34
30	8.488629571	28	80.8740411	0	1	1	1	0	1	0	0	0	0	1	1	1	1	1	1	1	1	1	1	1	1	0	5	16
30	79.59769106	29	40.54868495	0	0	1	0	0	1	1	0	0	1	2	1	1	2	0	0	0	1	1	0	0	0	0	2	0
30	12.57185219	30	73.66181676	1	0	0	1	1	1	0	0	0	0	1	1	1	2	0	3	0	1	1	0	1	0	0	3	38
30	82.11471328	31	26.22465474	0	0	0	0	1	0	1	0	1	1	2	1	1	2	0	0	0	1	1	0	0	0	0	2	8
30	32.87367097	32	69.96791427	1	1	1	0	1	1	0	0	0	0	1	1	1	2	0	0	0	1	1	0	0	0	0	2	33
30	80.71779556	33	18.63840953	1	0	0	1	0	0	0	0	1	1	2	1	1	1	1	1	1	1	1	1	1	1	0	5	29
30	11.08833716	34	52.8690623	0	1	0	1	1	1	1	0	0	0	1	1	1	0	0	2	0	1	0	0	1	0	0	2	11
30	62.48775884	35	7.32104199	0	0	1	0	1	0	1	0	1	1	2	1	1	0	0	0	0	1	0	0	0	0	0	1	37
30	20.73636391	36	65.45077794	1	1	1	1	0	1	1	0	0	0	1	1	1	1	1	1	1	1	1	1	1	1	0	5	28
30	93.30163494	37	36.47929665	1	1	0	0	0	1	1	0	1	1	1	0	1	2	0	0	0	1	1	0	0	0	0	2	10
30	91.23633869	38	35.8745515	0	0	0	0	1	0	1	1	0	1	2	1	1	1	1	1	1	1	1	1	1	1	0	5	21
30	27.84567143	39	89.03744896	1	0	0	0	0	0	0	1	0	0	1	1	1	2	4	3	0	1	1	1	1	0	0	4	2
30	20.06996368	40	72.94527388	0	1	1	1	0	0	0	0	1	0	2	0	1	0	0	0	0	1	0	0	0	0	0	1	23
31	19.71738388	1	98.12167338	0	0	0	1	1	1	0	1	0	0	1	1	2	1	0	0	3	1	1	0	0	1	0	3	4
31	6.422805384	2	64.25661403	1	1	1	0	0	1	1	1	0	0	1	1	0	1	2	0	0	0	1	1	0	0	0	2	34
31	31.99114614	3	75.32361934	0	0	0	1	1	0	0	0	0	0	1	1	1	1	1	1	1	1	1	1	1	1	0	5	16
31	87.07863351	4	19.82344534	0	0	1	0	0	0	1	1	1	1	2	1	0	1	0	2	0	0	1	0	1	0	0	2	6
31	66.47028079	5	38.82827223	1	0	0	0	1	1	0	1	1	1	2	1	0	1	2	3	4	0	1	1	1	1	0	4	32
31	46.98169927	6	51.17055154	0	1	1	0	1	0	0	0	0	1	1	1	1	2	0	0	0	1	1	0	0	0	0	2	17
31	63.49409476	7	30.5458721	0	0	1	0	0	1	0	1	0	1	2	1	1	1	1	1	1	1	1	1	1	1	0	5	37
31	75.83477434	8	18.91588174	1	0	0	0	0	1	1	0	1	1	2	1	2	1	3	4	0	1	1	1	1	0	0	4	28
31	66.26256017	9	45.30757648	0	1	1	1	0	1	1	0	1	0	2	1	0	1	0	0	0	0	1	0	0	0	0	1	31
31	95.3134629	10	37.73740774	0	0	0	0	1	1	1	1	1	1	2	1	1	1	1	1	1	1	1	1	1	1	0	5	23
31	34.2126332	11	94.49902277	1	0	1	1	1	1	1	0	0	0	1	1	2	1	0	0	0	1	1	0	0	0	0	2	14
31	21.03649425	12	63.62186498	1	1	1	1	1	0	0	0	0	0	1	1	1	1	1	1	1	1	1	1	1	1	0	5	11
31	17.66223335	13	57.48817567	1	0	0	0	0	1	1	1	0	0	2	0	0	1	0	0	0	0	1	0	0	0	0	1	22
31	99.33369891	14	48.11085936	0	0	0	0	0	0	1	1	0	0	2	1	2	1	0	3	0	1	1	0	1	0	0	3	1
31	8.560522736	15	76.02712948	1	1	1	1	1	0	1	0	0	0	1	1	2	0	0	1	0	1	0	0	1	0	0	2	24
31	58.96255551	16	25.26279992	1	0	0	1	0	0	1	1	1	0	2	1	2	1	0	0	3	1	1	0	0	1	0	3	21
31	78.60372564	17	32.01153732	0	0	0	1	0	0	0	1	1	1	2	1	0	1	0	0	0	0	1	0	0	0	0	1	35
31	64.86879171	18	32.39929734	0	1	1	1	0	1	0	1	1	0	1	0	2	1	0	3	0	1	1	0	1	0	0	3	2
31	6.190874928	19	97.16931153	0	0	1	0	1	1	1	1	0	0	2	0	0	1	2	3	0	0	1	1	1	0	0	3	7
31	87.46995169	20	3.319445531	0	1	0	0	1	1	0	0	0	1	1	0	2	1	0	3	4	1	1	0	1	1	0	4	12
31	91.90818598	21	46.7354112	1	0	1	0	0	1	1	1	1	1	2	1	2	1	3	4	0	1	1	1	1	0	0	4	39
31	31.25168103	22	78.35494451	1	1	1	0	1	0	1	0	1	0	1	1	1	1	1	1	1	1	1	1	1	1	0	5	8
31	3.1378457	23	64.27437014	0	0	1	1	1	0	1	0	1	0	1	1	1	1	1	1	1	1	1	1	1	1	0	5	30
31	54.97625065	24	22.11879515	0	0	1	0	1	0	1	0	1	1	2	1	0	1	0	0	0	0	1	0	0	0	0	1	25
31	64.20389712	25	18.15611745	0	0	0	1	1	0	1	1	1	1	2	1	2	1	0	3	4	1	1	0	1	1	0	4	13
31	41.8159545	26	63.81597126	1	1	0	0	1	0	0	0	0	0	1	1	0	1	2	3	4	0	1	1	1	1	0	4	27
31	74.82918167	27	17.68614542	0	0	1	0	1	0	0	1	1	0	2	1	1	1	1	1	1	1	1	1	1	1	1	5	33
31	8.488629571	28	80.8740411	0	1	1	1	0	1	0	0	0	0	1	1	0	1	0	0	0	0	1	0	0	0	0	1	9
31	79.59769106	29	40.54868495	0	0	1	0	0	1	1	0	0	1	2	1	1	1	1	1	1	1	1	1	1	1	0	5	26
31	12.57185219	30	73.66181676	1	0	0	1	1	1	0	0	0	0	1	1	0	1	2	3	4	0	1	1	1	1	0	4	19
31	82.11471328	31	26.22465474	0	0	0	0	1	0	1	0	1	1	2	1	3	1	0	2	4	1	1	0	1	1	0	4	0
31	32.87367097	32	69.96791427	1	1	1	0	1	1	0	0	0	0	1	1	0	1	0	0	0	0	1	0	0	0	0	1	20
31	80.71779556	33	18.63840953	1	0	0	1	0	0	0	0	1	1	1	0	0	0	0	1	0	0	0	0	1	0	0	1	36
31	11.08833716	34	52.8690623	0	1	0	1	1	1	1	0	0	0	1	1	0	1	2	3	0	0	1	1	1	0	0	3	38
31	62.48775884	35	7.32104199	0	0	1	0	1	0	1	0	1	1	2	1	0	1	0	2	3	0	1	0	1	1	0	3	29
31	20.73636391	36	65.45077794	1	1	1	1	0	1	1	0	0	0	1	1	0	1	0	2	0	0	1	0	1	0	0	2	18
31	93.30163494	37	36.47929665	1	1	0	0	0	1	1	0	1	1	2	1	0	1	0	0	0	0	1	0	0	0	0	1	15
31	91.23633869	38	35.8745515	0	0	0	0	1	0	1	1	0	1	2	1	2	3	0	1	0	1	1	0	1	0	0	3	5
31	27.84567143	39	89.03744896	1	0	0	0	0	0	0	1	0	0	1	1	2	1	0	0	0	1	1	0	0	0	0	2	3
31	20.06996368	40	72.94527388	0	1	1	1	0	0	0	0	1	0	1	1	0	1	0	2	0	0	1	0	1	0	0	2	10
32	19.71738388	1	98.12167338	0	0	0	1	1	1	0	1	0	0	1	1	0	0	0	0	1	0	0	0	0	1	0	1	10
32	6.422805384	2	64.25661403	1	1	1	0	0	1	1	1	0	0	2	0	1	1	1	1	1	1	1	1	1	1	0	5	28
32	31.99114614	3	75.32361934	0	0	0	1	1	0	0	0	0	0	1	1	2	0	0	3	1	1	0	0	1	1	0	3	19
32	87.07863351	4	19.82344534	0	0	1	0	0	0	1	1	1	1	2	1	1	1	1	1	1	1	1	1	1	1	0	5	0
32	66.47028079	5	38.82827223	1	0	0	0	1	1	0	1	1	1	1	0	0	0	0	2	1	0	0	0	1	1	0	2	25
32	46.98169927	6	51.17055154	0	1	1	0	1	0	0	0	0	1	1	1	1	1	1	1	1	1	1	1	1	1	0	5	32
32	63.49409476	7	30.5458721	0	0	1	0	0	1	0	1	0	1	2	1	0	4	3	2	1	0	1	1	1	1	0	4	38
32	75.83477434	8	18.91588174	1	0	0	0	0	1	1	0	1	1	2	1	0	2	0	0	1	0	1	0	0	1	0	2	33
32	66.26256017	9	45.30757648	0	1	1	1	0	1	1	0	1	0	2	1	1	0	0	0	2	1	0	0	0	1	0	2	4
32	95.3134629	10	37.73740774	0	0	0	0	1	1	1	1	1	1	2	1	3	2	0	4	1	1	1	0	1	1	0	4	24
32	34.2126332	11	94.49902277	1	0	1	1	1	1	1	0	0	0	1	1	2	3	0	0	1	1	1	0	0	1	0	3	36
32	21.03649425	12	63.62186498	1	1	1	1	1	0	0	0	0	0	1	1	0	0	0	0	1	0	0	0	0	1	0	1	17
32	17.66223335	13	57.48817567	1	0	0	0	0	1	1	1	0	0	2	0	0	0	0	2	1	0	0	0	1	1	0	2	15
32	99.33369891	14	48.11085936	0	0	0	0	0	0	1	1	0	0	2	1	1	1	1	1	1	1	1	1	1	1	0	5	34
32	8.560522736	15	76.02712948	1	1	1	1	1	0	1	0	0	0	1	1	0	0	0	2	1	0	0	0	1	1	0	2	7
32	58.96255551	16	25.26279992	1	0	0	1	0	0	1	1	1	0	1	0	0	0	0	0	1	0	0	0	0	1	0	1	20
32	78.60372564	17	32.01153732	0	0	0	1	0	0	0	1	1	1	2	1	1	1	1	1	1	1	1	1	1	1	0	5	23
32	64.86879171	18	32.39929734	0	1	1	1	0	1	0	1	1	0	2	1	1	1	1	1	1	1	1	1	1	1	0	5	6
32	6.190874928	19	97.16931153	0	0	1	0	1	1	1	1	0	0	2	0	0	1	2	0	3	0	1	1	0	1	0	3	37
32	87.46995169	20	3.319445531	0	1	0	0	1	1	0	0	0	1	1	0	0	0	0	2	1	0	0	0	1	1	0	2	22
32	91.90818598	21	46.7354112	1	0	1	0	0	1	1	1	1	1	2	1	0	0	0	2	1	0	0	0	1	1	0	2	14
32	31.25168103	22	78.35494451	1	1	1	0	1	0	1	0	1	0	1	1	2	0	0	3	1	1	0	0	1	1	0	3	9
32	3.1378457	23	64.27437014	0	0	1	1	1	0	1	0	1	0	1	1	1	0	0	0	2	1	0	0	0	1	0	2	27
32	54.97625065	24	22.11879515	0	0	1	0	1	0	1	0	1	1	2	1	2	0	1	3	4	1	0	1	1	1	0	4	1
32	64.20389712	25	18.15611745	0	0	0	1	1	0	1	1	1	1	2	1	1	1	1	1	1	1	1	1	1	1	0	5	16
32	41.8159545	26	63.81597126	1	1	0	0	1	0	0	0	0	0	1	1	1	0	4	3	2	1	0	1	1	1	0	4	2
32	74.82918167	27	17.68614542	0	0	1	0	1	0	0	1	1	0	1	0	0	0	0	0	1	0	0	0	0	1	0	1	29
32	8.488629571	28	80.8740411	0	1	1	1	0	1	0	0	0	0	2	0	2	0	0	3	1	1	0	0	1	1	0	3	30
32	79.59769106	29	40.54868495	0	0	1	0	0	1	1	0	0	1	2	1	0	0	0	0	1	0	0	0	0	1	0	1	13
32	12.57185219	30	73.66181676	1	0	0	1	1	1	0	0	0	0	2	0	0	0	0	0	1	0	0	0	0	1	0	1	26
32	82.11471328	31	26.22465474	0	0	0	0	1	0	1	0	1	1	1	0	0	0	0	0	1	0	0	0	0	1	0	1	8
32	32.87367097	32	69.96791427	1	1	1	0	1	1	0	0	0	0	2	0	0	0	0	0	1	0	0	0	0	1	0	1	3
32	80.71779556	33	18.63840953	1	0	0	1	0	0	0	0	1	1	2	1	1	2	0	0	3	1	1	0	0	1	0	3	39
32	11.08833716	34	52.8690623	0	1	0	1	1	1	1	0	0	0	1	1	4	3	0	2	1	1	1	0	1	1	0	4	12
32	62.48775884	35	7.32104199	0	0	1	0	1	0	1	0	1	1	2	1	1	1	1	1	1	1	1	1	1	1	0	5	35
32	20.73636391	36	65.45077794	1	1	1	1	0	1	1	0	0	0	2	0	3	0	0	2	1	1	0	0	1	1	0	3	5
32	93.30163494	37	36.47929665	1	1	0	0	0	1	1	0	1	1	2	1	4	0	3	2	1	1	0	1	1	1	0	4	21
32	91.23633869	38	35.8745515	0	0	0	0	1	0	1	1	0	1	2	1	1	4	2	0	3	1	1	1	0	1	0	4	11
32	27.84567143	39	89.03744896	1	0	0	0	0	0	0	1	0	0	1	1	2	0	0	3	1	1	0	0	1	1	0	3	31
32	20.06996368	40	72.94527388	0	1	1	1	0	0	0	0	1	0	1	1	1	1	1	1	1	1	1	1	1	1	0	5	18
